# Supplementary material for: Evaluation and diagnostic potential of circulating extracellular vesicle-associated microRNAs in adrenocortical tumors
Source: Sci Rep. 2017 Jul 14;7:5474. doi: 10.1038/s41598-017-05777-0 (PMC5511159; doi:10.1038/s41598-017-05777-0)
Supplement: Supplementary file 2 — Dataset 1 [file 41598_2017_5777_MOESM2_ESM.xlsx]

## Sheet: Munka1
Supplementary Dataset 1		Raw data of TLDA profiling
Well	Biological Group Name	Sample Name	Target Name	Amp Score	Amp Status	Cq Conf	Target Efficiency	Cq	Cq (Post IC)	Eq. Cq	Quantity	Auto Threshold	Threshold	Auto Baseline	Baseline Start	Baseline Stop	Omit	FLAGS	AMPNC	AMPSCORE	BADROX	OFFSCALE	NOAMP	NOISE	SPIKE	NOSIGNAL	NOSAMPLE	EXPFAIL	BLFAIL	THOLDFAIL	CTFAIL	HIGHSD	OUTLIERRG	MAXCT	MPOUTLIER	MTP or TM	LOWROX	PRFLOW	PRFDROP	DRNMIN	CQCONF
A1	ACA	23	hsa-let-7a-000377	0.6534405	Amp	0.058481548	100.0	38.786903	38.786903	38.786903	-	true	0.053960834	true	3.0	34.0	false	1.0	0.0	0.0	0.0	0.0	0.0	0.0	0.0	0.0	0.0	0.0	0.0	0.0	0.0	0.0	0.0	0.0	0.0	0.0	0.0	0.0	0.0	0.0	1.0
A2	ACA	23	hsa-let-7c-000379	0.0	No Amp	0.0	100.0	Undetermined	Undetermined	Undetermined	-	true	0.17273867	true	3.0	39.0	false	2.0	0.0	0.0	0.0	0.0	0.0	0.0	0.0	0.0	0.0	1.0	0.0	0.0	0.0	0.0	0.0	0.0	0.0	0.0	0.0	0.0	0.0	0.0	1.0
A3	ACA	23	hsa-let-7d-002283	0.0	Inconclusive	0.0	100.0	Undetermined	Undetermined	Undetermined	-	true	0.051608104	true	3.0	39.0	false	2.0	0.0	0.0	0.0	0.0	0.0	0.0	0.0	0.0	0.0	1.0	0.0	0.0	0.0	0.0	0.0	0.0	0.0	0.0	0.0	0.0	0.0	0.0	1.0
A4	ACA	23	hsa-let-7e-002406	1.0185913	Amp	0.94111097	100.0	33.1655	33.1655	33.1655	-	true	0.105099745	true	3.0	27.0	false	0.0	0.0	0.0	0.0	0.0	0.0	0.0	0.0	0.0	0.0	0.0	0.0	0.0	0.0	0.0	0.0	0.0	0.0	0.0	0.0	0.0	0.0	0.0	0.0
A5	ACA	23	hsa-let-7f-000382	0.0	Amp	0.0	100.0	Undetermined	Undetermined	Undetermined	-	true	0.04	true	3.0	39.0	false	3.0	0.0	0.0	0.0	0.0	0.0	0.0	0.0	0.0	0.0	1.0	0.0	1.0	0.0	0.0	0.0	0.0	0.0	0.0	0.0	0.0	0.0	0.0	1.0
A6	ACA	23	hsa-let-7g-002282	0.8417622	Amp	0.46328318	100.0	38.128742	38.128742	38.128742	-	true	0.102481976	true	3.0	31.0	false	1.0	0.0	0.0	0.0	0.0	0.0	0.0	0.0	0.0	0.0	0.0	0.0	0.0	0.0	0.0	0.0	0.0	0.0	0.0	0.0	0.0	0.0	0.0	1.0
A7	ACA	23	hsa-miR-1-002222	0.5739419	Amp	0.0	100.0	Undetermined	Undetermined	Undetermined	-	true	0.19920623	true	3.0	34.0	false	1.0	0.0	0.0	0.0	0.0	0.0	0.0	0.0	0.0	0.0	0.0	0.0	0.0	0.0	0.0	0.0	0.0	0.0	0.0	0.0	0.0	0.0	0.0	1.0
A8	ACA	23	hsa-miR-9-000583	0.0	Amp	0.0	100.0	Undetermined	Undetermined	Undetermined	-	true	0.06101114	true	3.0	39.0	false	2.0	0.0	0.0	0.0	0.0	0.0	0.0	0.0	0.0	0.0	1.0	0.0	0.0	0.0	0.0	0.0	0.0	0.0	0.0	0.0	0.0	0.0	0.0	1.0
A9	ACA	23	hsa-miR-10a-000387	0.0	No Amp	0.0	100.0	Undetermined	Undetermined	Undetermined	-	true	0.14660844	true	3.0	39.0	false	2.0	0.0	0.0	0.0	0.0	0.0	0.0	0.0	0.0	0.0	1.0	0.0	0.0	0.0	0.0	0.0	0.0	0.0	0.0	0.0	0.0	0.0	0.0	1.0
A10	ACA	23	hsa-miR-10b-002218	0.0	Amp	0.0	100.0	Undetermined	Undetermined	Undetermined	-	true	0.2	true	3.0	39.0	false	3.0	0.0	0.0	0.0	0.0	0.0	0.0	0.0	0.0	0.0	1.0	0.0	1.0	0.0	0.0	0.0	0.0	0.0	0.0	0.0	0.0	0.0	0.0	1.0
A11	ACA	23	U6 snRNA-001973	0.0	No Amp	0.0	100.0	Undetermined	Undetermined	Undetermined	-	true	0.043746606	true	3.0	39.0	false	2.0	0.0	0.0	0.0	0.0	0.0	0.0	0.0	0.0	0.0	1.0	0.0	0.0	0.0	0.0	0.0	0.0	0.0	0.0	0.0	0.0	0.0	0.0	1.0
A12	ACA	23	U6 snRNA-001973	0.0	No Amp	0.0	100.0	Undetermined	Undetermined	Undetermined	-	true	0.043746606	true	3.0	39.0	false	2.0	0.0	0.0	0.0	0.0	0.0	0.0	0.0	0.0	0.0	1.0	0.0	0.0	0.0	0.0	0.0	0.0	0.0	0.0	0.0	0.0	0.0	0.0	1.0
A13	ACA	23	hsa-miR-15a-000389	0.0	Amp	0.0	100.0	Undetermined	Undetermined	Undetermined	-	true	0.04	true	3.0	39.0	false	3.0	0.0	0.0	0.0	0.0	0.0	0.0	0.0	0.0	0.0	1.0	0.0	1.0	0.0	0.0	0.0	0.0	0.0	0.0	0.0	0.0	0.0	0.0	1.0
A14	ACA	23	hsa-miR-15b-000390	1.1591341	Amp	0.9621992	100.0	33.45432	33.45432	33.45432	-	true	0.09237084	true	3.0	29.0	false	0.0	0.0	0.0	0.0	0.0	0.0	0.0	0.0	0.0	0.0	0.0	0.0	0.0	0.0	0.0	0.0	0.0	0.0	0.0	0.0	0.0	0.0	0.0	0.0
A15	ACA	23	hsa-miR-16-000391	1.2431568	Amp	0.972322	100.0	31.619724	31.619724	31.619724	-	true	0.17833437	true	3.0	26.0	false	0.0	0.0	0.0	0.0	0.0	0.0	0.0	0.0	0.0	0.0	0.0	0.0	0.0	0.0	0.0	0.0	0.0	0.0	0.0	0.0	0.0	0.0	0.0	0.0
A16	ACA	23	hsa-miR-17-002308	0.9931219	Amp	0.95148724	100.0	29.380579	29.380579	29.380579	-	true	0.06365445	true	3.0	25.0	false	0.0	0.0	0.0	0.0	0.0	0.0	0.0	0.0	0.0	0.0	0.0	0.0	0.0	0.0	0.0	0.0	0.0	0.0	0.0	0.0	0.0	0.0	0.0	0.0
A17	ACA	23	hsa-miR-18a-002422	0.0	Amp	0.0	100.0	Undetermined	Undetermined	Undetermined	-	true	0.04	true	3.0	39.0	false	3.0	0.0	0.0	0.0	0.0	0.0	0.0	0.0	0.0	0.0	1.0	0.0	1.0	0.0	0.0	0.0	0.0	0.0	0.0	0.0	0.0	0.0	0.0	1.0
A18	ACA	23	hsa-miR-18b-002217	0.0	Amp	0.0	100.0	Undetermined	Undetermined	Undetermined	-	true	0.04	true	3.0	39.0	false	3.0	0.0	0.0	0.0	0.0	0.0	0.0	0.0	0.0	0.0	1.0	0.0	1.0	0.0	0.0	0.0	0.0	0.0	0.0	0.0	0.0	0.0	0.0	1.0
A19	ACA	23	hsa-miR-19a-000395	1.2453579	Amp	0.9820935	100.0	33.976055	33.976055	33.976055	-	true	0.15203354	true	3.0	29.0	false	0.0	0.0	0.0	0.0	0.0	0.0	0.0	0.0	0.0	0.0	0.0	0.0	0.0	0.0	0.0	0.0	0.0	0.0	0.0	0.0	0.0	0.0	0.0	0.0
A20	ACA	23	hsa-miR-19b-000396	1.2201598	Amp	0.97139186	100.0	31.345648	31.345648	31.345648	-	true	0.13139611	true	3.0	27.0	false	0.0	0.0	0.0	0.0	0.0	0.0	0.0	0.0	0.0	0.0	0.0	0.0	0.0	0.0	0.0	0.0	0.0	0.0	0.0	0.0	0.0	0.0	0.0	0.0
A21	ACA	23	hsa-miR-20a-000580	1.321328	Amp	0.97783566	100.0	30.699532	30.699532	30.699532	-	true	0.22043937	true	3.0	25.0	false	0.0	0.0	0.0	0.0	0.0	0.0	0.0	0.0	0.0	0.0	0.0	0.0	0.0	0.0	0.0	0.0	0.0	0.0	0.0	0.0	0.0	0.0	0.0	0.0
A22	ACA	23	hsa-miR-20b-001014	1.1952666	Amp	0.96977454	100.0	32.079258	32.079258	32.079258	-	true	0.052274123	true	3.0	28.0	false	0.0	0.0	0.0	0.0	0.0	0.0	0.0	0.0	0.0	0.0	0.0	0.0	0.0	0.0	0.0	0.0	0.0	0.0	0.0	0.0	0.0	0.0	0.0	0.0
A23	ACA	23	hsa-miR-21-000397	0.9142873	Amp	0.8960817	100.0	35.096687	35.096687	35.096687	-	true	0.10287307	true	3.0	30.0	false	0.0	0.0	0.0	0.0	0.0	0.0	0.0	0.0	0.0	0.0	0.0	0.0	0.0	0.0	0.0	0.0	0.0	0.0	0.0	0.0	0.0	0.0	0.0	0.0
A24	ACA	23	hsa-miR-22-000398	0.0	Amp	0.0	100.0	Undetermined	Undetermined	Undetermined	-	true	0.049010873	true	3.0	39.0	false	2.0	0.0	0.0	0.0	0.0	0.0	0.0	0.0	0.0	0.0	1.0	0.0	0.0	0.0	0.0	0.0	0.0	0.0	0.0	0.0	0.0	0.0	0.0	1.0
B1	ACA	23	hsa-miR-23a-000399	0.0	Amp	0.0	100.0	Undetermined	Undetermined	Undetermined	-	true	0.04	true	3.0	39.0	false	3.0	0.0	0.0	0.0	0.0	0.0	0.0	0.0	0.0	0.0	1.0	0.0	1.0	0.0	0.0	0.0	0.0	0.0	0.0	0.0	0.0	0.0	0.0	1.0
B2	ACA	23	hsa-miR-23b-000400	1.0526692	Amp	0.8171526	100.0	35.34646	35.34646	35.34646	-	true	0.09228696	true	3.0	30.0	false	0.0	0.0	0.0	0.0	0.0	0.0	0.0	0.0	0.0	0.0	0.0	0.0	0.0	0.0	0.0	0.0	0.0	0.0	0.0	0.0	0.0	0.0	0.0	0.0
B3	ACA	23	hsa-miR-24-000402	1.28004	Amp	0.9890732	100.0	32.85961	32.85961	32.85961	-	true	0.16785835	true	3.0	28.0	false	0.0	0.0	0.0	0.0	0.0	0.0	0.0	0.0	0.0	0.0	0.0	0.0	0.0	0.0	0.0	0.0	0.0	0.0	0.0	0.0	0.0	0.0	0.0	0.0
B4	ACA	23	hsa-miR-25-000403	1.2570841	Amp	0.95253724	100.0	35.027035	35.027035	35.027035	-	true	0.14283498	true	3.0	30.0	false	0.0	0.0	0.0	0.0	0.0	0.0	0.0	0.0	0.0	0.0	0.0	0.0	0.0	0.0	0.0	0.0	0.0	0.0	0.0	0.0	0.0	0.0	0.0	0.0
B5	ACA	23	hsa-miR-26a-000405	0.0	No Amp	0.0	100.0	Undetermined	Undetermined	Undetermined	-	true	0.121224076	true	3.0	39.0	false	2.0	0.0	0.0	0.0	0.0	0.0	0.0	0.0	0.0	0.0	1.0	0.0	0.0	0.0	0.0	0.0	0.0	0.0	0.0	0.0	0.0	0.0	0.0	1.0
B6	ACA	23	hsa-miR-26b-000407	0.0	Amp	0.0	100.0	Undetermined	Undetermined	Undetermined	-	true	0.1881009	true	3.0	39.0	false	2.0	0.0	0.0	0.0	0.0	0.0	0.0	0.0	0.0	0.0	1.0	0.0	0.0	0.0	0.0	0.0	0.0	0.0	0.0	0.0	0.0	0.0	0.0	1.0
B7	ACA	23	hsa-miR-27a-000408	0.0	Amp	0.0	100.0	Undetermined	Undetermined	Undetermined	-	true	0.16168486	true	3.0	39.0	false	2.0	0.0	0.0	0.0	0.0	0.0	0.0	0.0	0.0	0.0	1.0	0.0	0.0	0.0	0.0	0.0	0.0	0.0	0.0	0.0	0.0	0.0	0.0	1.0
B8	ACA	23	hsa-miR-27b-000409	1.4220071	Amp	0.98213905	100.0	32.70807	32.70807	32.70807	-	true	0.19898821	true	3.0	27.0	false	0.0	0.0	0.0	0.0	0.0	0.0	0.0	0.0	0.0	0.0	0.0	0.0	0.0	0.0	0.0	0.0	0.0	0.0	0.0	0.0	0.0	0.0	0.0	0.0
B9	ACA	23	hsa-miR-28-3p-002446	0.0	Amp	0.0	100.0	Undetermined	Undetermined	Undetermined	-	true	0.06368491	true	3.0	39.0	false	2.0	0.0	0.0	0.0	0.0	0.0	0.0	0.0	0.0	0.0	1.0	0.0	0.0	0.0	0.0	0.0	0.0	0.0	0.0	0.0	0.0	0.0	0.0	1.0
B10	ACA	23	hsa-miR-28-000411	0.0	Amp	0.0	100.0	Undetermined	Undetermined	Undetermined	-	true	0.22137266	true	3.0	20.0	false	1.0	0.0	0.0	0.0	0.0	0.0	0.0	0.0	0.0	0.0	0.0	0.0	0.0	0.0	0.0	0.0	0.0	0.0	0.0	0.0	0.0	0.0	0.0	1.0
B11	ACA	23	U6 snRNA-001973	1.1791075	Amp	0.97729963	100.0	33.364418	33.364418	33.364418	-	true	0.043746606	true	3.0	30.0	false	0.0	0.0	0.0	0.0	0.0	0.0	0.0	0.0	0.0	0.0	0.0	0.0	0.0	0.0	0.0	0.0	0.0	0.0	0.0	0.0	0.0	0.0	0.0	0.0
B12	ACA	23	U6 snRNA-001973	0.0	No Amp	0.0	100.0	Undetermined	Undetermined	Undetermined	-	true	0.043746606	true	3.0	39.0	false	2.0	0.0	0.0	0.0	0.0	0.0	0.0	0.0	0.0	0.0	1.0	0.0	0.0	0.0	0.0	0.0	0.0	0.0	0.0	0.0	0.0	0.0	0.0	1.0
B13	ACA	23	hsa-miR-29a-002112	1.3687568	Amp	0.9825119	100.0	34.116234	34.116234	34.116234	-	true	0.21288554	true	3.0	28.0	false	0.0	0.0	0.0	0.0	0.0	0.0	0.0	0.0	0.0	0.0	0.0	0.0	0.0	0.0	0.0	0.0	0.0	0.0	0.0	0.0	0.0	0.0	0.0	0.0
B14	ACA	23	hsa-miR-29b-000413	0.0	Amp	0.0	100.0	Undetermined	Undetermined	Undetermined	-	true	0.24508594	true	3.0	39.0	false	2.0	0.0	0.0	0.0	0.0	0.0	0.0	0.0	0.0	0.0	1.0	0.0	0.0	0.0	0.0	0.0	0.0	0.0	0.0	0.0	0.0	0.0	0.0	1.0
B15	ACA	23	hsa-miR-29c-000587	0.0	Amp	0.0	100.0	Undetermined	Undetermined	Undetermined	-	true	0.19622856	true	3.0	39.0	false	2.0	0.0	0.0	0.0	0.0	0.0	0.0	0.0	0.0	0.0	1.0	0.0	0.0	0.0	0.0	0.0	0.0	0.0	0.0	0.0	0.0	0.0	0.0	1.0
B16	ACA	23	hsa-miR-30b-000602	1.3458018	Amp	0.972856	100.0	31.908712	31.908712	31.908712	-	true	0.202558	true	3.0	27.0	false	0.0	0.0	0.0	0.0	0.0	0.0	0.0	0.0	0.0	0.0	0.0	0.0	0.0	0.0	0.0	0.0	0.0	0.0	0.0	0.0	0.0	0.0	0.0	0.0
B17	ACA	23	hsa-miR-30c-000419	1.3661748	Amp	0.98830724	100.0	32.443073	32.443073	32.443073	-	true	0.20398818	true	3.0	27.0	false	0.0	0.0	0.0	0.0	0.0	0.0	0.0	0.0	0.0	0.0	0.0	0.0	0.0	0.0	0.0	0.0	0.0	0.0	0.0	0.0	0.0	0.0	0.0	0.0
B18	ACA	23	hsa-miR-31-002279	0.0	Amp	0.0	100.0	Undetermined	Undetermined	Undetermined	-	true	0.2	true	3.0	39.0	false	3.0	0.0	0.0	0.0	0.0	0.0	0.0	0.0	0.0	0.0	1.0	0.0	1.0	0.0	0.0	0.0	0.0	0.0	0.0	0.0	0.0	0.0	0.0	1.0
B19	ACA	23	hsa-miR-32-002109	0.0	No Amp	0.0	100.0	Undetermined	Undetermined	Undetermined	-	true	0.04	true	3.0	39.0	false	3.0	0.0	0.0	0.0	0.0	0.0	0.0	0.0	0.0	0.0	1.0	0.0	1.0	0.0	0.0	0.0	0.0	0.0	0.0	0.0	0.0	0.0	0.0	1.0
B20	ACA	23	hsa-miR-33b-002085	0.0	Amp	0.0	100.0	Undetermined	Undetermined	Undetermined	-	true	0.2	true	3.0	39.0	false	3.0	0.0	0.0	0.0	0.0	0.0	0.0	0.0	0.0	0.0	1.0	0.0	1.0	0.0	0.0	0.0	0.0	0.0	0.0	0.0	0.0	0.0	0.0	1.0
B21	ACA	23	hsa-miR-34a-000426	0.0	Amp	0.0	100.0	Undetermined	Undetermined	Undetermined	-	false	0.085	true	3.0	39.0	false	2.0	0.0	0.0	0.0	0.0	0.0	0.0	0.0	0.0	0.0	1.0	0.0	0.0	0.0	0.0	0.0	0.0	0.0	0.0	0.0	0.0	0.0	0.0	1.0
B22	ACA	23	hsa-miR-34c-000428	0.0	Amp	0.0	100.0	Undetermined	Undetermined	Undetermined	-	true	0.2	true	3.0	39.0	false	3.0	0.0	0.0	0.0	0.0	0.0	0.0	0.0	0.0	0.0	1.0	0.0	1.0	0.0	0.0	0.0	0.0	0.0	0.0	0.0	0.0	0.0	0.0	1.0
B23	ACA	23	hsa-miR-92a-000431	1.3333012	Amp	0.98433805	100.0	30.46599	30.46599	30.46599	-	true	0.21873271	true	3.0	25.0	false	0.0	0.0	0.0	0.0	0.0	0.0	0.0	0.0	0.0	0.0	0.0	0.0	0.0	0.0	0.0	0.0	0.0	0.0	0.0	0.0	0.0	0.0	0.0	0.0
B24	ACA	23	mmu-miR-93-001090	0.0	Amp	0.0	100.0	Undetermined	Undetermined	Undetermined	-	true	0.102977954	true	3.0	39.0	false	2.0	0.0	0.0	0.0	0.0	0.0	0.0	0.0	0.0	0.0	1.0	0.0	0.0	0.0	0.0	0.0	0.0	0.0	0.0	0.0	0.0	0.0	0.0	1.0
C1	ACA	23	hsa-miR-95-000433	0.0	No Amp	0.0	100.0	Undetermined	Undetermined	Undetermined	-	true	0.112841494	true	3.0	39.0	false	2.0	0.0	0.0	0.0	0.0	0.0	0.0	0.0	0.0	0.0	1.0	0.0	0.0	0.0	0.0	0.0	0.0	0.0	0.0	0.0	0.0	0.0	0.0	1.0
C2	ACA	23	mmu-miR-96-000186	0.0	Amp	0.0	100.0	Undetermined	Undetermined	Undetermined	-	true	0.2	true	3.0	39.0	false	3.0	0.0	0.0	0.0	0.0	0.0	0.0	0.0	0.0	0.0	1.0	0.0	1.0	0.0	0.0	0.0	0.0	0.0	0.0	0.0	0.0	0.0	0.0	1.0
C3	ACA	23	hsa-miR-98-000577	0.0	Amp	0.0	100.0	Undetermined	Undetermined	Undetermined	-	true	0.04	true	3.0	39.0	false	3.0	0.0	0.0	0.0	0.0	0.0	0.0	0.0	0.0	0.0	1.0	0.0	1.0	0.0	0.0	0.0	0.0	0.0	0.0	0.0	0.0	0.0	0.0	1.0
C4	ACA	23	hsa-miR-99a-000435	0.0	Amp	0.0	100.0	Undetermined	Undetermined	Undetermined	-	true	0.06803377	true	3.0	39.0	false	2.0	0.0	0.0	0.0	0.0	0.0	0.0	0.0	0.0	0.0	1.0	0.0	0.0	0.0	0.0	0.0	0.0	0.0	0.0	0.0	0.0	0.0	0.0	1.0
C5	ACA	23	hsa-miR-99b-000436	0.0	Amp	0.0	100.0	Undetermined	Undetermined	Undetermined	-	true	0.04048359	true	3.0	39.0	false	2.0	0.0	0.0	0.0	0.0	0.0	0.0	0.0	0.0	0.0	1.0	0.0	0.0	0.0	0.0	0.0	0.0	0.0	0.0	0.0	0.0	0.0	0.0	1.0
C6	ACA	23	hsa-miR-100-000437	0.0	Amp	0.0	100.0	Undetermined	Undetermined	Undetermined	-	true	0.08302928	true	3.0	39.0	false	2.0	0.0	0.0	0.0	0.0	0.0	0.0	0.0	0.0	0.0	1.0	0.0	0.0	0.0	0.0	0.0	0.0	0.0	0.0	0.0	0.0	0.0	0.0	1.0
C7	ACA	23	hsa-miR-101-002253	0.0	Amp	0.0	100.0	Undetermined	Undetermined	Undetermined	-	true	0.20499457	true	3.0	39.0	false	2.0	0.0	0.0	0.0	0.0	0.0	0.0	0.0	0.0	0.0	1.0	0.0	0.0	0.0	0.0	0.0	0.0	0.0	0.0	0.0	0.0	0.0	0.0	1.0
C8	ACA	23	hsa-miR-103-000439	0.7557084	Amp	0.8406064	100.0	38.029007	38.029007	38.029007	-	true	0.04	true	3.0	34.0	false	1.0	0.0	0.0	0.0	0.0	0.0	0.0	0.0	0.0	0.0	0.0	0.0	1.0	0.0	0.0	0.0	0.0	0.0	0.0	0.0	0.0	0.0	0.0	0.0
C9	ACA	23	hsa-miR-105-002167	0.0	Amp	0.0	100.0	Undetermined	Undetermined	Undetermined	-	true	0.2	true	3.0	39.0	false	3.0	0.0	0.0	0.0	0.0	0.0	0.0	0.0	0.0	0.0	1.0	0.0	1.0	0.0	0.0	0.0	0.0	0.0	0.0	0.0	0.0	0.0	0.0	1.0
C10	ACA	23	hsa-miR-106a-002169	0.7454573	Amp	0.855266	100.0	35.573948	35.573948	35.573948	-	true	0.08175489	true	3.0	29.0	false	0.0	0.0	0.0	0.0	0.0	0.0	0.0	0.0	0.0	0.0	0.0	0.0	0.0	0.0	0.0	0.0	0.0	0.0	0.0	0.0	0.0	0.0	0.0	0.0
C11	ACA	23	RNU44-001094	0.0	Amp	0.0	100.0	Undetermined	Undetermined	Undetermined	-	true	0.2	true	3.0	39.0	false	3.0	0.0	0.0	0.0	0.0	0.0	0.0	0.0	0.0	0.0	1.0	0.0	1.0	0.0	0.0	0.0	0.0	0.0	0.0	0.0	0.0	0.0	0.0	1.0
C12	ACA	23	hsa-miR-106b-000442	0.0	Amp	0.0	100.0	Undetermined	Undetermined	Undetermined	-	true	0.16119531	true	3.0	39.0	false	2.0	0.0	0.0	0.0	0.0	0.0	0.0	0.0	0.0	0.0	1.0	0.0	0.0	0.0	0.0	0.0	0.0	0.0	0.0	0.0	0.0	0.0	0.0	1.0
C13	ACA	23	hsa-miR-107-000443	0.0	Amp	0.0	100.0	Undetermined	Undetermined	Undetermined	-	true	0.2	true	3.0	39.0	false	3.0	0.0	0.0	0.0	0.0	0.0	0.0	0.0	0.0	0.0	1.0	0.0	1.0	0.0	0.0	0.0	0.0	0.0	0.0	0.0	0.0	0.0	0.0	1.0
C14	ACA	23	hsa-miR-122-002245	0.0	Amp	0.0	100.0	Undetermined	Undetermined	Undetermined	-	true	0.06679996	true	3.0	39.0	false	2.0	0.0	0.0	0.0	0.0	0.0	0.0	0.0	0.0	0.0	1.0	0.0	0.0	0.0	0.0	0.0	0.0	0.0	0.0	0.0	0.0	0.0	0.0	1.0
C15	ACA	23	mmu-miR-124a-001182	0.0	Amp	0.0	100.0	Undetermined	Undetermined	Undetermined	-	true	0.04	true	3.0	39.0	false	3.0	0.0	0.0	0.0	0.0	0.0	0.0	0.0	0.0	0.0	1.0	0.0	1.0	0.0	0.0	0.0	0.0	0.0	0.0	0.0	0.0	0.0	0.0	1.0
C16	ACA	23	hsa-miR-125a-3p-002199	0.0	Amp	0.0	100.0	Undetermined	Undetermined	Undetermined	-	true	0.04	true	3.0	39.0	false	3.0	0.0	0.0	0.0	0.0	0.0	0.0	0.0	0.0	0.0	1.0	0.0	1.0	0.0	0.0	0.0	0.0	0.0	0.0	0.0	0.0	0.0	0.0	1.0
C17	ACA	23	hsa-miR-125a-5p-002198	0.0	Amp	0.0	100.0	Undetermined	Undetermined	Undetermined	-	true	0.14032274	true	3.0	39.0	false	2.0	0.0	0.0	0.0	0.0	0.0	0.0	0.0	0.0	0.0	1.0	0.0	0.0	0.0	0.0	0.0	0.0	0.0	0.0	0.0	0.0	0.0	0.0	1.0
C18	ACA	23	hsa-miR-125b-000449	0.0	Amp	0.0	100.0	Undetermined	Undetermined	Undetermined	-	true	0.2	true	3.0	39.0	false	3.0	0.0	0.0	0.0	0.0	0.0	0.0	0.0	0.0	0.0	1.0	0.0	1.0	0.0	0.0	0.0	0.0	0.0	0.0	0.0	0.0	0.0	0.0	1.0
C19	ACA	23	hsa-miR-126-002228	1.2555635	Amp	0.97450465	100.0	31.533138	31.533138	31.533138	-	true	0.16770075	true	3.0	26.0	false	0.0	0.0	0.0	0.0	0.0	0.0	0.0	0.0	0.0	0.0	0.0	0.0	0.0	0.0	0.0	0.0	0.0	0.0	0.0	0.0	0.0	0.0	0.0	0.0
C20	ACA	23	hsa-miR-127-000452	0.0	Amp	0.0	100.0	Undetermined	Undetermined	Undetermined	-	true	0.19936919	true	3.0	39.0	false	2.0	0.0	0.0	0.0	0.0	0.0	0.0	0.0	0.0	0.0	1.0	0.0	0.0	0.0	0.0	0.0	0.0	0.0	0.0	0.0	0.0	0.0	0.0	1.0
C21	ACA	23	hsa-miR-127-5p-002229	0.0	No Amp	0.0	100.0	Undetermined	Undetermined	Undetermined	-	true	0.2	true	3.0	39.0	false	3.0	0.0	0.0	0.0	0.0	0.0	0.0	0.0	0.0	0.0	1.0	0.0	1.0	0.0	0.0	0.0	0.0	0.0	0.0	0.0	0.0	0.0	0.0	1.0
C22	ACA	23	hsa-miR-128a-002216	0.0	Amp	0.0	100.0	Undetermined	Undetermined	Undetermined	-	true	0.07151292	true	3.0	39.0	false	2.0	0.0	0.0	0.0	0.0	0.0	0.0	0.0	0.0	0.0	1.0	0.0	0.0	0.0	0.0	0.0	0.0	0.0	0.0	0.0	0.0	0.0	0.0	1.0
C23	ACA	23	mmu-miR-129-3p-001184	0.0	Inconclusive	0.0	100.0	Undetermined	Undetermined	Undetermined	-	true	0.04	true	3.0	39.0	false	3.0	0.0	0.0	0.0	0.0	0.0	0.0	0.0	0.0	0.0	1.0	0.0	1.0	0.0	0.0	0.0	0.0	0.0	0.0	0.0	0.0	0.0	0.0	1.0
C24	ACA	23	hsa-miR-129-000590	0.0	Amp	0.0	100.0	Undetermined	Undetermined	Undetermined	-	true	0.2	true	3.0	39.0	false	3.0	0.0	0.0	0.0	0.0	0.0	0.0	0.0	0.0	0.0	1.0	0.0	1.0	0.0	0.0	0.0	0.0	0.0	0.0	0.0	0.0	0.0	0.0	1.0
D1	ACA	23	hsa-miR-130a-000454	0.59046686	Amp	0.0	100.0	Undetermined	Undetermined	Undetermined	-	true	0.072605684	true	3.0	32.0	false	1.0	0.0	0.0	0.0	0.0	0.0	0.0	0.0	0.0	0.0	0.0	0.0	0.0	0.0	0.0	0.0	0.0	0.0	0.0	0.0	0.0	0.0	0.0	1.0
D2	ACA	23	hsa-miR-130b-000456	0.0	No Amp	0.0	100.0	Undetermined	Undetermined	Undetermined	-	true	0.076101564	true	3.0	39.0	false	2.0	0.0	0.0	0.0	0.0	0.0	0.0	0.0	0.0	0.0	1.0	0.0	0.0	0.0	0.0	0.0	0.0	0.0	0.0	0.0	0.0	0.0	0.0	1.0
D3	ACA	23	hsa-miR-132-000457	0.0	Amp	0.0	100.0	Undetermined	Undetermined	Undetermined	-	true	0.0555144	true	3.0	39.0	false	2.0	0.0	0.0	0.0	0.0	0.0	0.0	0.0	0.0	0.0	1.0	0.0	0.0	0.0	0.0	0.0	0.0	0.0	0.0	0.0	0.0	0.0	0.0	1.0
D4	ACA	23	hsa-miR-133a-002246	0.0	Amp	0.0	100.0	Undetermined	Undetermined	Undetermined	-	true	0.04	true	3.0	39.0	false	3.0	0.0	0.0	0.0	0.0	0.0	0.0	0.0	0.0	0.0	1.0	0.0	1.0	0.0	0.0	0.0	0.0	0.0	0.0	0.0	0.0	0.0	0.0	1.0
D5	ACA	23	hsa-miR-133b-002247	0.0	Amp	0.0	100.0	Undetermined	Undetermined	Undetermined	-	true	0.08902834	true	3.0	39.0	false	2.0	0.0	0.0	0.0	0.0	0.0	0.0	0.0	0.0	0.0	1.0	0.0	0.0	0.0	0.0	0.0	0.0	0.0	0.0	0.0	0.0	0.0	0.0	1.0
D6	ACA	23	mmu-miR-134-001186	0.0	Amp	0.0	100.0	Undetermined	Undetermined	Undetermined	-	true	0.04	true	3.0	39.0	false	3.0	0.0	0.0	0.0	0.0	0.0	0.0	0.0	0.0	0.0	1.0	0.0	1.0	0.0	0.0	0.0	0.0	0.0	0.0	0.0	0.0	0.0	0.0	1.0
D7	ACA	23	hsa-miR-135a-000460	0.0	Amp	0.0	100.0	Undetermined	Undetermined	Undetermined	-	true	0.04	true	3.0	39.0	false	3.0	0.0	0.0	0.0	0.0	0.0	0.0	0.0	0.0	0.0	1.0	0.0	1.0	0.0	0.0	0.0	0.0	0.0	0.0	0.0	0.0	0.0	0.0	1.0
D8	ACA	23	hsa-miR-135b-002261	0.0	Amp	0.0	100.0	Undetermined	Undetermined	Undetermined	-	true	0.2	true	3.0	39.0	false	3.0	0.0	0.0	0.0	0.0	0.0	0.0	0.0	0.0	0.0	1.0	0.0	1.0	0.0	0.0	0.0	0.0	0.0	0.0	0.0	0.0	0.0	0.0	1.0
D9	ACA	23	hsa-miR-136-000592	0.0	Amp	0.0	100.0	Undetermined	Undetermined	Undetermined	-	true	0.07305929	true	3.0	39.0	false	2.0	0.0	0.0	0.0	0.0	0.0	0.0	0.0	0.0	0.0	1.0	0.0	0.0	0.0	0.0	0.0	0.0	0.0	0.0	0.0	0.0	0.0	0.0	1.0
D10	ACA	23	mmu-miR-137-001129	0.0	No Amp	0.0	100.0	Undetermined	Undetermined	Undetermined	-	true	0.2	true	3.0	39.0	false	3.0	0.0	0.0	0.0	0.0	0.0	0.0	0.0	0.0	0.0	1.0	0.0	1.0	0.0	0.0	0.0	0.0	0.0	0.0	0.0	0.0	0.0	0.0	1.0
D11	ACA	23	hsa-miR-138-002284	0.0	Amp	0.0	100.0	Undetermined	Undetermined	Undetermined	-	true	0.40486872	true	3.0	39.0	false	2.0	0.0	0.0	0.0	0.0	0.0	0.0	0.0	0.0	0.0	1.0	0.0	0.0	0.0	0.0	0.0	0.0	0.0	0.0	0.0	0.0	0.0	0.0	1.0
D12	ACA	23	hsa-miR-139-3p-002313	0.0	Amp	0.0	100.0	Undetermined	Undetermined	Undetermined	-	true	0.047619443	true	3.0	39.0	false	2.0	0.0	0.0	0.0	0.0	0.0	0.0	0.0	0.0	0.0	1.0	0.0	0.0	0.0	0.0	0.0	0.0	0.0	0.0	0.0	0.0	0.0	0.0	1.0
D13	ACA	23	hsa-miR-139-5p-002289	0.0	No Amp	0.0	100.0	Undetermined	Undetermined	Undetermined	-	true	0.0625204	true	3.0	39.0	false	2.0	0.0	0.0	0.0	0.0	0.0	0.0	0.0	0.0	0.0	1.0	0.0	0.0	0.0	0.0	0.0	0.0	0.0	0.0	0.0	0.0	0.0	0.0	1.0
D14	ACA	23	hsa-miR-140-3p-002234	0.0	Amp	0.0	100.0	Undetermined	Undetermined	Undetermined	-	true	0.052023143	true	3.0	39.0	false	2.0	0.0	0.0	0.0	0.0	0.0	0.0	0.0	0.0	0.0	1.0	0.0	0.0	0.0	0.0	0.0	0.0	0.0	0.0	0.0	0.0	0.0	0.0	1.0
D15	ACA	23	mmu-miR-140-001187	0.0	No Amp	0.0	100.0	Undetermined	Undetermined	Undetermined	-	true	0.24560039	true	3.0	39.0	false	2.0	0.0	0.0	0.0	0.0	0.0	0.0	0.0	0.0	0.0	1.0	0.0	0.0	0.0	0.0	0.0	0.0	0.0	0.0	0.0	0.0	0.0	0.0	1.0
D16	ACA	23	hsa-miR-141-000463	0.0	Amp	0.0	100.0	Undetermined	Undetermined	Undetermined	-	true	0.11509472	true	3.0	39.0	false	2.0	0.0	0.0	0.0	0.0	0.0	0.0	0.0	0.0	0.0	1.0	0.0	0.0	0.0	0.0	0.0	0.0	0.0	0.0	0.0	0.0	0.0	0.0	1.0
D17	ACA	23	hsa-miR-142-3p-000464	0.64712656	Amp	0.0	100.0	Undetermined	Undetermined	Undetermined	-	true	0.20063646	true	3.0	34.0	false	1.0	0.0	0.0	0.0	0.0	0.0	0.0	0.0	0.0	0.0	0.0	0.0	0.0	0.0	0.0	0.0	0.0	0.0	0.0	0.0	0.0	0.0	0.0	1.0
D18	ACA	23	hsa-miR-142-5p-002248	0.0	No Amp	0.0	100.0	Undetermined	Undetermined	Undetermined	-	true	0.18444054	true	3.0	39.0	false	2.0	0.0	0.0	0.0	0.0	0.0	0.0	0.0	0.0	0.0	1.0	0.0	0.0	0.0	0.0	0.0	0.0	0.0	0.0	0.0	0.0	0.0	0.0	1.0
D19	ACA	23	hsa-miR-143-002249	0.0	Amp	0.0	100.0	Undetermined	Undetermined	Undetermined	-	true	0.05499983	true	3.0	39.0	false	2.0	0.0	0.0	0.0	0.0	0.0	0.0	0.0	0.0	0.0	1.0	0.0	0.0	0.0	0.0	0.0	0.0	0.0	0.0	0.0	0.0	0.0	0.0	1.0
D20	ACA	23	hsa-miR-145-002278	0.0	Amp	0.0	100.0	Undetermined	Undetermined	Undetermined	-	true	0.08006989	true	3.0	39.0	false	2.0	0.0	0.0	0.0	0.0	0.0	0.0	0.0	0.0	0.0	1.0	0.0	0.0	0.0	0.0	0.0	0.0	0.0	0.0	0.0	0.0	0.0	0.0	1.0
D21	ACA	23	hsa-miR-146a-000468	0.0	No Amp	0.0	100.0	Undetermined	Undetermined	Undetermined	-	true	0.23494014	true	3.0	39.0	false	2.0	0.0	0.0	0.0	0.0	0.0	0.0	0.0	0.0	0.0	1.0	0.0	0.0	0.0	0.0	0.0	0.0	0.0	0.0	0.0	0.0	0.0	0.0	1.0
D22	ACA	23	hsa-miR-146b-3p-002361	0.0	Amp	0.0	100.0	Undetermined	Undetermined	Undetermined	-	true	0.2	true	3.0	39.0	false	3.0	0.0	0.0	0.0	0.0	0.0	0.0	0.0	0.0	0.0	1.0	0.0	1.0	0.0	0.0	0.0	0.0	0.0	0.0	0.0	0.0	0.0	0.0	1.0
D23	ACA	23	hsa-miR-146b-001097	0.0	Amp	0.0	100.0	Undetermined	Undetermined	Undetermined	-	true	0.15399085	true	3.0	39.0	false	2.0	0.0	0.0	0.0	0.0	0.0	0.0	0.0	0.0	0.0	1.0	0.0	0.0	0.0	0.0	0.0	0.0	0.0	0.0	0.0	0.0	0.0	0.0	1.0
D24	ACA	23	hsa-miR-147b-002262	0.0	Amp	0.0	100.0	Undetermined	Undetermined	Undetermined	-	true	0.2	true	3.0	39.0	false	3.0	0.0	0.0	0.0	0.0	0.0	0.0	0.0	0.0	0.0	1.0	0.0	1.0	0.0	0.0	0.0	0.0	0.0	0.0	0.0	0.0	0.0	0.0	1.0
E1	ACA	23	hsa-miR-148a-000470	0.0	Amp	0.0	100.0	Undetermined	Undetermined	Undetermined	-	true	0.1181917	true	3.0	39.0	false	2.0	0.0	0.0	0.0	0.0	0.0	0.0	0.0	0.0	0.0	1.0	0.0	0.0	0.0	0.0	0.0	0.0	0.0	0.0	0.0	0.0	0.0	0.0	1.0
E2	ACA	23	hsa-miR-148b-000471	0.0	Amp	0.0	100.0	Undetermined	Undetermined	Undetermined	-	true	0.04074584	true	3.0	39.0	false	2.0	0.0	0.0	0.0	0.0	0.0	0.0	0.0	0.0	0.0	1.0	0.0	0.0	0.0	0.0	0.0	0.0	0.0	0.0	0.0	0.0	0.0	0.0	1.0
E3	ACA	23	hsa-miR-149-002255	0.0	Amp	0.0	100.0	Undetermined	Undetermined	Undetermined	-	true	0.2	true	3.0	39.0	false	3.0	0.0	0.0	0.0	0.0	0.0	0.0	0.0	0.0	0.0	1.0	0.0	1.0	0.0	0.0	0.0	0.0	0.0	0.0	0.0	0.0	0.0	0.0	1.0
E4	ACA	23	hsa-miR-150-000473	1.4142702	Amp	0.9891376	100.0	31.983765	31.983765	31.983765	-	true	0.2692764	true	3.0	26.0	false	0.0	0.0	0.0	0.0	0.0	0.0	0.0	0.0	0.0	0.0	0.0	0.0	0.0	0.0	0.0	0.0	0.0	0.0	0.0	0.0	0.0	0.0	0.0	0.0
E5	ACA	23	hsa-miR-152-000475	0.0	Amp	0.0	100.0	Undetermined	Undetermined	Undetermined	-	true	0.24923787	true	3.0	39.0	false	2.0	0.0	0.0	0.0	0.0	0.0	0.0	0.0	0.0	0.0	1.0	0.0	0.0	0.0	0.0	0.0	0.0	0.0	0.0	0.0	0.0	0.0	0.0	1.0
E6	ACA	23	mmu-miR-153-001191	0.0	Inconclusive	0.0	100.0	Undetermined	Undetermined	Undetermined	-	true	0.2	true	3.0	39.0	false	3.0	0.0	0.0	0.0	0.0	0.0	0.0	0.0	0.0	0.0	1.0	0.0	1.0	0.0	0.0	0.0	0.0	0.0	0.0	0.0	0.0	0.0	0.0	1.0
E7	ACA	23	hsa-miR-154-000477	0.0	Amp	0.0	100.0	Undetermined	Undetermined	Undetermined	-	true	0.2	true	3.0	39.0	false	3.0	0.0	0.0	0.0	0.0	0.0	0.0	0.0	0.0	0.0	1.0	0.0	1.0	0.0	0.0	0.0	0.0	0.0	0.0	0.0	0.0	0.0	0.0	1.0
E8	ACA	23	hsa-miR-181a-000480	0.0	Amp	0.0	100.0	Undetermined	Undetermined	Undetermined	-	true	0.063509665	true	3.0	39.0	false	2.0	0.0	0.0	0.0	0.0	0.0	0.0	0.0	0.0	0.0	1.0	0.0	0.0	0.0	0.0	0.0	0.0	0.0	0.0	0.0	0.0	0.0	0.0	1.0
E9	ACA	23	hsa-miR-181c-000482	0.0	Amp	0.0	100.0	Undetermined	Undetermined	Undetermined	-	true	0.05436146	true	3.0	39.0	false	2.0	0.0	0.0	0.0	0.0	0.0	0.0	0.0	0.0	0.0	1.0	0.0	0.0	0.0	0.0	0.0	0.0	0.0	0.0	0.0	0.0	0.0	0.0	1.0
E10	ACA	23	hsa-miR-182-002334	0.0	Amp	0.0	100.0	Undetermined	Undetermined	Undetermined	-	true	0.04445839	true	3.0	39.0	false	2.0	0.0	0.0	0.0	0.0	0.0	0.0	0.0	0.0	0.0	1.0	0.0	0.0	0.0	0.0	0.0	0.0	0.0	0.0	0.0	0.0	0.0	0.0	1.0
E11	ACA	23	RNU48-001006	0.0	No Amp	0.0	100.0	Undetermined	Undetermined	Undetermined	-	true	0.1857924	true	3.0	39.0	false	2.0	0.0	0.0	0.0	0.0	0.0	0.0	0.0	0.0	0.0	1.0	0.0	0.0	0.0	0.0	0.0	0.0	0.0	0.0	0.0	0.0	0.0	0.0	1.0
E12	ACA	23	hsa-miR-183-002269	0.0	Amp	0.0	100.0	Undetermined	Undetermined	Undetermined	-	true	0.06402398	true	3.0	39.0	false	2.0	0.0	0.0	0.0	0.0	0.0	0.0	0.0	0.0	0.0	1.0	0.0	0.0	0.0	0.0	0.0	0.0	0.0	0.0	0.0	0.0	0.0	0.0	1.0
E13	ACA	23	hsa-miR-184-000485	0.0	Inconclusive	0.0	100.0	Undetermined	Undetermined	Undetermined	-	true	0.2	true	3.0	39.0	false	3.0	0.0	0.0	0.0	0.0	0.0	0.0	0.0	0.0	0.0	1.0	0.0	1.0	0.0	0.0	0.0	0.0	0.0	0.0	0.0	0.0	0.0	0.0	1.0
E14	ACA	23	hsa-miR-185-002271	1.1730753	Amp	0.96460885	100.0	33.489258	33.489258	33.489258	-	true	0.06834139	true	3.0	29.0	false	0.0	0.0	0.0	0.0	0.0	0.0	0.0	0.0	0.0	0.0	0.0	0.0	0.0	0.0	0.0	0.0	0.0	0.0	0.0	0.0	0.0	0.0	0.0	0.0
E15	ACA	23	hsa-miR-186-002285	0.0	Amp	0.0	100.0	Undetermined	Undetermined	Undetermined	-	true	0.11518128	true	3.0	39.0	false	2.0	0.0	0.0	0.0	0.0	0.0	0.0	0.0	0.0	0.0	1.0	0.0	0.0	0.0	0.0	0.0	0.0	0.0	0.0	0.0	0.0	0.0	0.0	1.0
E16	ACA	23	mmu-miR-187-001193	0.0	Amp	0.0	100.0	Undetermined	Undetermined	Undetermined	-	true	0.2	true	3.0	39.0	false	3.0	0.0	0.0	0.0	0.0	0.0	0.0	0.0	0.0	0.0	1.0	0.0	1.0	0.0	0.0	0.0	0.0	0.0	0.0	0.0	0.0	0.0	0.0	1.0
E17	ACA	23	hsa-miR-188-3p-002106	0.0	Amp	0.0	100.0	Undetermined	Undetermined	Undetermined	-	true	0.2	true	3.0	39.0	false	3.0	0.0	0.0	0.0	0.0	0.0	0.0	0.0	0.0	0.0	1.0	0.0	1.0	0.0	0.0	0.0	0.0	0.0	0.0	0.0	0.0	0.0	0.0	1.0
E18	ACA	23	hsa-miR-190-000489	0.0	Amp	0.0	100.0	Undetermined	Undetermined	Undetermined	-	true	0.2	true	3.0	39.0	false	3.0	0.0	0.0	0.0	0.0	0.0	0.0	0.0	0.0	0.0	1.0	0.0	1.0	0.0	0.0	0.0	0.0	0.0	0.0	0.0	0.0	0.0	0.0	1.0
E19	ACA	23	hsa-miR-191-002299	1.2505223	Amp	0.98125404	100.0	33.13076	33.13076	33.13076	-	true	0.15061118	true	3.0	28.0	false	0.0	0.0	0.0	0.0	0.0	0.0	0.0	0.0	0.0	0.0	0.0	0.0	0.0	0.0	0.0	0.0	0.0	0.0	0.0	0.0	0.0	0.0	0.0	0.0
E20	ACA	23	hsa-miR-192-000491	0.0	Amp	0.0	100.0	Undetermined	Undetermined	Undetermined	-	true	0.1954221	true	3.0	39.0	false	2.0	0.0	0.0	0.0	0.0	0.0	0.0	0.0	0.0	0.0	1.0	0.0	0.0	0.0	0.0	0.0	0.0	0.0	0.0	0.0	0.0	0.0	0.0	1.0
E21	ACA	23	hsa-miR-193a-3p-002250	0.0	Amp	0.0	100.0	Undetermined	Undetermined	Undetermined	-	true	0.04	true	3.0	39.0	false	3.0	0.0	0.0	0.0	0.0	0.0	0.0	0.0	0.0	0.0	1.0	0.0	1.0	0.0	0.0	0.0	0.0	0.0	0.0	0.0	0.0	0.0	0.0	1.0
E22	ACA	23	hsa-miR-193a-5p-002281	0.0	Amp	0.0	100.0	Undetermined	Undetermined	Undetermined	-	true	0.120585136	true	3.0	39.0	false	2.0	0.0	0.0	0.0	0.0	0.0	0.0	0.0	0.0	0.0	1.0	0.0	0.0	0.0	0.0	0.0	0.0	0.0	0.0	0.0	0.0	0.0	0.0	1.0
E23	ACA	23	hsa-miR-193b-002367	0.0	Amp	0.0	100.0	Undetermined	Undetermined	Undetermined	-	true	0.1376517	true	3.0	39.0	false	2.0	0.0	0.0	0.0	0.0	0.0	0.0	0.0	0.0	0.0	1.0	0.0	0.0	0.0	0.0	0.0	0.0	0.0	0.0	0.0	0.0	0.0	0.0	1.0
E24	ACA	23	hsa-miR-194-000493	0.0	Amp	0.0	100.0	Undetermined	Undetermined	Undetermined	-	true	0.14607978	true	3.0	39.0	false	2.0	0.0	0.0	0.0	0.0	0.0	0.0	0.0	0.0	0.0	1.0	0.0	0.0	0.0	0.0	0.0	0.0	0.0	0.0	0.0	0.0	0.0	0.0	1.0
F1	ACA	23	hsa-miR-195-000494	0.0	No Amp	0.0	100.0	Undetermined	Undetermined	Undetermined	-	true	0.15314245	true	3.0	39.0	false	2.0	0.0	0.0	0.0	0.0	0.0	0.0	0.0	0.0	0.0	1.0	0.0	0.0	0.0	0.0	0.0	0.0	0.0	0.0	0.0	0.0	0.0	0.0	1.0
F2	ACA	23	hsa-miR-196b-002215	0.0	No Amp	0.0	100.0	Undetermined	Undetermined	Undetermined	-	true	0.2	true	3.0	39.0	false	3.0	0.0	0.0	0.0	0.0	0.0	0.0	0.0	0.0	0.0	1.0	0.0	1.0	0.0	0.0	0.0	0.0	0.0	0.0	0.0	0.0	0.0	0.0	1.0
F3	ACA	23	hsa-miR-197-000497	0.8223511	Amp	0.24747409	100.0	38.70375	38.70375	38.70375	-	true	0.08693524	true	3.0	33.0	false	1.0	0.0	0.0	0.0	0.0	0.0	0.0	0.0	0.0	0.0	0.0	0.0	0.0	0.0	0.0	0.0	0.0	0.0	0.0	0.0	0.0	0.0	0.0	1.0
F4	ACA	23	hsa-miR-198-002273	0.0	Amp	0.0	100.0	Undetermined	Undetermined	Undetermined	-	true	0.2	true	3.0	39.0	false	3.0	0.0	0.0	0.0	0.0	0.0	0.0	0.0	0.0	0.0	1.0	0.0	1.0	0.0	0.0	0.0	0.0	0.0	0.0	0.0	0.0	0.0	0.0	1.0
F5	ACA	23	hsa-miR-199a-000498	0.0	Amp	0.0	100.0	Undetermined	Undetermined	Undetermined	-	true	0.18217438	true	3.0	39.0	false	2.0	0.0	0.0	0.0	0.0	0.0	0.0	0.0	0.0	0.0	1.0	0.0	0.0	0.0	0.0	0.0	0.0	0.0	0.0	0.0	0.0	0.0	0.0	1.0
F6	ACA	23	hsa-miR-199a-3p-002304	0.0	Amp	0.0	100.0	Undetermined	Undetermined	Undetermined	-	true	0.111071445	true	3.0	39.0	false	2.0	0.0	0.0	0.0	0.0	0.0	0.0	0.0	0.0	0.0	1.0	0.0	0.0	0.0	0.0	0.0	0.0	0.0	0.0	0.0	0.0	0.0	0.0	1.0
F7	ACA	23	hsa-miR-199b-000500	0.0	Amp	0.0	100.0	Undetermined	Undetermined	Undetermined	-	true	0.04	true	3.0	39.0	false	3.0	0.0	0.0	0.0	0.0	0.0	0.0	0.0	0.0	0.0	1.0	0.0	1.0	0.0	0.0	0.0	0.0	0.0	0.0	0.0	0.0	0.0	0.0	1.0
F8	ACA	23	hsa-miR-200a-000502	0.7086783	Amp	0.5703979	100.0	36.36229	36.36229	36.36229	-	true	0.04	true	3.0	31.0	false	2.0	0.0	0.0	0.0	0.0	0.0	0.0	0.0	0.0	0.0	0.0	0.0	1.0	0.0	0.0	0.0	0.0	0.0	0.0	0.0	0.0	0.0	0.0	1.0
F9	ACA	23	hsa-miR-200b-002251	0.0	No Amp	0.0	100.0	Undetermined	Undetermined	Undetermined	-	true	0.04	true	3.0	39.0	false	3.0	0.0	0.0	0.0	0.0	0.0	0.0	0.0	0.0	0.0	1.0	0.0	1.0	0.0	0.0	0.0	0.0	0.0	0.0	0.0	0.0	0.0	0.0	1.0
F10	ACA	23	hsa-miR-200c-002300	0.0	Inconclusive	0.0	100.0	Undetermined	Undetermined	Undetermined	-	true	0.045772973	true	3.0	39.0	false	2.0	0.0	0.0	0.0	0.0	0.0	0.0	0.0	0.0	0.0	1.0	0.0	0.0	0.0	0.0	0.0	0.0	0.0	0.0	0.0	0.0	0.0	0.0	1.0
F11	ACA	23	hsa-miR-202-002363	0.84749687	Amp	0.80042726	100.0	34.66527	34.66527	34.66527	-	true	0.04	true	3.0	31.0	false	1.0	0.0	0.0	0.0	0.0	0.0	0.0	0.0	0.0	0.0	0.0	0.0	1.0	0.0	0.0	0.0	0.0	0.0	0.0	0.0	0.0	0.0	0.0	0.0
F12	ACA	23	hsa-miR-203-000507	0.0	No Amp	0.0	100.0	Undetermined	Undetermined	Undetermined	-	true	0.21196769	true	3.0	39.0	false	2.0	0.0	0.0	0.0	0.0	0.0	0.0	0.0	0.0	0.0	1.0	0.0	0.0	0.0	0.0	0.0	0.0	0.0	0.0	0.0	0.0	0.0	0.0	1.0
F13	ACA	23	hsa-miR-204-000508	0.0	Amp	0.0	100.0	Undetermined	Undetermined	Undetermined	-	true	0.2	true	3.0	39.0	false	3.0	0.0	0.0	0.0	0.0	0.0	0.0	0.0	0.0	0.0	1.0	0.0	1.0	0.0	0.0	0.0	0.0	0.0	0.0	0.0	0.0	0.0	0.0	1.0
F14	ACA	23	hsa-miR-205-000509	0.0	Amp	0.0	100.0	Undetermined	Undetermined	Undetermined	-	true	0.040039428	true	3.0	31.0	false	1.0	0.0	0.0	0.0	0.0	0.0	0.0	0.0	0.0	0.0	0.0	0.0	0.0	0.0	0.0	0.0	0.0	0.0	0.0	0.0	0.0	0.0	0.0	1.0
F15	ACA	23	hsa-miR-208b-002290	0.0	No Amp	0.0	100.0	Undetermined	Undetermined	Undetermined	-	true	0.2	true	3.0	39.0	false	3.0	0.0	0.0	0.0	0.0	0.0	0.0	0.0	0.0	0.0	1.0	0.0	1.0	0.0	0.0	0.0	0.0	0.0	0.0	0.0	0.0	0.0	0.0	1.0
F16	ACA	23	hsa-miR-210-000512	0.0	Amp	0.0	100.0	Undetermined	Undetermined	Undetermined	-	true	0.04	true	3.0	39.0	false	3.0	0.0	0.0	0.0	0.0	0.0	0.0	0.0	0.0	0.0	1.0	0.0	1.0	0.0	0.0	0.0	0.0	0.0	0.0	0.0	0.0	0.0	0.0	1.0
F17	ACA	23	hsa-miR-214-002306	0.0	Amp	0.0	100.0	Undetermined	Undetermined	Undetermined	-	true	0.058422383	true	3.0	39.0	false	2.0	0.0	0.0	0.0	0.0	0.0	0.0	0.0	0.0	0.0	1.0	0.0	0.0	0.0	0.0	0.0	0.0	0.0	0.0	0.0	0.0	0.0	0.0	1.0
F18	ACA	23	hsa-miR-215-000518	0.0	Amp	0.0	100.0	Undetermined	Undetermined	Undetermined	-	true	0.04	true	3.0	39.0	false	3.0	0.0	0.0	0.0	0.0	0.0	0.0	0.0	0.0	0.0	1.0	0.0	1.0	0.0	0.0	0.0	0.0	0.0	0.0	0.0	0.0	0.0	0.0	1.0
F19	ACA	23	hsa-miR-216a-002220	0.0	Amp	0.0	100.0	Undetermined	Undetermined	Undetermined	-	true	0.2	true	3.0	39.0	false	3.0	0.0	0.0	0.0	0.0	0.0	0.0	0.0	0.0	0.0	1.0	0.0	1.0	0.0	0.0	0.0	0.0	0.0	0.0	0.0	0.0	0.0	0.0	1.0
F20	ACA	23	hsa-miR-216b-002326	0.0	No Amp	0.0	100.0	Undetermined	Undetermined	Undetermined	-	true	0.2	true	3.0	39.0	false	3.0	0.0	0.0	0.0	0.0	0.0	0.0	0.0	0.0	0.0	1.0	0.0	1.0	0.0	0.0	0.0	0.0	0.0	0.0	0.0	0.0	0.0	0.0	1.0
F21	ACA	23	hsa-miR-217-002337	0.0	Amp	0.0	100.0	Undetermined	Undetermined	Undetermined	-	true	0.04	true	3.0	39.0	false	3.0	0.0	0.0	0.0	0.0	0.0	0.0	0.0	0.0	0.0	1.0	0.0	1.0	0.0	0.0	0.0	0.0	0.0	0.0	0.0	0.0	0.0	0.0	1.0
F22	ACA	23	hsa-miR-218-000521	0.0	Amp	0.0	100.0	Undetermined	Undetermined	Undetermined	-	true	0.076105855	true	3.0	39.0	false	2.0	0.0	0.0	0.0	0.0	0.0	0.0	0.0	0.0	0.0	1.0	0.0	0.0	0.0	0.0	0.0	0.0	0.0	0.0	0.0	0.0	0.0	0.0	1.0
F23	ACA	23	hsa-miR-219-000522	0.0	Amp	0.0	100.0	Undetermined	Undetermined	Undetermined	-	true	0.2	true	3.0	39.0	false	3.0	0.0	0.0	0.0	0.0	0.0	0.0	0.0	0.0	0.0	1.0	0.0	1.0	0.0	0.0	0.0	0.0	0.0	0.0	0.0	0.0	0.0	0.0	1.0
F24	ACA	23	hsa-miR-221-000524	0.0	No Amp	0.0	100.0	Undetermined	Undetermined	Undetermined	-	true	0.08799766	true	3.0	39.0	false	2.0	0.0	0.0	0.0	0.0	0.0	0.0	0.0	0.0	0.0	1.0	0.0	0.0	0.0	0.0	0.0	0.0	0.0	0.0	0.0	0.0	0.0	0.0	1.0
G1	ACA	23	hsa-miR-222-002276	1.3843486	Amp	0.9876224	100.0	32.897434	32.897434	32.897434	-	true	0.23837456	true	3.0	27.0	false	0.0	0.0	0.0	0.0	0.0	0.0	0.0	0.0	0.0	0.0	0.0	0.0	0.0	0.0	0.0	0.0	0.0	0.0	0.0	0.0	0.0	0.0	0.0	0.0
G2	ACA	23	hsa-miR-223-002295	1.4205127	Amp	0.98655784	100.0	28.955843	28.955843	28.955843	-	true	0.2636411	true	3.0	23.0	false	0.0	0.0	0.0	0.0	0.0	0.0	0.0	0.0	0.0	0.0	0.0	0.0	0.0	0.0	0.0	0.0	0.0	0.0	0.0	0.0	0.0	0.0	0.0	0.0
G3	ACA	23	hsa-miR-224-002099	0.0	Amp	0.0	100.0	Undetermined	Undetermined	Undetermined	-	true	0.15398102	true	3.0	39.0	false	2.0	0.0	0.0	0.0	0.0	0.0	0.0	0.0	0.0	0.0	1.0	0.0	0.0	0.0	0.0	0.0	0.0	0.0	0.0	0.0	0.0	0.0	0.0	1.0
G4	ACA	23	hsa-miR-296-3p-002101	0.0	Amp	0.0	100.0	Undetermined	Undetermined	Undetermined	-	true	0.04	true	3.0	39.0	false	3.0	0.0	0.0	0.0	0.0	0.0	0.0	0.0	0.0	0.0	1.0	0.0	1.0	0.0	0.0	0.0	0.0	0.0	0.0	0.0	0.0	0.0	0.0	1.0
G5	ACA	23	hsa-miR-296-000527	0.0	Amp	0.0	100.0	Undetermined	Undetermined	Undetermined	-	true	0.067922994	true	3.0	39.0	false	2.0	0.0	0.0	0.0	0.0	0.0	0.0	0.0	0.0	0.0	1.0	0.0	0.0	0.0	0.0	0.0	0.0	0.0	0.0	0.0	0.0	0.0	0.0	1.0
G6	ACA	23	hsa-miR-299-3p-001015	0.0	Amp	0.0	100.0	Undetermined	Undetermined	Undetermined	-	true	0.2	true	3.0	39.0	false	3.0	0.0	0.0	0.0	0.0	0.0	0.0	0.0	0.0	0.0	1.0	0.0	1.0	0.0	0.0	0.0	0.0	0.0	0.0	0.0	0.0	0.0	0.0	1.0
G7	ACA	23	hsa-miR-299-5p-000600	0.0	Amp	0.0	100.0	Undetermined	Undetermined	Undetermined	-	true	0.04	true	3.0	39.0	false	3.0	0.0	0.0	0.0	0.0	0.0	0.0	0.0	0.0	0.0	1.0	0.0	1.0	0.0	0.0	0.0	0.0	0.0	0.0	0.0	0.0	0.0	0.0	1.0
G8	ACA	23	hsa-miR-301-000528	0.0	Amp	0.0	100.0	Undetermined	Undetermined	Undetermined	-	true	0.18430789	true	3.0	39.0	false	2.0	0.0	0.0	0.0	0.0	0.0	0.0	0.0	0.0	0.0	1.0	0.0	0.0	0.0	0.0	0.0	0.0	0.0	0.0	0.0	0.0	0.0	0.0	1.0
G9	ACA	23	hsa-miR-301b-002392	0.0	Amp	0.0	100.0	Undetermined	Undetermined	Undetermined	-	true	0.16371438	true	3.0	39.0	false	2.0	0.0	0.0	0.0	0.0	0.0	0.0	0.0	0.0	0.0	1.0	0.0	0.0	0.0	0.0	0.0	0.0	0.0	0.0	0.0	0.0	0.0	0.0	1.0
G10	ACA	23	hsa-miR-302a-000529	0.0	Amp	0.0	100.0	Undetermined	Undetermined	Undetermined	-	true	0.2	true	3.0	39.0	false	3.0	0.0	0.0	0.0	0.0	0.0	0.0	0.0	0.0	0.0	1.0	0.0	1.0	0.0	0.0	0.0	0.0	0.0	0.0	0.0	0.0	0.0	0.0	1.0
G11	ACA	23	ath-miR159a-000338	0.60206044	Amp	0.66148823	100.0	36.42901	36.42901	36.42901	-	true	0.04	true	3.0	31.0	false	2.0	0.0	0.0	0.0	0.0	0.0	0.0	0.0	0.0	0.0	0.0	0.0	1.0	0.0	0.0	0.0	0.0	0.0	0.0	0.0	0.0	0.0	0.0	1.0
G12	ACA	23	hsa-miR-302b-000531	0.0	Amp	0.0	100.0	Undetermined	Undetermined	Undetermined	-	true	0.2	true	3.0	39.0	false	3.0	0.0	0.0	0.0	0.0	0.0	0.0	0.0	0.0	0.0	1.0	0.0	1.0	0.0	0.0	0.0	0.0	0.0	0.0	0.0	0.0	0.0	0.0	1.0
G13	ACA	23	hsa-miR-302c-000533	0.0	Amp	0.0	100.0	Undetermined	Undetermined	Undetermined	-	true	0.2	true	3.0	39.0	false	3.0	0.0	0.0	0.0	0.0	0.0	0.0	0.0	0.0	0.0	1.0	0.0	1.0	0.0	0.0	0.0	0.0	0.0	0.0	0.0	0.0	0.0	0.0	1.0
G14	ACA	23	hsa-miR-320-002277	1.2507395	Amp	0.9814326	100.0	32.391396	32.391396	32.391396	-	true	0.15510677	true	3.0	27.0	false	0.0	0.0	0.0	0.0	0.0	0.0	0.0	0.0	0.0	0.0	0.0	0.0	0.0	0.0	0.0	0.0	0.0	0.0	0.0	0.0	0.0	0.0	0.0	0.0
G15	ACA	23	hsa-miR-323-3p-002227	1.0796793	Amp	0.9360011	100.0	32.07659	32.07659	32.07659	-	true	0.066165015	true	3.0	28.0	false	0.0	0.0	0.0	0.0	0.0	0.0	0.0	0.0	0.0	0.0	0.0	0.0	0.0	0.0	0.0	0.0	0.0	0.0	0.0	0.0	0.0	0.0	0.0	0.0
G16	ACA	23	hsa-miR-324-3p-002161	0.0	Inconclusive	0.0	100.0	Undetermined	Undetermined	Undetermined	-	true	0.04	true	3.0	39.0	false	3.0	0.0	0.0	0.0	0.0	0.0	0.0	0.0	0.0	0.0	1.0	0.0	1.0	0.0	0.0	0.0	0.0	0.0	0.0	0.0	0.0	0.0	0.0	1.0
G17	ACA	23	hsa-miR-324-5p-000539	0.0	Amp	0.0	100.0	Undetermined	Undetermined	Undetermined	-	true	0.12908892	true	3.0	39.0	false	2.0	0.0	0.0	0.0	0.0	0.0	0.0	0.0	0.0	0.0	1.0	0.0	0.0	0.0	0.0	0.0	0.0	0.0	0.0	0.0	0.0	0.0	0.0	1.0
G18	ACA	23	hsa-miR-326-000542	0.0	Amp	0.0	100.0	Undetermined	Undetermined	Undetermined	-	true	0.07604271	true	3.0	39.0	false	2.0	0.0	0.0	0.0	0.0	0.0	0.0	0.0	0.0	0.0	1.0	0.0	0.0	0.0	0.0	0.0	0.0	0.0	0.0	0.0	0.0	0.0	0.0	1.0
G19	ACA	23	hsa-miR-328-000543	1.211879	Amp	0.9849073	100.0	33.502033	33.502033	33.502033	-	true	0.10814132	true	3.0	29.0	false	0.0	0.0	0.0	0.0	0.0	0.0	0.0	0.0	0.0	0.0	0.0	0.0	0.0	0.0	0.0	0.0	0.0	0.0	0.0	0.0	0.0	0.0	0.0	0.0
G20	ACA	23	hsa-miR-329-001101	0.0	Amp	0.0	100.0	Undetermined	Undetermined	Undetermined	-	true	0.2	true	3.0	39.0	false	3.0	0.0	0.0	0.0	0.0	0.0	0.0	0.0	0.0	0.0	1.0	0.0	1.0	0.0	0.0	0.0	0.0	0.0	0.0	0.0	0.0	0.0	0.0	1.0
G21	ACA	23	hsa-miR-330-000544	0.0	Amp	0.0	100.0	Undetermined	Undetermined	Undetermined	-	true	0.04	true	3.0	39.0	false	3.0	0.0	0.0	0.0	0.0	0.0	0.0	0.0	0.0	0.0	1.0	0.0	1.0	0.0	0.0	0.0	0.0	0.0	0.0	0.0	0.0	0.0	0.0	1.0
G22	ACA	23	hsa-miR-330-5p-002230	0.0	Amp	0.0	100.0	Undetermined	Undetermined	Undetermined	-	true	0.2	true	3.0	39.0	false	3.0	0.0	0.0	0.0	0.0	0.0	0.0	0.0	0.0	0.0	1.0	0.0	1.0	0.0	0.0	0.0	0.0	0.0	0.0	0.0	0.0	0.0	0.0	1.0
G23	ACA	23	hsa-miR-331-000545	0.0	Amp	0.0	100.0	Undetermined	Undetermined	Undetermined	-	true	0.08387644	true	3.0	39.0	false	2.0	0.0	0.0	0.0	0.0	0.0	0.0	0.0	0.0	0.0	1.0	0.0	0.0	0.0	0.0	0.0	0.0	0.0	0.0	0.0	0.0	0.0	0.0	1.0
G24	ACA	23	hsa-miR-331-5p-002233	0.0	Amp	0.0	100.0	Undetermined	Undetermined	Undetermined	-	true	0.04	true	3.0	39.0	false	3.0	0.0	0.0	0.0	0.0	0.0	0.0	0.0	0.0	0.0	1.0	0.0	1.0	0.0	0.0	0.0	0.0	0.0	0.0	0.0	0.0	0.0	0.0	1.0
H1	ACA	23	hsa-miR-335-000546	0.0	Amp	0.0	100.0	Undetermined	Undetermined	Undetermined	-	true	0.11716781	true	3.0	39.0	false	2.0	0.0	0.0	0.0	0.0	0.0	0.0	0.0	0.0	0.0	1.0	0.0	0.0	0.0	0.0	0.0	0.0	0.0	0.0	0.0	0.0	0.0	0.0	1.0
H2	ACA	23	hsa-miR-337-5p-002156	0.0	No Amp	0.0	100.0	Undetermined	Undetermined	Undetermined	-	true	0.052290667	true	3.0	26.0	false	1.0	0.0	0.0	0.0	0.0	0.0	0.0	0.0	0.0	0.0	0.0	0.0	0.0	0.0	0.0	0.0	0.0	0.0	0.0	0.0	0.0	0.0	0.0	1.0
H3	ACA	23	hsa-miR-338-3p-002252	0.0	Amp	0.0	100.0	Undetermined	Undetermined	Undetermined	-	true	0.17906648	true	3.0	39.0	false	2.0	0.0	0.0	0.0	0.0	0.0	0.0	0.0	0.0	0.0	1.0	0.0	0.0	0.0	0.0	0.0	0.0	0.0	0.0	0.0	0.0	0.0	0.0	1.0
H4	ACA	23	hsa-miR-339-3p-002184	1.0873542	Amp	0.9171659	100.0	32.981766	32.981766	32.981766	-	true	0.08503223	true	3.0	28.0	false	0.0	0.0	0.0	0.0	0.0	0.0	0.0	0.0	0.0	0.0	0.0	0.0	0.0	0.0	0.0	0.0	0.0	0.0	0.0	0.0	0.0	0.0	0.0	0.0
H5	ACA	23	hsa-miR-339-5p-002257	0.0	Amp	0.0	100.0	Undetermined	Undetermined	Undetermined	-	true	0.04	true	3.0	39.0	false	3.0	0.0	0.0	0.0	0.0	0.0	0.0	0.0	0.0	0.0	1.0	0.0	1.0	0.0	0.0	0.0	0.0	0.0	0.0	0.0	0.0	0.0	0.0	1.0
H6	ACA	23	hsa-miR-340-002258	0.0	Amp	0.0	100.0	Undetermined	Undetermined	Undetermined	-	true	0.27946597	true	3.0	39.0	false	2.0	0.0	0.0	0.0	0.0	0.0	0.0	0.0	0.0	0.0	1.0	0.0	0.0	0.0	0.0	0.0	0.0	0.0	0.0	0.0	0.0	0.0	0.0	1.0
H7	ACA	23	hsa-miR-155-002623	0.0	Amp	0.0	100.0	Undetermined	Undetermined	Undetermined	-	true	0.10041446	true	3.0	39.0	false	2.0	0.0	0.0	0.0	0.0	0.0	0.0	0.0	0.0	0.0	1.0	0.0	0.0	0.0	0.0	0.0	0.0	0.0	0.0	0.0	0.0	0.0	0.0	1.0
H8	ACA	23	hsa-let-7b-002619	0.0	Amp	0.031443924	100.0	38.81651	38.81651	38.81651	-	true	0.07198684	true	3.0	31.0	false	1.0	0.0	0.0	0.0	0.0	0.0	0.0	0.0	0.0	0.0	0.0	0.0	0.0	0.0	0.0	0.0	0.0	0.0	0.0	0.0	0.0	0.0	0.0	1.0
H9	ACA	23	hsa-miR-342-3p-002260	1.2352619	Amp	0.9501562	100.0	31.674309	31.674309	31.674309	-	true	0.12166911	true	3.0	27.0	false	0.0	0.0	0.0	0.0	0.0	0.0	0.0	0.0	0.0	0.0	0.0	0.0	0.0	0.0	0.0	0.0	0.0	0.0	0.0	0.0	0.0	0.0	0.0	0.0
H10	ACA	23	hsa-miR-342-5p-002147	0.0	Amp	0.0	100.0	Undetermined	Undetermined	Undetermined	-	true	0.2	true	3.0	39.0	false	3.0	0.0	0.0	0.0	0.0	0.0	0.0	0.0	0.0	0.0	1.0	0.0	1.0	0.0	0.0	0.0	0.0	0.0	0.0	0.0	0.0	0.0	0.0	1.0
H11	ACA	23	hsa-miR-345-002186	0.0	Amp	0.0	100.0	Undetermined	Undetermined	Undetermined	-	true	0.06326451	true	3.0	39.0	false	2.0	0.0	0.0	0.0	0.0	0.0	0.0	0.0	0.0	0.0	1.0	0.0	0.0	0.0	0.0	0.0	0.0	0.0	0.0	0.0	0.0	0.0	0.0	1.0
H12	ACA	23	hsa-miR-361-000554	0.0	Amp	0.0	100.0	Undetermined	Undetermined	Undetermined	-	true	0.10528997	true	3.0	39.0	false	2.0	0.0	0.0	0.0	0.0	0.0	0.0	0.0	0.0	0.0	1.0	0.0	0.0	0.0	0.0	0.0	0.0	0.0	0.0	0.0	0.0	0.0	0.0	1.0
H13	ACA	23	hsa-miR-362-3p-002117	0.0	Amp	0.0	100.0	Undetermined	Undetermined	Undetermined	-	true	0.27329636	true	3.0	39.0	false	2.0	0.0	0.0	0.0	0.0	0.0	0.0	0.0	0.0	0.0	1.0	0.0	0.0	0.0	0.0	0.0	0.0	0.0	0.0	0.0	0.0	0.0	0.0	1.0
H14	ACA	23	hsa-miR-362-001273	0.0	No Amp	0.0	100.0	Undetermined	Undetermined	Undetermined	-	true	0.2	true	3.0	39.0	false	3.0	0.0	0.0	0.0	0.0	0.0	0.0	0.0	0.0	0.0	1.0	0.0	1.0	0.0	0.0	0.0	0.0	0.0	0.0	0.0	0.0	0.0	0.0	1.0
H15	ACA	23	hsa-miR-363-001271	0.0	Amp	0.0	100.0	Undetermined	Undetermined	Undetermined	-	true	0.04	true	3.0	39.0	false	3.0	0.0	0.0	0.0	0.0	0.0	0.0	0.0	0.0	0.0	1.0	0.0	1.0	0.0	0.0	0.0	0.0	0.0	0.0	0.0	0.0	0.0	0.0	1.0
H16	ACA	23	hsa-miR-365-001020	0.0	Amp	0.0	100.0	Undetermined	Undetermined	Undetermined	-	true	0.10736416	true	3.0	39.0	false	2.0	0.0	0.0	0.0	0.0	0.0	0.0	0.0	0.0	0.0	1.0	0.0	0.0	0.0	0.0	0.0	0.0	0.0	0.0	0.0	0.0	0.0	0.0	1.0
H17	ACA	23	hsa-miR-367-000555	0.0	Amp	0.0	100.0	Undetermined	Undetermined	Undetermined	-	true	0.04	true	3.0	39.0	false	3.0	0.0	0.0	0.0	0.0	0.0	0.0	0.0	0.0	0.0	1.0	0.0	1.0	0.0	0.0	0.0	0.0	0.0	0.0	0.0	0.0	0.0	0.0	1.0
H18	ACA	23	hsa-miR-369-3p-000557	0.0	No Amp	0.0	100.0	Undetermined	Undetermined	Undetermined	-	true	0.2	true	3.0	39.0	false	3.0	0.0	0.0	0.0	0.0	0.0	0.0	0.0	0.0	0.0	1.0	0.0	1.0	0.0	0.0	0.0	0.0	0.0	0.0	0.0	0.0	0.0	0.0	1.0
H19	ACA	23	hsa-miR-369-5p-001021	0.0	No Amp	0.0	100.0	Undetermined	Undetermined	Undetermined	-	true	0.2	true	3.0	39.0	false	3.0	0.0	0.0	0.0	0.0	0.0	0.0	0.0	0.0	0.0	1.0	0.0	1.0	0.0	0.0	0.0	0.0	0.0	0.0	0.0	0.0	0.0	0.0	1.0
H20	ACA	23	hsa-miR-370-002275	0.0	Amp	0.0	100.0	Undetermined	Undetermined	Undetermined	-	true	0.04213288	true	3.0	39.0	false	2.0	0.0	0.0	0.0	0.0	0.0	0.0	0.0	0.0	0.0	1.0	0.0	0.0	0.0	0.0	0.0	0.0	0.0	0.0	0.0	0.0	0.0	0.0	1.0
H21	ACA	23	hsa-miR-371-3p-002124	0.0	Inconclusive	0.0	100.0	Undetermined	Undetermined	Undetermined	-	true	0.2	true	3.0	39.0	false	3.0	0.0	0.0	0.0	0.0	0.0	0.0	0.0	0.0	0.0	1.0	0.0	1.0	0.0	0.0	0.0	0.0	0.0	0.0	0.0	0.0	0.0	0.0	1.0
H22	ACA	23	hsa-miR-372-000560	0.0	Amp	0.0	100.0	Undetermined	Undetermined	Undetermined	-	true	0.2	true	3.0	39.0	false	3.0	0.0	0.0	0.0	0.0	0.0	0.0	0.0	0.0	0.0	1.0	0.0	1.0	0.0	0.0	0.0	0.0	0.0	0.0	0.0	0.0	0.0	0.0	1.0
H23	ACA	23	hsa-miR-373-000561	0.0	Amp	0.0	100.0	Undetermined	Undetermined	Undetermined	-	true	0.2	true	3.0	39.0	false	3.0	0.0	0.0	0.0	0.0	0.0	0.0	0.0	0.0	0.0	1.0	0.0	1.0	0.0	0.0	0.0	0.0	0.0	0.0	0.0	0.0	0.0	0.0	1.0
H24	ACA	23	hsa-miR-374-000563	1.3250371	Amp	0.9763313	100.0	36.708004	36.708004	36.708004	-	true	0.304518	true	3.0	30.0	false	0.0	0.0	0.0	0.0	0.0	0.0	0.0	0.0	0.0	0.0	0.0	0.0	0.0	0.0	0.0	0.0	0.0	0.0	0.0	0.0	0.0	0.0	0.0	0.0
I1	ACA	23	mmu-miR-374-5p-001319	1.024081	Amp	0.95635766	100.0	33.99869	33.99869	33.99869	-	true	0.08568211	true	3.0	28.0	false	0.0	0.0	0.0	0.0	0.0	0.0	0.0	0.0	0.0	0.0	0.0	0.0	0.0	0.0	0.0	0.0	0.0	0.0	0.0	0.0	0.0	0.0	0.0	0.0
I2	ACA	23	hsa-miR-375-000564	0.0	Amp	0.0	100.0	Undetermined	Undetermined	Undetermined	-	true	0.14575823	true	3.0	39.0	false	2.0	0.0	0.0	0.0	0.0	0.0	0.0	0.0	0.0	0.0	1.0	0.0	0.0	0.0	0.0	0.0	0.0	0.0	0.0	0.0	0.0	0.0	0.0	1.0
I3	ACA	23	hsa-miR-376a-000565	0.0	Amp	0.0	100.0	Undetermined	Undetermined	Undetermined	-	true	0.15781641	true	3.0	39.0	false	2.0	0.0	0.0	0.0	0.0	0.0	0.0	0.0	0.0	0.0	1.0	0.0	0.0	0.0	0.0	0.0	0.0	0.0	0.0	0.0	0.0	0.0	0.0	1.0
I4	ACA	23	hsa-miR-376b-001102	0.0	Amp	0.0	100.0	Undetermined	Undetermined	Undetermined	-	true	0.20243667	true	3.0	39.0	false	2.0	0.0	0.0	0.0	0.0	0.0	0.0	0.0	0.0	0.0	1.0	0.0	0.0	0.0	0.0	0.0	0.0	0.0	0.0	0.0	0.0	0.0	0.0	1.0
I5	ACA	23	hsa-miR-377-000566	0.0	Amp	0.0	100.0	Undetermined	Undetermined	Undetermined	-	true	0.04	true	3.0	39.0	false	3.0	0.0	0.0	0.0	0.0	0.0	0.0	0.0	0.0	0.0	1.0	0.0	1.0	0.0	0.0	0.0	0.0	0.0	0.0	0.0	0.0	0.0	0.0	1.0
I6	ACA	23	mmu-miR-379-001138	0.0	Amp	0.0	100.0	Undetermined	Undetermined	Undetermined	-	true	0.13318881	true	3.0	39.0	false	2.0	0.0	0.0	0.0	0.0	0.0	0.0	0.0	0.0	0.0	1.0	0.0	0.0	0.0	0.0	0.0	0.0	0.0	0.0	0.0	0.0	0.0	0.0	1.0
I7	ACA	23	hsa-miR-380-3p-000569	0.0	Amp	0.0	100.0	Undetermined	Undetermined	Undetermined	-	true	0.04	true	3.0	39.0	false	3.0	0.0	0.0	0.0	0.0	0.0	0.0	0.0	0.0	0.0	1.0	0.0	1.0	0.0	0.0	0.0	0.0	0.0	0.0	0.0	0.0	0.0	0.0	1.0
I8	ACA	23	hsa-miR-381-000571	0.0	Amp	0.0	100.0	Undetermined	Undetermined	Undetermined	-	true	0.04	true	3.0	39.0	false	3.0	0.0	0.0	0.0	0.0	0.0	0.0	0.0	0.0	0.0	1.0	0.0	1.0	0.0	0.0	0.0	0.0	0.0	0.0	0.0	0.0	0.0	0.0	1.0
I9	ACA	23	hsa-miR-382-000572	0.0	Amp	0.0	100.0	Undetermined	Undetermined	Undetermined	-	true	0.067396395	true	3.0	39.0	false	2.0	0.0	0.0	0.0	0.0	0.0	0.0	0.0	0.0	0.0	1.0	0.0	0.0	0.0	0.0	0.0	0.0	0.0	0.0	0.0	0.0	0.0	0.0	1.0
I10	ACA	23	hsa-miR-383-000573	0.0	Amp	0.0	100.0	Undetermined	Undetermined	Undetermined	-	true	0.04	true	3.0	39.0	false	3.0	0.0	0.0	0.0	0.0	0.0	0.0	0.0	0.0	0.0	1.0	0.0	1.0	0.0	0.0	0.0	0.0	0.0	0.0	0.0	0.0	0.0	0.0	1.0
I11	ACA	23	hsa-miR-409-5p-002331	0.0	Amp	0.0	100.0	Undetermined	Undetermined	Undetermined	-	true	0.04	true	3.0	39.0	false	3.0	0.0	0.0	0.0	0.0	0.0	0.0	0.0	0.0	0.0	1.0	0.0	1.0	0.0	0.0	0.0	0.0	0.0	0.0	0.0	0.0	0.0	0.0	1.0
I12	ACA	23	hsa-miR-410-001274	0.0	Amp	0.0	100.0	Undetermined	Undetermined	Undetermined	-	true	0.04736164	true	3.0	39.0	false	2.0	0.0	0.0	0.0	0.0	0.0	0.0	0.0	0.0	0.0	1.0	0.0	0.0	0.0	0.0	0.0	0.0	0.0	0.0	0.0	0.0	0.0	0.0	1.0
I13	ACA	23	hsa-miR-411-001610	0.0	Amp	0.0	100.0	Undetermined	Undetermined	Undetermined	-	true	0.20083348	true	3.0	39.0	false	2.0	0.0	0.0	0.0	0.0	0.0	0.0	0.0	0.0	0.0	1.0	0.0	0.0	0.0	0.0	0.0	0.0	0.0	0.0	0.0	0.0	0.0	0.0	1.0
I14	ACA	23	hsa-miR-422a-002297	0.0	Amp	0.0	100.0	Undetermined	Undetermined	Undetermined	-	true	0.056139678	true	3.0	39.0	false	2.0	0.0	0.0	0.0	0.0	0.0	0.0	0.0	0.0	0.0	1.0	0.0	0.0	0.0	0.0	0.0	0.0	0.0	0.0	0.0	0.0	0.0	0.0	1.0
I15	ACA	23	hsa-miR-423-5p-002340	0.0	Inconclusive	0.0	100.0	Undetermined	Undetermined	Undetermined	-	true	0.061704796	true	3.0	39.0	false	2.0	0.0	0.0	0.0	0.0	0.0	0.0	0.0	0.0	0.0	1.0	0.0	0.0	0.0	0.0	0.0	0.0	0.0	0.0	0.0	0.0	0.0	0.0	1.0
I16	ACA	23	hsa-miR-424-000604	0.55315316	Amp	0.07554649	100.0	38.48814	38.48814	38.48814	-	true	0.04	true	3.0	33.0	false	2.0	0.0	0.0	0.0	0.0	0.0	0.0	0.0	0.0	0.0	0.0	0.0	1.0	0.0	0.0	0.0	0.0	0.0	0.0	0.0	0.0	0.0	0.0	1.0
I17	ACA	23	hsa-miR-425-5p-001516	0.6730749	Amp	0.6682432	100.0	32.60287	32.60287	32.60287	-	true	0.04	true	3.0	28.0	false	2.0	0.0	0.0	0.0	0.0	0.0	0.0	0.0	0.0	0.0	0.0	0.0	1.0	0.0	0.0	0.0	0.0	0.0	0.0	0.0	0.0	0.0	0.0	1.0
I18	ACA	23	hsa-miR-429-001024	0.0	Amp	0.0	100.0	Undetermined	Undetermined	Undetermined	-	true	0.2	true	3.0	39.0	false	3.0	0.0	0.0	0.0	0.0	0.0	0.0	0.0	0.0	0.0	1.0	0.0	1.0	0.0	0.0	0.0	0.0	0.0	0.0	0.0	0.0	0.0	0.0	1.0
I19	ACA	23	hsa-miR-431-001979	0.0	No Amp	0.0	100.0	Undetermined	Undetermined	Undetermined	-	true	0.04	true	3.0	39.0	false	3.0	0.0	0.0	0.0	0.0	0.0	0.0	0.0	0.0	0.0	1.0	0.0	1.0	0.0	0.0	0.0	0.0	0.0	0.0	0.0	0.0	0.0	0.0	1.0
I20	ACA	23	hsa-miR-433-001028	0.0	Amp	0.0	100.0	Undetermined	Undetermined	Undetermined	-	true	0.04	true	3.0	39.0	false	3.0	0.0	0.0	0.0	0.0	0.0	0.0	0.0	0.0	0.0	1.0	0.0	1.0	0.0	0.0	0.0	0.0	0.0	0.0	0.0	0.0	0.0	0.0	1.0
I21	ACA	23	hsa-miR-449-001030	0.0	Amp	0.0	100.0	Undetermined	Undetermined	Undetermined	-	true	0.2	true	3.0	39.0	false	3.0	0.0	0.0	0.0	0.0	0.0	0.0	0.0	0.0	0.0	1.0	0.0	1.0	0.0	0.0	0.0	0.0	0.0	0.0	0.0	0.0	0.0	0.0	1.0
I22	ACA	23	hsa-miR-449b-001608	0.0	Amp	0.0	100.0	Undetermined	Undetermined	Undetermined	-	true	0.2	true	3.0	39.0	false	3.0	0.0	0.0	0.0	0.0	0.0	0.0	0.0	0.0	0.0	1.0	0.0	1.0	0.0	0.0	0.0	0.0	0.0	0.0	0.0	0.0	0.0	0.0	1.0
I23	ACA	23	hsa-miR-450a-002303	0.0	Amp	0.0	100.0	Undetermined	Undetermined	Undetermined	-	true	0.2	true	3.0	39.0	false	3.0	0.0	0.0	0.0	0.0	0.0	0.0	0.0	0.0	0.0	1.0	0.0	1.0	0.0	0.0	0.0	0.0	0.0	0.0	0.0	0.0	0.0	0.0	1.0
I24	ACA	23	hsa-miR-450b-3p-002208	0.0	Amp	0.0	100.0	Undetermined	Undetermined	Undetermined	-	true	0.2	true	3.0	39.0	false	3.0	0.0	0.0	0.0	0.0	0.0	0.0	0.0	0.0	0.0	1.0	0.0	1.0	0.0	0.0	0.0	0.0	0.0	0.0	0.0	0.0	0.0	0.0	1.0
J1	ACA	23	hsa-miR-450b-5p-002207	0.0	Amp	0.0	100.0	Undetermined	Undetermined	Undetermined	-	true	0.04	true	3.0	39.0	false	3.0	0.0	0.0	0.0	0.0	0.0	0.0	0.0	0.0	0.0	1.0	0.0	1.0	0.0	0.0	0.0	0.0	0.0	0.0	0.0	0.0	0.0	0.0	1.0
J2	ACA	23	mmu-miR-451-001141	1.3804727	Amp	0.97138083	100.0	29.31483	29.31483	29.31483	-	true	0.22223909	true	3.0	24.0	false	0.0	0.0	0.0	0.0	0.0	0.0	0.0	0.0	0.0	0.0	0.0	0.0	0.0	0.0	0.0	0.0	0.0	0.0	0.0	0.0	0.0	0.0	0.0	0.0
J3	ACA	23	hsa-miR-452-002329	0.0	Amp	0.0	100.0	Undetermined	Undetermined	Undetermined	-	true	0.06563893	true	3.0	39.0	false	2.0	0.0	0.0	0.0	0.0	0.0	0.0	0.0	0.0	0.0	1.0	0.0	0.0	0.0	0.0	0.0	0.0	0.0	0.0	0.0	0.0	0.0	0.0	1.0
J4	ACA	23	hsa-miR-453-002318	0.0	Amp	0.0	100.0	Undetermined	Undetermined	Undetermined	-	true	0.2	true	3.0	39.0	false	3.0	0.0	0.0	0.0	0.0	0.0	0.0	0.0	0.0	0.0	1.0	0.0	1.0	0.0	0.0	0.0	0.0	0.0	0.0	0.0	0.0	0.0	0.0	1.0
J5	ACA	23	hsa-miR-454-002323	0.0	No Amp	0.0	100.0	Undetermined	Undetermined	Undetermined	-	true	0.2236854	true	3.0	39.0	false	2.0	0.0	0.0	0.0	0.0	0.0	0.0	0.0	0.0	0.0	1.0	0.0	0.0	0.0	0.0	0.0	0.0	0.0	0.0	0.0	0.0	0.0	0.0	1.0
J6	ACA	23	hsa-miR-455-3p-002244	0.0	Amp	0.0	100.0	Undetermined	Undetermined	Undetermined	-	true	0.2	true	3.0	39.0	false	3.0	0.0	0.0	0.0	0.0	0.0	0.0	0.0	0.0	0.0	1.0	0.0	1.0	0.0	0.0	0.0	0.0	0.0	0.0	0.0	0.0	0.0	0.0	1.0
J7	ACA	23	hsa-miR-455-001280	0.0	Amp	0.0	100.0	Undetermined	Undetermined	Undetermined	-	true	0.2	true	3.0	39.0	false	3.0	0.0	0.0	0.0	0.0	0.0	0.0	0.0	0.0	0.0	1.0	0.0	1.0	0.0	0.0	0.0	0.0	0.0	0.0	0.0	0.0	0.0	0.0	1.0
J8	ACA	23	hsa-miR-483-5p-002338	0.0	Inconclusive	0.0	100.0	Undetermined	Undetermined	Undetermined	-	true	0.18315236	true	3.0	39.0	false	2.0	0.0	0.0	0.0	0.0	0.0	0.0	0.0	0.0	0.0	1.0	0.0	0.0	0.0	0.0	0.0	0.0	0.0	0.0	0.0	0.0	0.0	0.0	1.0
J9	ACA	23	hsa-miR-484-001821	1.2324972	Amp	0.95832354	100.0	31.14767	31.14767	31.14767	-	true	0.11344432	true	3.0	27.0	false	0.0	0.0	0.0	0.0	0.0	0.0	0.0	0.0	0.0	0.0	0.0	0.0	0.0	0.0	0.0	0.0	0.0	0.0	0.0	0.0	0.0	0.0	0.0	0.0
J10	ACA	23	hsa-miR-485-3p-001277	0.97242045	Amp	0.9213258	100.0	31.651644	31.651644	31.651644	-	true	0.04	true	3.0	28.0	false	1.0	0.0	0.0	0.0	0.0	0.0	0.0	0.0	0.0	0.0	0.0	0.0	1.0	0.0	0.0	0.0	0.0	0.0	0.0	0.0	0.0	0.0	0.0	0.0
J11	ACA	23	hsa-miR-485-5p-001036	0.0	Amp	0.0	100.0	Undetermined	Undetermined	Undetermined	-	true	0.04	true	3.0	39.0	false	3.0	0.0	0.0	0.0	0.0	0.0	0.0	0.0	0.0	0.0	1.0	0.0	1.0	0.0	0.0	0.0	0.0	0.0	0.0	0.0	0.0	0.0	0.0	1.0
J12	ACA	23	hsa-miR-486-3p-002093	0.82238966	Amp	0.7901472	100.0	34.289185	34.289185	34.289185	-	true	0.04	true	3.0	30.0	false	2.0	0.0	0.0	0.0	0.0	0.0	0.0	0.0	0.0	0.0	0.0	0.0	1.0	0.0	0.0	0.0	0.0	0.0	0.0	0.0	0.0	0.0	0.0	1.0
J13	ACA	23	hsa-miR-486-001278	0.91446084	Amp	0.9536547	100.0	31.26628	31.26628	31.26628	-	true	0.04	true	3.0	28.0	false	1.0	0.0	0.0	0.0	0.0	0.0	0.0	0.0	0.0	0.0	0.0	0.0	1.0	0.0	0.0	0.0	0.0	0.0	0.0	0.0	0.0	0.0	0.0	0.0
J14	ACA	23	hsa-miR-487a-001279	0.0	Amp	0.0	100.0	Undetermined	Undetermined	Undetermined	-	true	0.04	true	3.0	39.0	false	3.0	0.0	0.0	0.0	0.0	0.0	0.0	0.0	0.0	0.0	1.0	0.0	1.0	0.0	0.0	0.0	0.0	0.0	0.0	0.0	0.0	0.0	0.0	1.0
J15	ACA	23	hsa-miR-487b-001285	0.0	Amp	0.0	100.0	Undetermined	Undetermined	Undetermined	-	true	0.04	true	3.0	39.0	false	3.0	0.0	0.0	0.0	0.0	0.0	0.0	0.0	0.0	0.0	1.0	0.0	1.0	0.0	0.0	0.0	0.0	0.0	0.0	0.0	0.0	0.0	0.0	1.0
J16	ACA	23	hsa-miR-488-002357	0.0	Amp	0.0	100.0	Undetermined	Undetermined	Undetermined	-	true	0.2	true	3.0	39.0	false	3.0	0.0	0.0	0.0	0.0	0.0	0.0	0.0	0.0	0.0	1.0	0.0	1.0	0.0	0.0	0.0	0.0	0.0	0.0	0.0	0.0	0.0	0.0	1.0
J17	ACA	23	hsa-miR-489-002358	0.61379933	Amp	0.5253274	100.0	36.844433	36.844433	36.844433	-	true	0.04	true	3.0	30.0	false	2.0	0.0	0.0	0.0	0.0	0.0	0.0	0.0	0.0	0.0	0.0	0.0	1.0	0.0	0.0	0.0	0.0	0.0	0.0	0.0	0.0	0.0	0.0	1.0
J18	ACA	23	hsa-miR-490-001037	0.0	Amp	0.0	100.0	Undetermined	Undetermined	Undetermined	-	true	0.061602518	true	3.0	39.0	false	2.0	0.0	0.0	0.0	0.0	0.0	0.0	0.0	0.0	0.0	1.0	0.0	0.0	0.0	0.0	0.0	0.0	0.0	0.0	0.0	0.0	0.0	0.0	1.0
J19	ACA	23	hsa-miR-491-3p-002360	0.0	Amp	0.0	100.0	Undetermined	Undetermined	Undetermined	-	true	0.2	true	3.0	39.0	false	3.0	0.0	0.0	0.0	0.0	0.0	0.0	0.0	0.0	0.0	1.0	0.0	1.0	0.0	0.0	0.0	0.0	0.0	0.0	0.0	0.0	0.0	0.0	1.0
J20	ACA	23	mmu-miR-491-001630	0.0	Amp	0.0	100.0	Undetermined	Undetermined	Undetermined	-	true	0.19271283	true	3.0	39.0	false	2.0	0.0	0.0	0.0	0.0	0.0	0.0	0.0	0.0	0.0	1.0	0.0	0.0	0.0	0.0	0.0	0.0	0.0	0.0	0.0	0.0	0.0	0.0	1.0
J21	ACA	23	hsa-miR-493-002364	0.0	Amp	0.0	100.0	Undetermined	Undetermined	Undetermined	-	true	0.2	true	3.0	39.0	false	3.0	0.0	0.0	0.0	0.0	0.0	0.0	0.0	0.0	0.0	1.0	0.0	1.0	0.0	0.0	0.0	0.0	0.0	0.0	0.0	0.0	0.0	0.0	1.0
J22	ACA	23	hsa-miR-494-002365	0.0	Amp	0.0	100.0	Undetermined	Undetermined	Undetermined	-	true	0.21235363	true	3.0	39.0	false	2.0	0.0	0.0	0.0	0.0	0.0	0.0	0.0	0.0	0.0	1.0	0.0	0.0	0.0	0.0	0.0	0.0	0.0	0.0	0.0	0.0	0.0	0.0	1.0
J23	ACA	23	mmu-miR-495-001663	0.0	Amp	0.0	100.0	Undetermined	Undetermined	Undetermined	-	true	0.04	true	3.0	39.0	false	3.0	0.0	0.0	0.0	0.0	0.0	0.0	0.0	0.0	0.0	1.0	0.0	1.0	0.0	0.0	0.0	0.0	0.0	0.0	0.0	0.0	0.0	0.0	1.0
J24	ACA	23	mmu-miR-496-001953	0.0	Amp	0.0	100.0	Undetermined	Undetermined	Undetermined	-	true	0.04	true	3.0	39.0	false	3.0	0.0	0.0	0.0	0.0	0.0	0.0	0.0	0.0	0.0	1.0	0.0	1.0	0.0	0.0	0.0	0.0	0.0	0.0	0.0	0.0	0.0	0.0	1.0
K1	ACA	23	hsa-miR-499-3p-002427	0.0	Inconclusive	0.0	100.0	Undetermined	Undetermined	Undetermined	-	true	0.2	true	3.0	39.0	false	3.0	0.0	0.0	0.0	0.0	0.0	0.0	0.0	0.0	0.0	1.0	0.0	1.0	0.0	0.0	0.0	0.0	0.0	0.0	0.0	0.0	0.0	0.0	1.0
K2	ACA	23	mmu-miR-499-001352	0.0	Amp	0.0	100.0	Undetermined	Undetermined	Undetermined	-	true	0.2	true	3.0	39.0	false	3.0	0.0	0.0	0.0	0.0	0.0	0.0	0.0	0.0	0.0	1.0	0.0	1.0	0.0	0.0	0.0	0.0	0.0	0.0	0.0	0.0	0.0	0.0	1.0
K3	ACA	23	hsa-miR-500-002428	0.0	Amp	0.0	100.0	Undetermined	Undetermined	Undetermined	-	true	0.2	true	3.0	39.0	false	3.0	0.0	0.0	0.0	0.0	0.0	0.0	0.0	0.0	0.0	1.0	0.0	1.0	0.0	0.0	0.0	0.0	0.0	0.0	0.0	0.0	0.0	0.0	1.0
K4	ACA	23	hsa-miR-501-3p-002435	0.0	Amp	0.0	100.0	Undetermined	Undetermined	Undetermined	-	true	0.2	true	3.0	39.0	false	3.0	0.0	0.0	0.0	0.0	0.0	0.0	0.0	0.0	0.0	1.0	0.0	1.0	0.0	0.0	0.0	0.0	0.0	0.0	0.0	0.0	0.0	0.0	1.0
K5	ACA	23	hsa-miR-501-001047	0.0	Amp	0.0	100.0	Undetermined	Undetermined	Undetermined	-	true	0.2	true	3.0	39.0	false	3.0	0.0	0.0	0.0	0.0	0.0	0.0	0.0	0.0	0.0	1.0	0.0	1.0	0.0	0.0	0.0	0.0	0.0	0.0	0.0	0.0	0.0	0.0	1.0
K6	ACA	23	hsa-miR-502-3p-002083	0.0	Amp	0.0	100.0	Undetermined	Undetermined	Undetermined	-	true	0.14217901	true	3.0	39.0	false	2.0	0.0	0.0	0.0	0.0	0.0	0.0	0.0	0.0	0.0	1.0	0.0	0.0	0.0	0.0	0.0	0.0	0.0	0.0	0.0	0.0	0.0	0.0	1.0
K7	ACA	23	hsa-miR-502-001109	0.0	Amp	0.0	100.0	Undetermined	Undetermined	Undetermined	-	true	0.1523785	true	3.0	39.0	false	2.0	0.0	0.0	0.0	0.0	0.0	0.0	0.0	0.0	0.0	1.0	0.0	0.0	0.0	0.0	0.0	0.0	0.0	0.0	0.0	0.0	0.0	0.0	1.0
K8	ACA	23	hsa-miR-503-001048	0.0	Amp	0.0	100.0	Undetermined	Undetermined	Undetermined	-	true	0.13065669	true	3.0	39.0	false	2.0	0.0	0.0	0.0	0.0	0.0	0.0	0.0	0.0	0.0	1.0	0.0	0.0	0.0	0.0	0.0	0.0	0.0	0.0	0.0	0.0	0.0	0.0	1.0
K9	ACA	23	hsa-miR-504-002084	0.0	Amp	0.0	100.0	Undetermined	Undetermined	Undetermined	-	true	0.2	true	3.0	39.0	false	3.0	0.0	0.0	0.0	0.0	0.0	0.0	0.0	0.0	0.0	1.0	0.0	1.0	0.0	0.0	0.0	0.0	0.0	0.0	0.0	0.0	0.0	0.0	1.0
K10	ACA	23	hsa-miR-505-002089	0.0	Amp	0.0	100.0	Undetermined	Undetermined	Undetermined	-	true	0.04	true	3.0	39.0	false	3.0	0.0	0.0	0.0	0.0	0.0	0.0	0.0	0.0	0.0	1.0	0.0	1.0	0.0	0.0	0.0	0.0	0.0	0.0	0.0	0.0	0.0	0.0	1.0
K11	ACA	23	hsa-miR-507-001051	0.0	Amp	0.0	100.0	Undetermined	Undetermined	Undetermined	-	true	0.2	true	3.0	39.0	false	3.0	0.0	0.0	0.0	0.0	0.0	0.0	0.0	0.0	0.0	1.0	0.0	1.0	0.0	0.0	0.0	0.0	0.0	0.0	0.0	0.0	0.0	0.0	1.0
K12	ACA	23	hsa-miR-508-001052	0.0	Amp	0.0	100.0	Undetermined	Undetermined	Undetermined	-	true	0.2	true	3.0	39.0	false	3.0	0.0	0.0	0.0	0.0	0.0	0.0	0.0	0.0	0.0	1.0	0.0	1.0	0.0	0.0	0.0	0.0	0.0	0.0	0.0	0.0	0.0	0.0	1.0
K13	ACA	23	hsa-miR-508-5p-002092	0.0	Amp	0.0	100.0	Undetermined	Undetermined	Undetermined	-	true	0.2	true	3.0	39.0	false	3.0	0.0	0.0	0.0	0.0	0.0	0.0	0.0	0.0	0.0	1.0	0.0	1.0	0.0	0.0	0.0	0.0	0.0	0.0	0.0	0.0	0.0	0.0	1.0
K14	ACA	23	hsa-miR-509-5p-002235	0.68312114	Amp	0.5176186	100.0	37.429222	37.429222	37.429222	-	true	0.04	true	3.0	34.0	false	2.0	0.0	0.0	0.0	0.0	0.0	0.0	0.0	0.0	0.0	0.0	0.0	1.0	0.0	0.0	0.0	0.0	0.0	0.0	0.0	0.0	0.0	0.0	1.0
K15	ACA	23	hsa-miR-510-002241	0.0	No Amp	0.0	100.0	Undetermined	Undetermined	Undetermined	-	true	0.2	true	3.0	39.0	false	3.0	0.0	0.0	0.0	0.0	0.0	0.0	0.0	0.0	0.0	1.0	0.0	1.0	0.0	0.0	0.0	0.0	0.0	0.0	0.0	0.0	0.0	0.0	1.0
K16	ACA	23	hsa-miR-512-3p-001823	0.0	Amp	0.0	100.0	Undetermined	Undetermined	Undetermined	-	true	0.2	true	3.0	39.0	false	3.0	0.0	0.0	0.0	0.0	0.0	0.0	0.0	0.0	0.0	1.0	0.0	1.0	0.0	0.0	0.0	0.0	0.0	0.0	0.0	0.0	0.0	0.0	1.0
K17	ACA	23	hsa-miR-512-5p-001145	0.0	Amp	0.0	100.0	Undetermined	Undetermined	Undetermined	-	true	0.2	true	3.0	39.0	false	3.0	0.0	0.0	0.0	0.0	0.0	0.0	0.0	0.0	0.0	1.0	0.0	1.0	0.0	0.0	0.0	0.0	0.0	0.0	0.0	0.0	0.0	0.0	1.0
K18	ACA	23	hsa-miR-513-5p-002090	0.0	Amp	0.0	100.0	Undetermined	Undetermined	Undetermined	-	true	0.2	true	3.0	39.0	false	3.0	0.0	0.0	0.0	0.0	0.0	0.0	0.0	0.0	0.0	1.0	0.0	1.0	0.0	0.0	0.0	0.0	0.0	0.0	0.0	0.0	0.0	0.0	1.0
K19	ACA	23	hsa-miR-515-3p-002369	0.0	Amp	0.0	100.0	Undetermined	Undetermined	Undetermined	-	true	0.20474401	true	3.0	39.0	false	2.0	0.0	0.0	0.0	0.0	0.0	0.0	0.0	0.0	0.0	1.0	0.0	0.0	0.0	0.0	0.0	0.0	0.0	0.0	0.0	0.0	0.0	0.0	1.0
K20	ACA	23	hsa-miR-515-5p-001112	0.0	Amp	0.0	100.0	Undetermined	Undetermined	Undetermined	-	true	0.2	true	3.0	39.0	false	3.0	0.0	0.0	0.0	0.0	0.0	0.0	0.0	0.0	0.0	1.0	0.0	1.0	0.0	0.0	0.0	0.0	0.0	0.0	0.0	0.0	0.0	0.0	1.0
K21	ACA	23	hsa-miR-516a-5p-002416	0.0	Amp	0.0	100.0	Undetermined	Undetermined	Undetermined	-	true	0.04	true	3.0	39.0	false	3.0	0.0	0.0	0.0	0.0	0.0	0.0	0.0	0.0	0.0	1.0	0.0	1.0	0.0	0.0	0.0	0.0	0.0	0.0	0.0	0.0	0.0	0.0	1.0
K22	ACA	23	hsa-miR-516b-001150	0.0	Amp	0.0	100.0	Undetermined	Undetermined	Undetermined	-	true	0.2	true	3.0	39.0	false	3.0	0.0	0.0	0.0	0.0	0.0	0.0	0.0	0.0	0.0	1.0	0.0	1.0	0.0	0.0	0.0	0.0	0.0	0.0	0.0	0.0	0.0	0.0	1.0
K23	ACA	23	hsa-miR-517a-002402	0.0	Amp	0.0	100.0	Undetermined	Undetermined	Undetermined	-	true	0.2	true	3.0	39.0	false	3.0	0.0	0.0	0.0	0.0	0.0	0.0	0.0	0.0	0.0	1.0	0.0	1.0	0.0	0.0	0.0	0.0	0.0	0.0	0.0	0.0	0.0	0.0	1.0
K24	ACA	23	hsa-miR-517c-001153	0.62289673	Inconclusive	0.0	100.0	Undetermined	Undetermined	Undetermined	-	true	0.2	true	3.0	35.0	false	2.0	0.0	0.0	0.0	0.0	0.0	0.0	0.0	0.0	0.0	0.0	0.0	1.0	0.0	0.0	0.0	0.0	0.0	0.0	0.0	0.0	0.0	0.0	1.0
L1	ACA	23	hsa-miR-518a-3p-002397	0.0	Amp	0.0	100.0	Undetermined	Undetermined	Undetermined	-	true	0.2	true	3.0	39.0	false	3.0	0.0	0.0	0.0	0.0	0.0	0.0	0.0	0.0	0.0	1.0	0.0	1.0	0.0	0.0	0.0	0.0	0.0	0.0	0.0	0.0	0.0	0.0	1.0
L2	ACA	23	hsa-miR-518a-5p-002396	0.0	No Amp	0.0	100.0	Undetermined	Undetermined	Undetermined	-	true	0.072712034	true	3.0	39.0	false	2.0	0.0	0.0	0.0	0.0	0.0	0.0	0.0	0.0	0.0	1.0	0.0	0.0	0.0	0.0	0.0	0.0	0.0	0.0	0.0	0.0	0.0	0.0	1.0
L3	ACA	23	hsa-miR-518b-001156	0.93649244	Amp	0.5491526	100.0	35.442398	35.442398	35.442398	-	true	0.05242108	true	3.0	31.0	false	1.0	0.0	0.0	0.0	0.0	0.0	0.0	0.0	0.0	0.0	0.0	0.0	0.0	0.0	0.0	0.0	0.0	0.0	0.0	0.0	0.0	0.0	0.0	1.0
L4	ACA	23	hsa-miR-518c-002401	0.0	Amp	0.0	100.0	Undetermined	Undetermined	Undetermined	-	true	0.2	true	3.0	39.0	false	3.0	0.0	0.0	0.0	0.0	0.0	0.0	0.0	0.0	0.0	1.0	0.0	1.0	0.0	0.0	0.0	0.0	0.0	0.0	0.0	0.0	0.0	0.0	1.0
L5	ACA	23	hsa-miR-518d-001159	1.1166804	Amp	0.9853293	100.0	28.84148	28.84148	28.84148	-	true	0.08210947	true	3.0	24.0	false	0.0	0.0	0.0	0.0	0.0	0.0	0.0	0.0	0.0	0.0	0.0	0.0	0.0	0.0	0.0	0.0	0.0	0.0	0.0	0.0	0.0	0.0	0.0	0.0
L6	ACA	23	hsa-miR-518d-5p-002389	0.0	No Amp	0.0	100.0	Undetermined	Undetermined	Undetermined	-	true	0.2	true	3.0	39.0	false	3.0	0.0	0.0	0.0	0.0	0.0	0.0	0.0	0.0	0.0	1.0	0.0	1.0	0.0	0.0	0.0	0.0	0.0	0.0	0.0	0.0	0.0	0.0	1.0
L7	ACA	23	hsa-miR-518e-002395	0.0	Amp	0.0	100.0	Undetermined	Undetermined	Undetermined	-	true	0.2	true	3.0	39.0	false	3.0	0.0	0.0	0.0	0.0	0.0	0.0	0.0	0.0	0.0	1.0	0.0	1.0	0.0	0.0	0.0	0.0	0.0	0.0	0.0	0.0	0.0	0.0	1.0
L8	ACA	23	hsa-miR-518f-002388	0.0	Amp	0.7320918	100.0	35.09704	35.09704	35.09704	-	true	0.06656788	true	3.0	28.0	false	1.0	0.0	0.0	0.0	0.0	0.0	0.0	0.0	0.0	0.0	0.0	0.0	0.0	0.0	0.0	0.0	0.0	0.0	0.0	0.0	0.0	0.0	0.0	1.0
L9	ACA	23	hsa-miR-519a-002415	0.0	Amp	0.0	100.0	Undetermined	Undetermined	Undetermined	-	true	0.04	true	3.0	39.0	false	3.0	0.0	0.0	0.0	0.0	0.0	0.0	0.0	0.0	0.0	1.0	0.0	1.0	0.0	0.0	0.0	0.0	0.0	0.0	0.0	0.0	0.0	0.0	1.0
L10	ACA	23	hsa-miR-519d-002403	0.7678594	Amp	0.7452168	100.0	36.686184	36.686184	36.686184	-	true	0.04	true	3.0	33.0	false	2.0	0.0	0.0	0.0	0.0	0.0	0.0	0.0	0.0	0.0	0.0	0.0	1.0	0.0	0.0	0.0	0.0	0.0	0.0	0.0	0.0	0.0	0.0	1.0
L11	ACA	23	hsa-miR-519e-002370	0.0	Amp	0.0	100.0	Undetermined	Undetermined	Undetermined	-	true	0.2	true	3.0	39.0	false	3.0	0.0	0.0	0.0	0.0	0.0	0.0	0.0	0.0	0.0	1.0	0.0	1.0	0.0	0.0	0.0	0.0	0.0	0.0	0.0	0.0	0.0	0.0	1.0
L12	ACA	23	hsa-miR-520a-001167	0.0	Amp	0.0	100.0	Undetermined	Undetermined	Undetermined	-	true	0.2	true	3.0	39.0	false	3.0	0.0	0.0	0.0	0.0	0.0	0.0	0.0	0.0	0.0	1.0	0.0	1.0	0.0	0.0	0.0	0.0	0.0	0.0	0.0	0.0	0.0	0.0	1.0
L13	ACA	23	hsa-miR-520a#-001168	0.0	Amp	0.0	100.0	Undetermined	Undetermined	Undetermined	-	true	0.2	true	3.0	39.0	false	3.0	0.0	0.0	0.0	0.0	0.0	0.0	0.0	0.0	0.0	1.0	0.0	1.0	0.0	0.0	0.0	0.0	0.0	0.0	0.0	0.0	0.0	0.0	1.0
L14	ACA	23	hsa-miR-520d-5p-002393	1.0948465	Amp	0.9586795	100.0	32.557457	32.557457	32.557457	-	true	0.060978614	true	3.0	29.0	false	0.0	0.0	0.0	0.0	0.0	0.0	0.0	0.0	0.0	0.0	0.0	0.0	0.0	0.0	0.0	0.0	0.0	0.0	0.0	0.0	0.0	0.0	0.0	0.0
L15	ACA	23	hsa-miR-520g-001121	0.0	No Amp	0.0	100.0	Undetermined	Undetermined	Undetermined	-	true	0.1030487	true	3.0	39.0	false	2.0	0.0	0.0	0.0	0.0	0.0	0.0	0.0	0.0	0.0	1.0	0.0	0.0	0.0	0.0	0.0	0.0	0.0	0.0	0.0	0.0	0.0	0.0	1.0
L16	ACA	23	hsa-miR-521-001122	0.0	Amp	0.0	100.0	Undetermined	Undetermined	Undetermined	-	true	0.045266595	true	3.0	39.0	false	2.0	0.0	0.0	0.0	0.0	0.0	0.0	0.0	0.0	0.0	1.0	0.0	0.0	0.0	0.0	0.0	0.0	0.0	0.0	0.0	0.0	0.0	0.0	1.0
L17	ACA	23	hsa-miR-522-002413	0.0	Amp	0.0	100.0	Undetermined	Undetermined	Undetermined	-	true	0.04	true	3.0	39.0	false	3.0	0.0	0.0	0.0	0.0	0.0	0.0	0.0	0.0	0.0	1.0	0.0	1.0	0.0	0.0	0.0	0.0	0.0	0.0	0.0	0.0	0.0	0.0	1.0
L18	ACA	23	hsa-miR-523-002386	1.1088818	Amp	0.880904	100.0	32.56407	32.56407	32.56407	-	true	0.04	true	3.0	30.0	false	1.0	0.0	0.0	0.0	0.0	0.0	0.0	0.0	0.0	0.0	0.0	0.0	1.0	0.0	0.0	0.0	0.0	0.0	0.0	0.0	0.0	0.0	0.0	0.0
L19	ACA	23	hsa-miR-524-5p-001982	0.0	Amp	0.0	100.0	Undetermined	Undetermined	Undetermined	-	true	0.2	true	3.0	39.0	false	3.0	0.0	0.0	0.0	0.0	0.0	0.0	0.0	0.0	0.0	1.0	0.0	1.0	0.0	0.0	0.0	0.0	0.0	0.0	0.0	0.0	0.0	0.0	1.0
L20	ACA	23	hsa-miR-525-3p-002385	0.0	Amp	0.0	100.0	Undetermined	Undetermined	Undetermined	-	true	0.2	true	3.0	39.0	false	3.0	0.0	0.0	0.0	0.0	0.0	0.0	0.0	0.0	0.0	1.0	0.0	1.0	0.0	0.0	0.0	0.0	0.0	0.0	0.0	0.0	0.0	0.0	1.0
L21	ACA	23	hsa-miR-525-001174	0.0	Amp	0.0	100.0	Undetermined	Undetermined	Undetermined	-	true	0.2	true	3.0	39.0	false	3.0	0.0	0.0	0.0	0.0	0.0	0.0	0.0	0.0	0.0	1.0	0.0	1.0	0.0	0.0	0.0	0.0	0.0	0.0	0.0	0.0	0.0	0.0	1.0
L22	ACA	23	hsa-miR-526b-002382	0.0	Amp	0.0	100.0	Undetermined	Undetermined	Undetermined	-	true	0.2	true	3.0	39.0	false	3.0	0.0	0.0	0.0	0.0	0.0	0.0	0.0	0.0	0.0	1.0	0.0	1.0	0.0	0.0	0.0	0.0	0.0	0.0	0.0	0.0	0.0	0.0	1.0
L23	ACA	23	hsa-miR-532-3p-002355	0.0	Amp	0.0	100.0	Undetermined	Undetermined	Undetermined	-	true	0.12588601	true	3.0	39.0	false	2.0	0.0	0.0	0.0	0.0	0.0	0.0	0.0	0.0	0.0	1.0	0.0	0.0	0.0	0.0	0.0	0.0	0.0	0.0	0.0	0.0	0.0	0.0	1.0
L24	ACA	23	hsa-miR-532-001518	0.9437306	Amp	0.94036996	100.0	33.74586	33.74586	33.74586	-	true	0.044897147	true	3.0	30.0	false	0.0	0.0	0.0	0.0	0.0	0.0	0.0	0.0	0.0	0.0	0.0	0.0	0.0	0.0	0.0	0.0	0.0	0.0	0.0	0.0	0.0	0.0	0.0	0.0
M1	ACA	23	hsa-miR-539-001286	0.0	Amp	0.0	100.0	Undetermined	Undetermined	Undetermined	-	true	0.04	true	3.0	39.0	false	3.0	0.0	0.0	0.0	0.0	0.0	0.0	0.0	0.0	0.0	1.0	0.0	1.0	0.0	0.0	0.0	0.0	0.0	0.0	0.0	0.0	0.0	0.0	1.0
M2	ACA	23	hsa-miR-541-002201	0.0	Amp	0.0	100.0	Undetermined	Undetermined	Undetermined	-	true	0.2	true	3.0	39.0	false	3.0	0.0	0.0	0.0	0.0	0.0	0.0	0.0	0.0	0.0	1.0	0.0	1.0	0.0	0.0	0.0	0.0	0.0	0.0	0.0	0.0	0.0	0.0	1.0
M3	ACA	23	hsa-miR-542-3p-001284	0.0	Amp	0.0	100.0	Undetermined	Undetermined	Undetermined	-	true	0.04	true	3.0	39.0	false	3.0	0.0	0.0	0.0	0.0	0.0	0.0	0.0	0.0	0.0	1.0	0.0	1.0	0.0	0.0	0.0	0.0	0.0	0.0	0.0	0.0	0.0	0.0	1.0
M4	ACA	23	hsa-miR-542-5p-002240	0.0	Inconclusive	0.0	100.0	Undetermined	Undetermined	Undetermined	-	true	0.2	true	3.0	39.0	false	3.0	0.0	0.0	0.0	0.0	0.0	0.0	0.0	0.0	0.0	1.0	0.0	1.0	0.0	0.0	0.0	0.0	0.0	0.0	0.0	0.0	0.0	0.0	1.0
M5	ACA	23	hsa-miR-544-002265	0.0	Amp	0.0	100.0	Undetermined	Undetermined	Undetermined	-	true	0.2	true	3.0	39.0	false	3.0	0.0	0.0	0.0	0.0	0.0	0.0	0.0	0.0	0.0	1.0	0.0	1.0	0.0	0.0	0.0	0.0	0.0	0.0	0.0	0.0	0.0	0.0	1.0
M6	ACA	23	hsa-miR-545-002267	0.0	Amp	0.0	100.0	Undetermined	Undetermined	Undetermined	-	true	0.04	true	3.0	39.0	false	3.0	0.0	0.0	0.0	0.0	0.0	0.0	0.0	0.0	0.0	1.0	0.0	1.0	0.0	0.0	0.0	0.0	0.0	0.0	0.0	0.0	0.0	0.0	1.0
M7	ACA	23	hsa-miR-548a-001538	1.3542534	Amp	0.9824786	100.0	32.65308	32.65308	32.65308	-	true	0.08110731	true	3.0	28.0	false	0.0	0.0	0.0	0.0	0.0	0.0	0.0	0.0	0.0	0.0	0.0	0.0	0.0	0.0	0.0	0.0	0.0	0.0	0.0	0.0	0.0	0.0	0.0	0.0
M8	ACA	23	hsa-miR-548a-5p-002412	0.0	Amp	0.0	100.0	Undetermined	Undetermined	Undetermined	-	true	0.2	true	3.0	39.0	false	3.0	0.0	0.0	0.0	0.0	0.0	0.0	0.0	0.0	0.0	1.0	0.0	1.0	0.0	0.0	0.0	0.0	0.0	0.0	0.0	0.0	0.0	0.0	1.0
M9	ACA	23	hsa-miR-548b-001541	0.0	Amp	0.0	100.0	Undetermined	Undetermined	Undetermined	-	true	0.2	true	3.0	39.0	false	3.0	0.0	0.0	0.0	0.0	0.0	0.0	0.0	0.0	0.0	1.0	0.0	1.0	0.0	0.0	0.0	0.0	0.0	0.0	0.0	0.0	0.0	0.0	1.0
M10	ACA	23	hsa-miR-548b-5p-002408	0.0	Amp	0.0	100.0	Undetermined	Undetermined	Undetermined	-	true	0.08596834	true	3.0	39.0	false	2.0	0.0	0.0	0.0	0.0	0.0	0.0	0.0	0.0	0.0	1.0	0.0	0.0	0.0	0.0	0.0	0.0	0.0	0.0	0.0	0.0	0.0	0.0	1.0
M11	ACA	23	hsa-miR-548c-001590	1.2575363	Amp	0.98166555	100.0	34.655857	34.655857	34.655857	-	true	0.075694524	true	3.0	30.0	false	0.0	0.0	0.0	0.0	0.0	0.0	0.0	0.0	0.0	0.0	0.0	0.0	0.0	0.0	0.0	0.0	0.0	0.0	0.0	0.0	0.0	0.0	0.0	0.0
M12	ACA	23	hsa-miR-548c-5p-002429	0.0	Amp	0.0	100.0	Undetermined	Undetermined	Undetermined	-	true	0.04	true	3.0	39.0	false	3.0	0.0	0.0	0.0	0.0	0.0	0.0	0.0	0.0	0.0	1.0	0.0	1.0	0.0	0.0	0.0	0.0	0.0	0.0	0.0	0.0	0.0	0.0	1.0
M13	ACA	23	hsa-miR-548d-001605	0.0	Amp	0.0	100.0	Undetermined	Undetermined	Undetermined	-	true	0.2	true	3.0	39.0	false	3.0	0.0	0.0	0.0	0.0	0.0	0.0	0.0	0.0	0.0	1.0	0.0	1.0	0.0	0.0	0.0	0.0	0.0	0.0	0.0	0.0	0.0	0.0	1.0
M14	ACA	23	hsa-miR-548d-5p-002237	0.0	Amp	0.0	100.0	Undetermined	Undetermined	Undetermined	-	true	0.061888658	true	3.0	39.0	false	2.0	0.0	0.0	0.0	0.0	0.0	0.0	0.0	0.0	0.0	1.0	0.0	0.0	0.0	0.0	0.0	0.0	0.0	0.0	0.0	0.0	0.0	0.0	1.0
M15	ACA	23	hsa-miR-551b-001535	0.0	Amp	0.0	100.0	Undetermined	Undetermined	Undetermined	-	true	0.043877605	true	3.0	39.0	false	2.0	0.0	0.0	0.0	0.0	0.0	0.0	0.0	0.0	0.0	1.0	0.0	0.0	0.0	0.0	0.0	0.0	0.0	0.0	0.0	0.0	0.0	0.0	1.0
M16	ACA	23	hsa-miR-556-3p-002345	0.0	Inconclusive	0.0	100.0	Undetermined	Undetermined	Undetermined	-	true	0.2	true	3.0	39.0	false	3.0	0.0	0.0	0.0	0.0	0.0	0.0	0.0	0.0	0.0	1.0	0.0	1.0	0.0	0.0	0.0	0.0	0.0	0.0	0.0	0.0	0.0	0.0	1.0
M17	ACA	23	hsa-miR-556-5p-002344	0.0	Amp	0.0	100.0	Undetermined	Undetermined	Undetermined	-	true	0.2	true	3.0	39.0	false	3.0	0.0	0.0	0.0	0.0	0.0	0.0	0.0	0.0	0.0	1.0	0.0	1.0	0.0	0.0	0.0	0.0	0.0	0.0	0.0	0.0	0.0	0.0	1.0
M18	ACA	23	hsa-miR-561-001528	0.0	Amp	0.0	100.0	Undetermined	Undetermined	Undetermined	-	true	0.2	true	3.0	39.0	false	3.0	0.0	0.0	0.0	0.0	0.0	0.0	0.0	0.0	0.0	1.0	0.0	1.0	0.0	0.0	0.0	0.0	0.0	0.0	0.0	0.0	0.0	0.0	1.0
M19	ACA	23	hsa-miR-570-002347	0.0	Amp	0.0	100.0	Undetermined	Undetermined	Undetermined	-	true	0.2	true	3.0	39.0	false	3.0	0.0	0.0	0.0	0.0	0.0	0.0	0.0	0.0	0.0	1.0	0.0	1.0	0.0	0.0	0.0	0.0	0.0	0.0	0.0	0.0	0.0	0.0	1.0
M20	ACA	23	hsa-miR-574-3p-002349	0.9689871	Amp	0.8952606	100.0	33.150936	33.150936	33.150936	-	true	0.07566565	true	3.0	28.0	false	0.0	0.0	0.0	0.0	0.0	0.0	0.0	0.0	0.0	0.0	0.0	0.0	0.0	0.0	0.0	0.0	0.0	0.0	0.0	0.0	0.0	0.0	0.0	0.0
M21	ACA	23	hsa-miR-576-3p-002351	0.0	Amp	0.0	100.0	Undetermined	Undetermined	Undetermined	-	true	0.15719691	true	3.0	39.0	false	2.0	0.0	0.0	0.0	0.0	0.0	0.0	0.0	0.0	0.0	1.0	0.0	0.0	0.0	0.0	0.0	0.0	0.0	0.0	0.0	0.0	0.0	0.0	1.0
M22	ACA	23	hsa-miR-576-5p-002350	0.0	Amp	0.0	100.0	Undetermined	Undetermined	Undetermined	-	true	0.2	true	3.0	39.0	false	3.0	0.0	0.0	0.0	0.0	0.0	0.0	0.0	0.0	0.0	1.0	0.0	1.0	0.0	0.0	0.0	0.0	0.0	0.0	0.0	0.0	0.0	0.0	1.0
M23	ACA	23	hsa-miR-579-002398	0.0	Amp	0.0	100.0	Undetermined	Undetermined	Undetermined	-	true	0.040094722	true	3.0	39.0	false	2.0	0.0	0.0	0.0	0.0	0.0	0.0	0.0	0.0	0.0	1.0	0.0	0.0	0.0	0.0	0.0	0.0	0.0	0.0	0.0	0.0	0.0	0.0	1.0
M24	ACA	23	hsa-miR-582-3p-002399	0.5988418	Amp	0.7854263	100.0	35.10992	35.10992	35.10992	-	true	0.04	true	3.0	30.0	false	2.0	0.0	0.0	0.0	0.0	0.0	0.0	0.0	0.0	0.0	0.0	0.0	1.0	0.0	0.0	0.0	0.0	0.0	0.0	0.0	0.0	0.0	0.0	1.0
N1	ACA	23	hsa-miR-582-5p-001983	0.0	Amp	0.0	100.0	Undetermined	Undetermined	Undetermined	-	true	0.04	true	3.0	39.0	false	3.0	0.0	0.0	0.0	0.0	0.0	0.0	0.0	0.0	0.0	1.0	0.0	1.0	0.0	0.0	0.0	0.0	0.0	0.0	0.0	0.0	0.0	0.0	1.0
N2	ACA	23	hsa-miR-589-002409	0.0	No Amp	0.0	100.0	Undetermined	Undetermined	Undetermined	-	true	0.2	true	3.0	39.0	false	3.0	0.0	0.0	0.0	0.0	0.0	0.0	0.0	0.0	0.0	1.0	0.0	1.0	0.0	0.0	0.0	0.0	0.0	0.0	0.0	0.0	0.0	0.0	1.0
N3	ACA	23	hsa-miR-590-5p-001984	0.0	Amp	0.0	100.0	Undetermined	Undetermined	Undetermined	-	true	0.19900408	true	3.0	39.0	false	2.0	0.0	0.0	0.0	0.0	0.0	0.0	0.0	0.0	0.0	1.0	0.0	0.0	0.0	0.0	0.0	0.0	0.0	0.0	0.0	0.0	0.0	0.0	1.0
N4	ACA	23	hsa-miR-597-001551	1.2358793	Amp	0.97607267	100.0	28.969738	28.969738	28.969738	-	true	0.080053516	true	3.0	24.0	false	0.0	0.0	0.0	0.0	0.0	0.0	0.0	0.0	0.0	0.0	0.0	0.0	0.0	0.0	0.0	0.0	0.0	0.0	0.0	0.0	0.0	0.0	0.0	0.0
N5	ACA	23	hsa-miR-598-001988	0.0	Amp	0.0	100.0	Undetermined	Undetermined	Undetermined	-	true	0.11389356	true	3.0	39.0	false	2.0	0.0	0.0	0.0	0.0	0.0	0.0	0.0	0.0	0.0	1.0	0.0	0.0	0.0	0.0	0.0	0.0	0.0	0.0	0.0	0.0	0.0	0.0	1.0
N6	ACA	23	mmu-miR-615-001960	0.0	Amp	0.0	100.0	Undetermined	Undetermined	Undetermined	-	true	0.04	true	3.0	39.0	false	3.0	0.0	0.0	0.0	0.0	0.0	0.0	0.0	0.0	0.0	1.0	0.0	1.0	0.0	0.0	0.0	0.0	0.0	0.0	0.0	0.0	0.0	0.0	1.0
N7	ACA	23	hsa-miR-615-5p-002353	0.0	Amp	0.0	100.0	Undetermined	Undetermined	Undetermined	-	true	0.04	true	3.0	39.0	false	3.0	0.0	0.0	0.0	0.0	0.0	0.0	0.0	0.0	0.0	1.0	0.0	1.0	0.0	0.0	0.0	0.0	0.0	0.0	0.0	0.0	0.0	0.0	1.0
N8	ACA	23	hsa-miR-616-002414	0.0	No Amp	0.0	100.0	Undetermined	Undetermined	Undetermined	-	true	0.2	true	3.0	39.0	false	3.0	0.0	0.0	0.0	0.0	0.0	0.0	0.0	0.0	0.0	1.0	0.0	1.0	0.0	0.0	0.0	0.0	0.0	0.0	0.0	0.0	0.0	0.0	1.0
N9	ACA	23	hsa-miR-618-001593	0.0	Amp	0.5326568	100.0	29.769924	29.769924	29.769924	-	true	0.04	true	3.0	26.0	false	2.0	0.0	0.0	0.0	0.0	0.0	0.0	0.0	0.0	0.0	0.0	0.0	1.0	0.0	0.0	0.0	0.0	0.0	0.0	0.0	0.0	0.0	0.0	1.0
N10	ACA	23	hsa-miR-624-002430	0.0	Amp	0.0	100.0	Undetermined	Undetermined	Undetermined	-	true	0.2	true	3.0	39.0	false	3.0	0.0	0.0	0.0	0.0	0.0	0.0	0.0	0.0	0.0	1.0	0.0	1.0	0.0	0.0	0.0	0.0	0.0	0.0	0.0	0.0	0.0	0.0	1.0
N11	ACA	23	hsa-miR-625-002431	0.0	No Amp	0.0	100.0	Undetermined	Undetermined	Undetermined	-	true	0.06482769	true	3.0	39.0	false	2.0	0.0	0.0	0.0	0.0	0.0	0.0	0.0	0.0	0.0	1.0	0.0	0.0	0.0	0.0	0.0	0.0	0.0	0.0	0.0	0.0	0.0	0.0	1.0
N12	ACA	23	hsa-miR-627-001560	0.0	Amp	0.0	100.0	Undetermined	Undetermined	Undetermined	-	true	0.04	true	3.0	39.0	false	3.0	0.0	0.0	0.0	0.0	0.0	0.0	0.0	0.0	0.0	1.0	0.0	1.0	0.0	0.0	0.0	0.0	0.0	0.0	0.0	0.0	0.0	0.0	1.0
N13	ACA	23	hsa-miR-628-5p-002433	0.827962	Amp	0.7204384	100.0	31.543568	31.543568	31.543568	-	true	0.06670603	true	3.0	25.0	false	1.0	0.0	0.0	0.0	0.0	0.0	0.0	0.0	0.0	0.0	0.0	0.0	0.0	0.0	0.0	0.0	0.0	0.0	0.0	0.0	0.0	0.0	0.0	1.0
N14	ACA	23	hsa-miR-629-002436	0.0	No Amp	0.0	100.0	Undetermined	Undetermined	Undetermined	-	true	0.2	true	3.0	39.0	false	3.0	0.0	0.0	0.0	0.0	0.0	0.0	0.0	0.0	0.0	1.0	0.0	1.0	0.0	0.0	0.0	0.0	0.0	0.0	0.0	0.0	0.0	0.0	1.0
N15	ACA	23	hsa-miR-636-002088	0.0	Amp	0.0	100.0	Undetermined	Undetermined	Undetermined	-	true	0.04	true	3.0	39.0	false	3.0	0.0	0.0	0.0	0.0	0.0	0.0	0.0	0.0	0.0	1.0	0.0	1.0	0.0	0.0	0.0	0.0	0.0	0.0	0.0	0.0	0.0	0.0	1.0
N16	ACA	23	hsa-miR-642-001592	0.0	Amp	0.0	100.0	Undetermined	Undetermined	Undetermined	-	true	0.2	true	3.0	39.0	false	3.0	0.0	0.0	0.0	0.0	0.0	0.0	0.0	0.0	0.0	1.0	0.0	1.0	0.0	0.0	0.0	0.0	0.0	0.0	0.0	0.0	0.0	0.0	1.0
N17	ACA	23	hsa-miR-651-001604	0.0	No Amp	0.0	100.0	Undetermined	Undetermined	Undetermined	-	true	0.14892885	true	3.0	39.0	false	2.0	0.0	0.0	0.0	0.0	0.0	0.0	0.0	0.0	0.0	1.0	0.0	0.0	0.0	0.0	0.0	0.0	0.0	0.0	0.0	0.0	0.0	0.0	1.0
N18	ACA	23	hsa-miR-652-002352	0.0	Amp	0.0	100.0	Undetermined	Undetermined	Undetermined	-	true	0.058599915	true	3.0	39.0	false	2.0	0.0	0.0	0.0	0.0	0.0	0.0	0.0	0.0	0.0	1.0	0.0	0.0	0.0	0.0	0.0	0.0	0.0	0.0	0.0	0.0	0.0	0.0	1.0
N19	ACA	23	hsa-miR-653-002292	0.0	Amp	0.0	100.0	Undetermined	Undetermined	Undetermined	-	true	0.2	true	3.0	39.0	false	3.0	0.0	0.0	0.0	0.0	0.0	0.0	0.0	0.0	0.0	1.0	0.0	1.0	0.0	0.0	0.0	0.0	0.0	0.0	0.0	0.0	0.0	0.0	1.0
N20	ACA	23	hsa-miR-654-3p-002239	0.0	Amp	0.0	100.0	Undetermined	Undetermined	Undetermined	-	true	0.31993234	true	3.0	39.0	false	2.0	0.0	0.0	0.0	0.0	0.0	0.0	0.0	0.0	0.0	1.0	0.0	0.0	0.0	0.0	0.0	0.0	0.0	0.0	0.0	0.0	0.0	0.0	1.0
N21	ACA	23	hsa-miR-654-001611	0.0	Amp	0.0	100.0	Undetermined	Undetermined	Undetermined	-	true	0.2	true	3.0	39.0	false	3.0	0.0	0.0	0.0	0.0	0.0	0.0	0.0	0.0	0.0	1.0	0.0	1.0	0.0	0.0	0.0	0.0	0.0	0.0	0.0	0.0	0.0	0.0	1.0
N22	ACA	23	hsa-miR-655-001612	0.0	No Amp	0.0	100.0	Undetermined	Undetermined	Undetermined	-	true	0.08689698	true	3.0	39.0	false	2.0	0.0	0.0	0.0	0.0	0.0	0.0	0.0	0.0	0.0	1.0	0.0	0.0	0.0	0.0	0.0	0.0	0.0	0.0	0.0	0.0	0.0	0.0	1.0
N23	ACA	23	hsa-miR-660-001515	0.0	No Amp	0.0	100.0	Undetermined	Undetermined	Undetermined	-	true	0.114044644	true	3.0	39.0	false	2.0	0.0	0.0	0.0	0.0	0.0	0.0	0.0	0.0	0.0	1.0	0.0	0.0	0.0	0.0	0.0	0.0	0.0	0.0	0.0	0.0	0.0	0.0	1.0
N24	ACA	23	hsa-miR-671-3p-002322	0.0	Amp	0.0	100.0	Undetermined	Undetermined	Undetermined	-	true	0.086201236	true	3.0	39.0	false	2.0	0.0	0.0	0.0	0.0	0.0	0.0	0.0	0.0	0.0	1.0	0.0	0.0	0.0	0.0	0.0	0.0	0.0	0.0	0.0	0.0	0.0	0.0	1.0
O1	ACA	23	hsa-miR-672-002327	0.0	Amp	0.0	100.0	Undetermined	Undetermined	Undetermined	-	true	0.2	true	3.0	39.0	false	3.0	0.0	0.0	0.0	0.0	0.0	0.0	0.0	0.0	0.0	1.0	0.0	1.0	0.0	0.0	0.0	0.0	0.0	0.0	0.0	0.0	0.0	0.0	1.0
O2	ACA	23	hsa-miR-674-002021	0.0	Inconclusive	0.0	100.0	Undetermined	Undetermined	Undetermined	-	true	0.2	true	3.0	39.0	false	3.0	0.0	0.0	0.0	0.0	0.0	0.0	0.0	0.0	0.0	1.0	0.0	1.0	0.0	0.0	0.0	0.0	0.0	0.0	0.0	0.0	0.0	0.0	1.0
O3	ACA	23	hsa-miR-708-002341	0.81791174	Amp	0.8714285	100.0	33.040443	33.040443	33.040443	-	true	0.04	true	3.0	29.0	false	1.0	0.0	0.0	0.0	0.0	0.0	0.0	0.0	0.0	0.0	0.0	0.0	1.0	0.0	0.0	0.0	0.0	0.0	0.0	0.0	0.0	0.0	0.0	0.0
O4	ACA	23	hsa-miR-744-002324	0.0	Amp	0.0	100.0	Undetermined	Undetermined	Undetermined	-	true	0.09753264	true	3.0	39.0	false	2.0	0.0	0.0	0.0	0.0	0.0	0.0	0.0	0.0	0.0	1.0	0.0	0.0	0.0	0.0	0.0	0.0	0.0	0.0	0.0	0.0	0.0	0.0	1.0
O5	ACA	23	hsa-miR-758-001990	1.0417892	Amp	0.9298706	100.0	32.510693	32.510693	32.510693	-	true	0.040956605	true	3.0	29.0	false	0.0	0.0	0.0	0.0	0.0	0.0	0.0	0.0	0.0	0.0	0.0	0.0	0.0	0.0	0.0	0.0	0.0	0.0	0.0	0.0	0.0	0.0	0.0	0.0
O6	ACA	23	hsa-miR-871-002354	0.0	Amp	0.0	100.0	Undetermined	Undetermined	Undetermined	-	true	0.2	true	3.0	39.0	false	3.0	0.0	0.0	0.0	0.0	0.0	0.0	0.0	0.0	0.0	1.0	0.0	1.0	0.0	0.0	0.0	0.0	0.0	0.0	0.0	0.0	0.0	0.0	1.0
O7	ACA	23	hsa-miR-872-002264	0.0	Amp	0.0	100.0	Undetermined	Undetermined	Undetermined	-	true	0.2	true	3.0	39.0	false	3.0	0.0	0.0	0.0	0.0	0.0	0.0	0.0	0.0	0.0	1.0	0.0	1.0	0.0	0.0	0.0	0.0	0.0	0.0	0.0	0.0	0.0	0.0	1.0
O8	ACA	23	hsa-miR-873-002356	0.0	Amp	0.0	100.0	Undetermined	Undetermined	Undetermined	-	true	0.04	true	3.0	39.0	false	3.0	0.0	0.0	0.0	0.0	0.0	0.0	0.0	0.0	0.0	1.0	0.0	1.0	0.0	0.0	0.0	0.0	0.0	0.0	0.0	0.0	0.0	0.0	1.0
O9	ACA	23	hsa-miR-874-002268	0.8738064	Amp	0.6744657	100.0	33.08176	33.08176	33.08176	-	true	0.04	true	3.0	29.0	false	2.0	0.0	0.0	0.0	0.0	0.0	0.0	0.0	0.0	0.0	0.0	0.0	1.0	0.0	0.0	0.0	0.0	0.0	0.0	0.0	0.0	0.0	0.0	1.0
O10	ACA	23	hsa-miR-875-3p-002204	0.0	Amp	0.0	100.0	Undetermined	Undetermined	Undetermined	-	true	0.2	true	3.0	39.0	false	3.0	0.0	0.0	0.0	0.0	0.0	0.0	0.0	0.0	0.0	1.0	0.0	1.0	0.0	0.0	0.0	0.0	0.0	0.0	0.0	0.0	0.0	0.0	1.0
O11	ACA	23	hsa-miR-876-3p-002225	0.0	Amp	0.0	100.0	Undetermined	Undetermined	Undetermined	-	true	0.2	true	3.0	39.0	false	3.0	0.0	0.0	0.0	0.0	0.0	0.0	0.0	0.0	0.0	1.0	0.0	1.0	0.0	0.0	0.0	0.0	0.0	0.0	0.0	0.0	0.0	0.0	1.0
O12	ACA	23	hsa-miR-876-5p-002205	0.0	Amp	0.0	100.0	Undetermined	Undetermined	Undetermined	-	true	0.04	true	3.0	39.0	false	3.0	0.0	0.0	0.0	0.0	0.0	0.0	0.0	0.0	0.0	1.0	0.0	1.0	0.0	0.0	0.0	0.0	0.0	0.0	0.0	0.0	0.0	0.0	1.0
O13	ACA	23	hsa-miR-885-3p-002372	0.0	Amp	0.0	100.0	Undetermined	Undetermined	Undetermined	-	true	0.04	true	3.0	39.0	false	3.0	0.0	0.0	0.0	0.0	0.0	0.0	0.0	0.0	0.0	1.0	0.0	1.0	0.0	0.0	0.0	0.0	0.0	0.0	0.0	0.0	0.0	0.0	1.0
O14	ACA	23	hsa-miR-885-5p-002296	0.6420439	Amp	0.0	100.0	Undetermined	Undetermined	Undetermined	-	true	0.062083054	true	3.0	33.0	false	1.0	0.0	0.0	0.0	0.0	0.0	0.0	0.0	0.0	0.0	0.0	0.0	0.0	0.0	0.0	0.0	0.0	0.0	0.0	0.0	0.0	0.0	0.0	1.0
O15	ACA	23	hsa-miR-886-3p-002194	0.71030724	Amp	0.8319159	100.0	33.166386	33.166386	33.166386	-	true	0.04	true	3.0	29.0	false	1.0	0.0	0.0	0.0	0.0	0.0	0.0	0.0	0.0	0.0	0.0	0.0	1.0	0.0	0.0	0.0	0.0	0.0	0.0	0.0	0.0	0.0	0.0	0.0
O16	ACA	23	hsa-miR-886-5p-002193	0.0	Amp	0.0	100.0	Undetermined	Undetermined	Undetermined	-	true	0.050173655	true	3.0	39.0	false	2.0	0.0	0.0	0.0	0.0	0.0	0.0	0.0	0.0	0.0	1.0	0.0	0.0	0.0	0.0	0.0	0.0	0.0	0.0	0.0	0.0	0.0	0.0	1.0
O17	ACA	23	hsa-miR-887-002374	0.0	Amp	0.0	100.0	Undetermined	Undetermined	Undetermined	-	true	0.2	true	3.0	39.0	false	3.0	0.0	0.0	0.0	0.0	0.0	0.0	0.0	0.0	0.0	1.0	0.0	1.0	0.0	0.0	0.0	0.0	0.0	0.0	0.0	0.0	0.0	0.0	1.0
O18	ACA	23	hsa-miR-888-002212	0.0	Amp	0.0	100.0	Undetermined	Undetermined	Undetermined	-	true	0.2	true	3.0	39.0	false	3.0	0.0	0.0	0.0	0.0	0.0	0.0	0.0	0.0	0.0	1.0	0.0	1.0	0.0	0.0	0.0	0.0	0.0	0.0	0.0	0.0	0.0	0.0	1.0
O19	ACA	23	hsa-miR-889-002202	0.0	Amp	0.0	100.0	Undetermined	Undetermined	Undetermined	-	true	0.110265814	true	3.0	39.0	false	2.0	0.0	0.0	0.0	0.0	0.0	0.0	0.0	0.0	0.0	1.0	0.0	0.0	0.0	0.0	0.0	0.0	0.0	0.0	0.0	0.0	0.0	0.0	1.0
O20	ACA	23	hsa-miR-890-002209	0.0	Amp	0.0	100.0	Undetermined	Undetermined	Undetermined	-	true	0.2	true	3.0	39.0	false	3.0	0.0	0.0	0.0	0.0	0.0	0.0	0.0	0.0	0.0	1.0	0.0	1.0	0.0	0.0	0.0	0.0	0.0	0.0	0.0	0.0	0.0	0.0	1.0
O21	ACA	23	hsa-miR-891a-002191	0.0	Amp	0.0	100.0	Undetermined	Undetermined	Undetermined	-	true	0.2	true	3.0	39.0	false	3.0	0.0	0.0	0.0	0.0	0.0	0.0	0.0	0.0	0.0	1.0	0.0	1.0	0.0	0.0	0.0	0.0	0.0	0.0	0.0	0.0	0.0	0.0	1.0
O22	ACA	23	hsa-miR-891b-002210	0.0	Amp	0.0	100.0	Undetermined	Undetermined	Undetermined	-	true	0.2	true	3.0	39.0	false	3.0	0.0	0.0	0.0	0.0	0.0	0.0	0.0	0.0	0.0	1.0	0.0	1.0	0.0	0.0	0.0	0.0	0.0	0.0	0.0	0.0	0.0	0.0	1.0
O23	ACA	23	hsa-miR-892a-002195	0.0	Amp	0.0	100.0	Undetermined	Undetermined	Undetermined	-	true	0.2	true	3.0	39.0	false	3.0	0.0	0.0	0.0	0.0	0.0	0.0	0.0	0.0	0.0	1.0	0.0	1.0	0.0	0.0	0.0	0.0	0.0	0.0	0.0	0.0	0.0	0.0	1.0
O24	ACA	23	hsa-miR-147-000469	0.59478444	Amp	0.0	100.0	Undetermined	Undetermined	Undetermined	-	true	0.04	true	3.0	35.0	false	2.0	0.0	0.0	0.0	0.0	0.0	0.0	0.0	0.0	0.0	0.0	0.0	1.0	0.0	0.0	0.0	0.0	0.0	0.0	0.0	0.0	0.0	0.0	1.0
P1	ACA	23	hsa-miR-208-000511	0.71243304	Amp	0.6636007	100.0	30.975937	30.975937	30.975937	-	true	0.04	true	3.0	26.0	false	2.0	0.0	0.0	0.0	0.0	0.0	0.0	0.0	0.0	0.0	0.0	0.0	1.0	0.0	0.0	0.0	0.0	0.0	0.0	0.0	0.0	0.0	0.0	1.0
P2	ACA	23	hsa-miR-211-000514	0.0	Amp	0.0	100.0	Undetermined	Undetermined	Undetermined	-	true	0.041412104	true	3.0	39.0	false	2.0	0.0	0.0	0.0	0.0	0.0	0.0	0.0	0.0	0.0	1.0	0.0	0.0	0.0	0.0	0.0	0.0	0.0	0.0	0.0	0.0	0.0	0.0	1.0
P3	ACA	23	hsa-miR-212-000515	1.2271879	Amp	0.9461691	100.0	30.461195	30.461195	30.461195	-	true	0.059283715	true	3.0	27.0	false	0.0	0.0	0.0	0.0	0.0	0.0	0.0	0.0	0.0	0.0	0.0	0.0	0.0	0.0	0.0	0.0	0.0	0.0	0.0	0.0	0.0	0.0	0.0	0.0
P4	ACA	23	hsa-miR-219-1-3p-002095	0.0	Amp	0.0	100.0	Undetermined	Undetermined	Undetermined	-	true	0.2	true	3.0	39.0	false	3.0	0.0	0.0	0.0	0.0	0.0	0.0	0.0	0.0	0.0	1.0	0.0	1.0	0.0	0.0	0.0	0.0	0.0	0.0	0.0	0.0	0.0	0.0	1.0
P5	ACA	23	hsa-miR-219-2-3p-002390	0.0	No Amp	0.0	100.0	Undetermined	Undetermined	Undetermined	-	true	0.2	true	3.0	39.0	false	3.0	0.0	0.0	0.0	0.0	0.0	0.0	0.0	0.0	0.0	1.0	0.0	1.0	0.0	0.0	0.0	0.0	0.0	0.0	0.0	0.0	0.0	0.0	1.0
P6	ACA	23	hsa-miR-220-000523	0.0	Amp	0.0	100.0	Undetermined	Undetermined	Undetermined	-	true	0.044830732	true	3.0	39.0	false	2.0	0.0	0.0	0.0	0.0	0.0	0.0	0.0	0.0	0.0	1.0	0.0	0.0	0.0	0.0	0.0	0.0	0.0	0.0	0.0	0.0	0.0	0.0	1.0
P7	ACA	23	hsa-miR-220b-002206	0.0	Amp	0.0	100.0	Undetermined	Undetermined	Undetermined	-	true	0.04	true	3.0	39.0	false	3.0	0.0	0.0	0.0	0.0	0.0	0.0	0.0	0.0	0.0	1.0	0.0	1.0	0.0	0.0	0.0	0.0	0.0	0.0	0.0	0.0	0.0	0.0	1.0
P8	ACA	23	hsa-miR-220c-002211	0.0	Amp	0.0	100.0	Undetermined	Undetermined	Undetermined	-	true	0.2	true	3.0	39.0	false	3.0	0.0	0.0	0.0	0.0	0.0	0.0	0.0	0.0	0.0	1.0	0.0	1.0	0.0	0.0	0.0	0.0	0.0	0.0	0.0	0.0	0.0	0.0	1.0
P9	ACA	23	hsa-miR-298-002190	0.0	No Amp	0.0	100.0	Undetermined	Undetermined	Undetermined	-	true	0.2	true	3.0	39.0	false	3.0	0.0	0.0	0.0	0.0	0.0	0.0	0.0	0.0	0.0	1.0	0.0	1.0	0.0	0.0	0.0	0.0	0.0	0.0	0.0	0.0	0.0	0.0	1.0
P10	ACA	23	hsa-miR-325-000540	0.0	Amp	0.0	100.0	Undetermined	Undetermined	Undetermined	-	true	0.2	true	3.0	39.0	false	3.0	0.0	0.0	0.0	0.0	0.0	0.0	0.0	0.0	0.0	1.0	0.0	1.0	0.0	0.0	0.0	0.0	0.0	0.0	0.0	0.0	0.0	0.0	1.0
P11	ACA	23	hsa-miR-346-000553	1.0212042	Amp	0.87116885	100.0	26.891008	26.891008	26.891008	-	true	0.04	true	3.0	24.0	false	1.0	0.0	0.0	0.0	0.0	0.0	0.0	0.0	0.0	0.0	0.0	0.0	1.0	0.0	0.0	0.0	0.0	0.0	0.0	0.0	0.0	0.0	0.0	0.0
P12	ACA	23	hsa-miR-376c-002122	1.177071	Amp	0.9698022	100.0	34.135563	34.135563	34.135563	-	true	0.09978616	true	3.0	30.0	false	0.0	0.0	0.0	0.0	0.0	0.0	0.0	0.0	0.0	0.0	0.0	0.0	0.0	0.0	0.0	0.0	0.0	0.0	0.0	0.0	0.0	0.0	0.0	0.0
P13	ACA	23	hsa-miR-384-000574	0.0	No Amp	0.0	100.0	Undetermined	Undetermined	Undetermined	-	true	0.2	true	3.0	39.0	false	3.0	0.0	0.0	0.0	0.0	0.0	0.0	0.0	0.0	0.0	1.0	0.0	1.0	0.0	0.0	0.0	0.0	0.0	0.0	0.0	0.0	0.0	0.0	1.0
P14	ACA	23	hsa-miR-412-001023	0.0	Amp	0.0	100.0	Undetermined	Undetermined	Undetermined	-	true	0.2	true	3.0	39.0	false	3.0	0.0	0.0	0.0	0.0	0.0	0.0	0.0	0.0	0.0	1.0	0.0	1.0	0.0	0.0	0.0	0.0	0.0	0.0	0.0	0.0	0.0	0.0	1.0
P15	ACA	23	hsa-miR-448-001029	0.0	Amp	0.0	100.0	Undetermined	Undetermined	Undetermined	-	true	0.2	true	3.0	39.0	false	3.0	0.0	0.0	0.0	0.0	0.0	0.0	0.0	0.0	0.0	1.0	0.0	1.0	0.0	0.0	0.0	0.0	0.0	0.0	0.0	0.0	0.0	0.0	1.0
P16	ACA	23	hsa-miR-492-001039	0.0	Amp	0.0	100.0	Undetermined	Undetermined	Undetermined	-	true	0.04	true	3.0	39.0	false	3.0	0.0	0.0	0.0	0.0	0.0	0.0	0.0	0.0	0.0	1.0	0.0	1.0	0.0	0.0	0.0	0.0	0.0	0.0	0.0	0.0	0.0	0.0	1.0
P17	ACA	23	hsa-miR-506-001050	0.0	Amp	0.0	100.0	Undetermined	Undetermined	Undetermined	-	true	0.2	true	3.0	39.0	false	3.0	0.0	0.0	0.0	0.0	0.0	0.0	0.0	0.0	0.0	1.0	0.0	1.0	0.0	0.0	0.0	0.0	0.0	0.0	0.0	0.0	0.0	0.0	1.0
P18	ACA	23	hsa-miR-509-3-5p-002155	0.0	No Amp	0.0	100.0	Undetermined	Undetermined	Undetermined	-	true	0.2	true	3.0	39.0	false	3.0	0.0	0.0	0.0	0.0	0.0	0.0	0.0	0.0	0.0	1.0	0.0	1.0	0.0	0.0	0.0	0.0	0.0	0.0	0.0	0.0	0.0	0.0	1.0
P19	ACA	23	hsa-miR-511-001111	0.0	Amp	0.0	100.0	Undetermined	Undetermined	Undetermined	-	true	0.04	true	3.0	39.0	false	3.0	0.0	0.0	0.0	0.0	0.0	0.0	0.0	0.0	0.0	1.0	0.0	1.0	0.0	0.0	0.0	0.0	0.0	0.0	0.0	0.0	0.0	0.0	1.0
P20	ACA	23	hsa-miR-517b-001152	0.0	Inconclusive	0.0	100.0	Undetermined	Undetermined	Undetermined	-	true	0.2	true	3.0	39.0	false	3.0	0.0	0.0	0.0	0.0	0.0	0.0	0.0	0.0	0.0	1.0	0.0	1.0	0.0	0.0	0.0	0.0	0.0	0.0	0.0	0.0	0.0	0.0	1.0
P21	ACA	23	hsa-miR-519c-001163	0.0	Inconclusive	0.0	100.0	Undetermined	Undetermined	Undetermined	-	true	0.2	true	3.0	39.0	false	3.0	0.0	0.0	0.0	0.0	0.0	0.0	0.0	0.0	0.0	1.0	0.0	1.0	0.0	0.0	0.0	0.0	0.0	0.0	0.0	0.0	0.0	0.0	1.0
P22	ACA	23	hsa-miR-520b-001116	0.92655903	Amp	0.9059816	100.0	35.02894	35.02894	35.02894	-	true	0.043109205	true	3.0	31.0	false	0.0	0.0	0.0	0.0	0.0	0.0	0.0	0.0	0.0	0.0	0.0	0.0	0.0	0.0	0.0	0.0	0.0	0.0	0.0	0.0	0.0	0.0	0.0	0.0
P23	ACA	23	hsa-miR-520e-001119	0.0	Amp	0.0	100.0	Undetermined	Undetermined	Undetermined	-	true	0.04	true	3.0	39.0	false	3.0	0.0	0.0	0.0	0.0	0.0	0.0	0.0	0.0	0.0	1.0	0.0	1.0	0.0	0.0	0.0	0.0	0.0	0.0	0.0	0.0	0.0	0.0	1.0
P24	ACA	23	hsa-miR-520f-001120	0.0	Amp	0.0	100.0	Undetermined	Undetermined	Undetermined	-	true	0.1724354	true	3.0	39.0	false	2.0	0.0	0.0	0.0	0.0	0.0	0.0	0.0	0.0	0.0	1.0	0.0	0.0	0.0	0.0	0.0	0.0	0.0	0.0	0.0	0.0	0.0	0.0	1.0
A1	ACC	1	hsa-let-7a-000377	0.0	Inconclusive	0.0	100.0	Undetermined	Undetermined	Undetermined	-	true	0.053960834	true	3.0	39.0	false	2.0	0.0	0.0	0.0	0.0	0.0	0.0	0.0	0.0	0.0	1.0	0.0	0.0	0.0	0.0	0.0	0.0	0.0	0.0	0.0	0.0	0.0	0.0	1.0
A2	ACC	1	hsa-let-7c-000379	0.0	Amp	0.0	100.0	Undetermined	Undetermined	Undetermined	-	true	0.17273867	true	3.0	39.0	false	2.0	0.0	0.0	0.0	0.0	0.0	0.0	0.0	0.0	0.0	1.0	0.0	0.0	0.0	0.0	0.0	0.0	0.0	0.0	0.0	0.0	0.0	0.0	1.0
A3	ACC	1	hsa-let-7d-002283	1.0863825	Amp	0.924679	100.0	33.98731	33.98731	33.98731	-	true	0.051608104	true	3.0	30.0	false	1.0	0.0	0.0	0.0	0.0	0.0	0.0	0.0	0.0	0.0	0.0	0.0	0.0	0.0	0.0	0.0	0.0	0.0	0.0	0.0	0.0	1.0	0.0	0.0
A4	ACC	1	hsa-let-7e-002406	0.0	Amp	0.0	100.0	Undetermined	Undetermined	Undetermined	-	true	0.105099745	true	3.0	39.0	false	2.0	0.0	0.0	0.0	0.0	0.0	0.0	0.0	0.0	0.0	1.0	0.0	0.0	0.0	0.0	0.0	0.0	0.0	0.0	0.0	0.0	0.0	0.0	1.0
A5	ACC	1	hsa-let-7f-000382	0.0	Amp	0.0	100.0	Undetermined	Undetermined	Undetermined	-	true	0.04	true	3.0	39.0	false	3.0	0.0	0.0	0.0	0.0	0.0	0.0	0.0	0.0	0.0	1.0	0.0	1.0	0.0	0.0	0.0	0.0	0.0	0.0	0.0	0.0	0.0	0.0	1.0
A6	ACC	1	hsa-let-7g-002282	0.0	Amp	0.0	100.0	Undetermined	Undetermined	Undetermined	-	true	0.102481976	true	3.0	39.0	false	2.0	0.0	0.0	0.0	0.0	0.0	0.0	0.0	0.0	0.0	1.0	0.0	0.0	0.0	0.0	0.0	0.0	0.0	0.0	0.0	0.0	0.0	0.0	1.0
A7	ACC	1	hsa-miR-1-002222	0.0	Inconclusive	0.0	100.0	Undetermined	Undetermined	Undetermined	-	true	0.19920623	true	3.0	39.0	false	2.0	0.0	0.0	0.0	0.0	0.0	0.0	0.0	0.0	0.0	1.0	0.0	0.0	0.0	0.0	0.0	0.0	0.0	0.0	0.0	0.0	0.0	0.0	1.0
A8	ACC	1	hsa-miR-9-000583	0.0	No Amp	0.0	100.0	Undetermined	Undetermined	Undetermined	-	true	0.06101114	true	3.0	39.0	false	2.0	0.0	0.0	0.0	0.0	0.0	0.0	0.0	0.0	0.0	1.0	0.0	0.0	0.0	0.0	0.0	0.0	0.0	0.0	0.0	0.0	0.0	0.0	1.0
A9	ACC	1	hsa-miR-10a-000387	1.2331016	Amp	0.97097164	100.0	34.50188	34.50188	34.50188	-	true	0.14660844	true	3.0	29.0	false	0.0	0.0	0.0	0.0	0.0	0.0	0.0	0.0	0.0	0.0	0.0	0.0	0.0	0.0	0.0	0.0	0.0	0.0	0.0	0.0	0.0	0.0	0.0	0.0
A10	ACC	1	hsa-miR-10b-002218	0.0	Amp	0.0	100.0	Undetermined	Undetermined	Undetermined	-	true	0.2	true	3.0	39.0	false	3.0	0.0	0.0	0.0	0.0	0.0	0.0	0.0	0.0	0.0	1.0	0.0	1.0	0.0	0.0	0.0	0.0	0.0	0.0	0.0	0.0	0.0	0.0	1.0
A11	ACC	1	U6 snRNA-001973	1.1160214	Amp	0.97843575	100.0	30.74007	30.74007	30.74007	-	true	0.043746606	true	3.0	27.0	false	0.0	0.0	0.0	0.0	0.0	0.0	0.0	0.0	0.0	0.0	0.0	0.0	0.0	0.0	0.0	0.0	0.0	0.0	0.0	0.0	0.0	0.0	0.0	0.0
A12	ACC	1	U6 snRNA-001973	1.1531024	Amp	0.98304045	100.0	30.391794	30.391794	30.391794	-	true	0.043746606	true	3.0	27.0	false	0.0	0.0	0.0	0.0	0.0	0.0	0.0	0.0	0.0	0.0	0.0	0.0	0.0	0.0	0.0	0.0	0.0	0.0	0.0	0.0	0.0	0.0	0.0	0.0
A13	ACC	1	hsa-miR-15a-000389	0.0	Amp	0.0	100.0	Undetermined	Undetermined	Undetermined	-	true	0.04	true	3.0	39.0	false	3.0	0.0	0.0	0.0	0.0	0.0	0.0	0.0	0.0	0.0	1.0	0.0	1.0	0.0	0.0	0.0	0.0	0.0	0.0	0.0	0.0	0.0	0.0	1.0
A14	ACC	1	hsa-miR-15b-000390	0.0	Amp	0.0	100.0	Undetermined	Undetermined	Undetermined	-	true	0.09237084	true	3.0	39.0	false	2.0	0.0	0.0	0.0	0.0	0.0	0.0	0.0	0.0	0.0	1.0	0.0	0.0	0.0	0.0	0.0	0.0	0.0	0.0	0.0	0.0	0.0	0.0	1.0
A15	ACC	1	hsa-miR-16-000391	1.2952181	Amp	0.9877562	100.0	29.492617	29.492617	29.492617	-	true	0.17833437	true	3.0	24.0	false	0.0	0.0	0.0	0.0	0.0	0.0	0.0	0.0	0.0	0.0	0.0	0.0	0.0	0.0	0.0	0.0	0.0	0.0	0.0	0.0	0.0	0.0	0.0	0.0
A16	ACC	1	hsa-miR-17-002308	1.1983323	Amp	0.9906656	100.0	29.526937	29.526937	29.526937	-	true	0.06365445	true	3.0	26.0	false	0.0	0.0	0.0	0.0	0.0	0.0	0.0	0.0	0.0	0.0	0.0	0.0	0.0	0.0	0.0	0.0	0.0	0.0	0.0	0.0	0.0	0.0	0.0	0.0
A17	ACC	1	hsa-miR-18a-002422	0.0	Amp	0.0	100.0	Undetermined	Undetermined	Undetermined	-	true	0.04	true	3.0	39.0	false	3.0	0.0	0.0	0.0	0.0	0.0	0.0	0.0	0.0	0.0	1.0	0.0	1.0	0.0	0.0	0.0	0.0	0.0	0.0	0.0	0.0	0.0	0.0	1.0
A18	ACC	1	hsa-miR-18b-002217	0.0	Amp	0.0	100.0	Undetermined	Undetermined	Undetermined	-	true	0.04	true	3.0	39.0	false	3.0	0.0	0.0	0.0	0.0	0.0	0.0	0.0	0.0	0.0	1.0	0.0	1.0	0.0	0.0	0.0	0.0	0.0	0.0	0.0	0.0	0.0	0.0	1.0
A19	ACC	1	hsa-miR-19a-000395	1.2326945	Amp	0.9853814	100.0	32.32996	32.32996	32.32996	-	true	0.15203354	true	3.0	27.0	false	0.0	0.0	0.0	0.0	0.0	0.0	0.0	0.0	0.0	0.0	0.0	0.0	0.0	0.0	0.0	0.0	0.0	0.0	0.0	0.0	0.0	0.0	0.0	0.0
A20	ACC	1	hsa-miR-19b-000396	1.2185099	Amp	0.9866791	100.0	29.031752	29.031752	29.031752	-	true	0.13139611	true	3.0	24.0	false	0.0	0.0	0.0	0.0	0.0	0.0	0.0	0.0	0.0	0.0	0.0	0.0	0.0	0.0	0.0	0.0	0.0	0.0	0.0	0.0	0.0	0.0	0.0	0.0
A21	ACC	1	hsa-miR-20a-000580	1.343721	Amp	0.9930341	100.0	30.95096	30.95096	30.95096	-	true	0.22043937	true	3.0	26.0	false	0.0	0.0	0.0	0.0	0.0	0.0	0.0	0.0	0.0	0.0	0.0	0.0	0.0	0.0	0.0	0.0	0.0	0.0	0.0	0.0	0.0	0.0	0.0	0.0
A22	ACC	1	hsa-miR-20b-001014	1.3253655	Amp	0.9900873	100.0	30.382952	30.382952	30.382952	-	true	0.052274123	true	3.0	27.0	false	0.0	0.0	0.0	0.0	0.0	0.0	0.0	0.0	0.0	0.0	0.0	0.0	0.0	0.0	0.0	0.0	0.0	0.0	0.0	0.0	0.0	0.0	0.0	0.0
A23	ACC	1	hsa-miR-21-000397	1.2361075	Amp	0.9811063	100.0	30.929056	30.929056	30.929056	-	true	0.10287307	true	3.0	27.0	false	0.0	0.0	0.0	0.0	0.0	0.0	0.0	0.0	0.0	0.0	0.0	0.0	0.0	0.0	0.0	0.0	0.0	0.0	0.0	0.0	0.0	0.0	0.0	0.0
A24	ACC	1	hsa-miR-22-000398	0.0	Amp	0.0	100.0	Undetermined	Undetermined	Undetermined	-	true	0.049010873	true	3.0	39.0	false	2.0	0.0	0.0	0.0	0.0	0.0	0.0	0.0	0.0	0.0	1.0	0.0	0.0	0.0	0.0	0.0	0.0	0.0	0.0	0.0	0.0	0.0	0.0	1.0
B1	ACC	1	hsa-miR-23a-000399	0.0	No Amp	0.0	100.0	Undetermined	Undetermined	Undetermined	-	true	0.04	true	3.0	39.0	false	3.0	0.0	0.0	0.0	0.0	0.0	0.0	0.0	0.0	0.0	1.0	0.0	1.0	0.0	0.0	0.0	0.0	0.0	0.0	0.0	0.0	0.0	0.0	1.0
B2	ACC	1	hsa-miR-23b-000400	0.0	Amp	0.0	100.0	Undetermined	Undetermined	Undetermined	-	true	0.09228696	true	3.0	39.0	false	2.0	0.0	0.0	0.0	0.0	0.0	0.0	0.0	0.0	0.0	1.0	0.0	0.0	0.0	0.0	0.0	0.0	0.0	0.0	0.0	0.0	0.0	0.0	1.0
B3	ACC	1	hsa-miR-24-000402	1.2971002	Amp	0.99237394	100.0	29.759071	29.759071	29.759071	-	true	0.16785835	true	3.0	25.0	false	0.0	0.0	0.0	0.0	0.0	0.0	0.0	0.0	0.0	0.0	0.0	0.0	0.0	0.0	0.0	0.0	0.0	0.0	0.0	0.0	0.0	0.0	0.0	0.0
B4	ACC	1	hsa-miR-25-000403	1.4920435	Amp	0.99434733	100.0	32.7806	32.7806	32.7806	-	true	0.14283498	true	3.0	28.0	false	0.0	0.0	0.0	0.0	0.0	0.0	0.0	0.0	0.0	0.0	0.0	0.0	0.0	0.0	0.0	0.0	0.0	0.0	0.0	0.0	0.0	0.0	0.0	0.0
B5	ACC	1	hsa-miR-26a-000405	1.1927711	Amp	0.97360593	100.0	34.368397	34.368397	34.368397	-	true	0.121224076	true	3.0	29.0	false	0.0	0.0	0.0	0.0	0.0	0.0	0.0	0.0	0.0	0.0	0.0	0.0	0.0	0.0	0.0	0.0	0.0	0.0	0.0	0.0	0.0	0.0	0.0	0.0
B6	ACC	1	hsa-miR-26b-000407	1.3296735	Amp	0.9836847	100.0	34.632732	34.632732	34.632732	-	true	0.1881009	true	3.0	29.0	false	0.0	0.0	0.0	0.0	0.0	0.0	0.0	0.0	0.0	0.0	0.0	0.0	0.0	0.0	0.0	0.0	0.0	0.0	0.0	0.0	0.0	0.0	0.0	0.0
B7	ACC	1	hsa-miR-27a-000408	1.4884651	Amp	0.9915046	100.0	33.60037	33.60037	33.60037	-	true	0.16168486	true	3.0	29.0	false	0.0	0.0	0.0	0.0	0.0	0.0	0.0	0.0	0.0	0.0	0.0	0.0	0.0	0.0	0.0	0.0	0.0	0.0	0.0	0.0	0.0	0.0	0.0	0.0
B8	ACC	1	hsa-miR-27b-000409	0.0	Amp	0.0	100.0	Undetermined	Undetermined	Undetermined	-	true	0.19898821	true	3.0	39.0	false	2.0	0.0	0.0	0.0	0.0	0.0	0.0	0.0	0.0	0.0	1.0	0.0	0.0	0.0	0.0	0.0	0.0	0.0	0.0	0.0	0.0	0.0	0.0	1.0
B9	ACC	1	hsa-miR-28-3p-002446	1.3330612	Amp	0.9698031	100.0	32.017487	32.017487	32.017487	-	true	0.06368491	true	3.0	29.0	false	0.0	0.0	0.0	0.0	0.0	0.0	0.0	0.0	0.0	0.0	0.0	0.0	0.0	0.0	0.0	0.0	0.0	0.0	0.0	0.0	0.0	0.0	0.0	0.0
B10	ACC	1	hsa-miR-28-000411	0.0	Amp	0.0	100.0	Undetermined	Undetermined	Undetermined	-	true	0.22137266	true	3.0	39.0	false	2.0	0.0	0.0	0.0	0.0	0.0	0.0	0.0	0.0	0.0	1.0	0.0	0.0	0.0	0.0	0.0	0.0	0.0	0.0	0.0	0.0	0.0	0.0	1.0
B11	ACC	1	U6 snRNA-001973	1.1590039	Amp	0.97449666	100.0	30.9995	30.9995	30.9995	-	true	0.043746606	true	3.0	28.0	false	0.0	0.0	0.0	0.0	0.0	0.0	0.0	0.0	0.0	0.0	0.0	0.0	0.0	0.0	0.0	0.0	0.0	0.0	0.0	0.0	0.0	0.0	0.0	0.0
B12	ACC	1	U6 snRNA-001973	1.1490874	Amp	0.9392859	100.0	30.696657	30.696657	30.696657	-	true	0.043746606	true	3.0	28.0	false	0.0	0.0	0.0	0.0	0.0	0.0	0.0	0.0	0.0	0.0	0.0	0.0	0.0	0.0	0.0	0.0	0.0	0.0	0.0	0.0	0.0	0.0	0.0	0.0
B13	ACC	1	hsa-miR-29a-002112	1.4152848	Amp	0.9854352	100.0	34.40914	34.40914	34.40914	-	true	0.21288554	true	3.0	28.0	false	0.0	0.0	0.0	0.0	0.0	0.0	0.0	0.0	0.0	0.0	0.0	0.0	0.0	0.0	0.0	0.0	0.0	0.0	0.0	0.0	0.0	0.0	0.0	0.0
B14	ACC	1	hsa-miR-29b-000413	0.0	Amp	0.0	100.0	Undetermined	Undetermined	Undetermined	-	true	0.24508594	true	3.0	39.0	false	2.0	0.0	0.0	0.0	0.0	0.0	0.0	0.0	0.0	0.0	1.0	0.0	0.0	0.0	0.0	0.0	0.0	0.0	0.0	0.0	0.0	0.0	0.0	1.0
B15	ACC	1	hsa-miR-29c-000587	1.3259996	Amp	0.9534087	100.0	35.424263	35.424263	35.424263	-	true	0.19622856	true	3.0	30.0	false	0.0	0.0	0.0	0.0	0.0	0.0	0.0	0.0	0.0	0.0	0.0	0.0	0.0	0.0	0.0	0.0	0.0	0.0	0.0	0.0	0.0	0.0	0.0	0.0
B16	ACC	1	hsa-miR-30b-000602	1.3240647	Amp	0.9674626	100.0	33.680614	33.680614	33.680614	-	true	0.202558	true	3.0	28.0	false	0.0	0.0	0.0	0.0	0.0	0.0	0.0	0.0	0.0	0.0	0.0	0.0	0.0	0.0	0.0	0.0	0.0	0.0	0.0	0.0	0.0	0.0	0.0	0.0
B17	ACC	1	hsa-miR-30c-000419	1.362656	Amp	0.9877869	100.0	32.55671	32.55671	32.55671	-	true	0.20398818	true	3.0	27.0	false	0.0	0.0	0.0	0.0	0.0	0.0	0.0	0.0	0.0	0.0	0.0	0.0	0.0	0.0	0.0	0.0	0.0	0.0	0.0	0.0	0.0	0.0	0.0	0.0
B18	ACC	1	hsa-miR-31-002279	0.0	Amp	0.0	100.0	Undetermined	Undetermined	Undetermined	-	true	0.2	true	3.0	39.0	false	3.0	0.0	0.0	0.0	0.0	0.0	0.0	0.0	0.0	0.0	1.0	0.0	1.0	0.0	0.0	0.0	0.0	0.0	0.0	0.0	0.0	0.0	0.0	1.0
B19	ACC	1	hsa-miR-32-002109	0.0	Amp	0.0	100.0	Undetermined	Undetermined	Undetermined	-	true	0.04	true	3.0	39.0	false	3.0	0.0	0.0	0.0	0.0	0.0	0.0	0.0	0.0	0.0	1.0	0.0	1.0	0.0	0.0	0.0	0.0	0.0	0.0	0.0	0.0	0.0	0.0	1.0
B20	ACC	1	hsa-miR-33b-002085	0.0	Amp	0.0	100.0	Undetermined	Undetermined	Undetermined	-	true	0.2	true	3.0	39.0	false	3.0	0.0	0.0	0.0	0.0	0.0	0.0	0.0	0.0	0.0	1.0	0.0	1.0	0.0	0.0	0.0	0.0	0.0	0.0	0.0	0.0	0.0	0.0	1.0
B21	ACC	1	hsa-miR-34a-000426	0.0	Amp	0.0	100.0	Undetermined	Undetermined	Undetermined	-	false	0.085	true	3.0	39.0	false	2.0	0.0	0.0	0.0	0.0	0.0	0.0	0.0	0.0	0.0	1.0	0.0	0.0	0.0	0.0	0.0	0.0	0.0	0.0	0.0	0.0	0.0	0.0	1.0
B22	ACC	1	hsa-miR-34c-000428	0.0	Amp	0.0	100.0	Undetermined	Undetermined	Undetermined	-	true	0.2	true	3.0	39.0	false	3.0	0.0	0.0	0.0	0.0	0.0	0.0	0.0	0.0	0.0	1.0	0.0	1.0	0.0	0.0	0.0	0.0	0.0	0.0	0.0	0.0	0.0	0.0	1.0
B23	ACC	1	hsa-miR-92a-000431	1.3494805	Amp	0.9779451	100.0	30.27014	30.27014	30.27014	-	true	0.21873271	true	3.0	24.0	false	0.0	0.0	0.0	0.0	0.0	0.0	0.0	0.0	0.0	0.0	0.0	0.0	0.0	0.0	0.0	0.0	0.0	0.0	0.0	0.0	0.0	0.0	0.0	0.0
B24	ACC	1	mmu-miR-93-001090	0.0	Amp	0.0	100.0	Undetermined	Undetermined	Undetermined	-	true	0.102977954	true	3.0	39.0	false	2.0	0.0	0.0	0.0	0.0	0.0	0.0	0.0	0.0	0.0	1.0	0.0	0.0	0.0	0.0	0.0	0.0	0.0	0.0	0.0	0.0	0.0	0.0	1.0
C1	ACC	1	hsa-miR-95-000433	0.0	Amp	0.0	100.0	Undetermined	Undetermined	Undetermined	-	true	0.112841494	true	3.0	39.0	false	2.0	0.0	0.0	0.0	0.0	0.0	0.0	0.0	0.0	0.0	1.0	0.0	0.0	0.0	0.0	0.0	0.0	0.0	0.0	0.0	0.0	0.0	0.0	1.0
C2	ACC	1	mmu-miR-96-000186	0.0	Amp	0.0	100.0	Undetermined	Undetermined	Undetermined	-	true	0.2	true	3.0	39.0	false	3.0	0.0	0.0	0.0	0.0	0.0	0.0	0.0	0.0	0.0	1.0	0.0	1.0	0.0	0.0	0.0	0.0	0.0	0.0	0.0	0.0	0.0	0.0	1.0
C3	ACC	1	hsa-miR-98-000577	0.0	Amp	0.0	100.0	Undetermined	Undetermined	Undetermined	-	true	0.04	true	3.0	39.0	false	3.0	0.0	0.0	0.0	0.0	0.0	0.0	0.0	0.0	0.0	1.0	0.0	1.0	0.0	0.0	0.0	0.0	0.0	0.0	0.0	0.0	0.0	0.0	1.0
C4	ACC	1	hsa-miR-99a-000435	0.0	Amp	0.0	100.0	Undetermined	Undetermined	Undetermined	-	true	0.06803377	true	3.0	39.0	false	2.0	0.0	0.0	0.0	0.0	0.0	0.0	0.0	0.0	0.0	1.0	0.0	0.0	0.0	0.0	0.0	0.0	0.0	0.0	0.0	0.0	0.0	0.0	1.0
C5	ACC	1	hsa-miR-99b-000436	0.0	Amp	0.0	100.0	Undetermined	Undetermined	Undetermined	-	true	0.04048359	true	3.0	39.0	false	2.0	0.0	0.0	0.0	0.0	0.0	0.0	0.0	0.0	0.0	1.0	0.0	0.0	0.0	0.0	0.0	0.0	0.0	0.0	0.0	0.0	0.0	0.0	1.0
C6	ACC	1	hsa-miR-100-000437	0.0	Amp	0.0	100.0	Undetermined	Undetermined	Undetermined	-	true	0.08302928	true	3.0	39.0	false	2.0	0.0	0.0	0.0	0.0	0.0	0.0	0.0	0.0	0.0	1.0	0.0	0.0	0.0	0.0	0.0	0.0	0.0	0.0	0.0	0.0	0.0	0.0	1.0
C7	ACC	1	hsa-miR-101-002253	0.0	Amp	0.0	100.0	Undetermined	Undetermined	Undetermined	-	true	0.20499457	true	3.0	39.0	false	2.0	0.0	0.0	0.0	0.0	0.0	0.0	0.0	0.0	0.0	1.0	0.0	0.0	0.0	0.0	0.0	0.0	0.0	0.0	0.0	0.0	0.0	0.0	1.0
C8	ACC	1	hsa-miR-103-000439	0.0	Amp	0.0	100.0	Undetermined	Undetermined	Undetermined	-	true	0.04	true	3.0	39.0	false	3.0	0.0	0.0	0.0	0.0	0.0	0.0	0.0	0.0	0.0	1.0	0.0	1.0	0.0	0.0	0.0	0.0	0.0	0.0	0.0	0.0	0.0	0.0	1.0
C9	ACC	1	hsa-miR-105-002167	0.0	Amp	0.0	100.0	Undetermined	Undetermined	Undetermined	-	true	0.2	true	3.0	39.0	false	3.0	0.0	0.0	0.0	0.0	0.0	0.0	0.0	0.0	0.0	1.0	0.0	1.0	0.0	0.0	0.0	0.0	0.0	0.0	0.0	0.0	0.0	0.0	1.0
C10	ACC	1	hsa-miR-106a-002169	1.1384917	Amp	0.96633744	100.0	30.562582	30.562582	30.562582	-	true	0.08175489	true	3.0	26.0	false	0.0	0.0	0.0	0.0	0.0	0.0	0.0	0.0	0.0	0.0	0.0	0.0	0.0	0.0	0.0	0.0	0.0	0.0	0.0	0.0	0.0	0.0	0.0	0.0
C11	ACC	1	RNU44-001094	0.0	Amp	0.0	100.0	Undetermined	Undetermined	Undetermined	-	true	0.2	true	3.0	39.0	false	3.0	0.0	0.0	0.0	0.0	0.0	0.0	0.0	0.0	0.0	1.0	0.0	1.0	0.0	0.0	0.0	0.0	0.0	0.0	0.0	0.0	0.0	0.0	1.0
C12	ACC	1	hsa-miR-106b-000442	1.3816165	Amp	0.9886487	100.0	34.24191	34.24191	34.24191	-	true	0.16119531	true	3.0	29.0	false	0.0	0.0	0.0	0.0	0.0	0.0	0.0	0.0	0.0	0.0	0.0	0.0	0.0	0.0	0.0	0.0	0.0	0.0	0.0	0.0	0.0	0.0	0.0	0.0
C13	ACC	1	hsa-miR-107-000443	0.0	Amp	0.0	100.0	Undetermined	Undetermined	Undetermined	-	true	0.2	true	3.0	39.0	false	3.0	0.0	0.0	0.0	0.0	0.0	0.0	0.0	0.0	0.0	1.0	0.0	1.0	0.0	0.0	0.0	0.0	0.0	0.0	0.0	0.0	0.0	0.0	1.0
C14	ACC	1	hsa-miR-122-002245	1.2407256	Amp	0.9897877	100.0	28.447191	28.447191	28.447191	-	true	0.06679996	true	3.0	24.0	false	0.0	0.0	0.0	0.0	0.0	0.0	0.0	0.0	0.0	0.0	0.0	0.0	0.0	0.0	0.0	0.0	0.0	0.0	0.0	0.0	0.0	0.0	0.0	0.0
C15	ACC	1	mmu-miR-124a-001182	0.0	Amp	0.0	100.0	Undetermined	Undetermined	Undetermined	-	true	0.04	true	3.0	39.0	false	3.0	0.0	0.0	0.0	0.0	0.0	0.0	0.0	0.0	0.0	1.0	0.0	1.0	0.0	0.0	0.0	0.0	0.0	0.0	0.0	0.0	0.0	0.0	1.0
C16	ACC	1	hsa-miR-125a-3p-002199	0.0	Amp	0.0	100.0	Undetermined	Undetermined	Undetermined	-	true	0.04	true	3.0	39.0	false	3.0	0.0	0.0	0.0	0.0	0.0	0.0	0.0	0.0	0.0	1.0	0.0	1.0	0.0	0.0	0.0	0.0	0.0	0.0	0.0	0.0	0.0	0.0	1.0
C17	ACC	1	hsa-miR-125a-5p-002198	0.0	Amp	0.0	100.0	Undetermined	Undetermined	Undetermined	-	true	0.14032274	true	3.0	39.0	false	2.0	0.0	0.0	0.0	0.0	0.0	0.0	0.0	0.0	0.0	1.0	0.0	0.0	0.0	0.0	0.0	0.0	0.0	0.0	0.0	0.0	0.0	0.0	1.0
C18	ACC	1	hsa-miR-125b-000449	0.0	No Amp	0.0	100.0	Undetermined	Undetermined	Undetermined	-	true	0.2	true	3.0	39.0	false	3.0	0.0	0.0	0.0	0.0	0.0	0.0	0.0	0.0	0.0	1.0	0.0	1.0	0.0	0.0	0.0	0.0	0.0	0.0	0.0	0.0	0.0	0.0	1.0
C19	ACC	1	hsa-miR-126-002228	1.2687482	Amp	0.98804873	100.0	31.579744	31.579744	31.579744	-	true	0.16770075	true	3.0	26.0	false	0.0	0.0	0.0	0.0	0.0	0.0	0.0	0.0	0.0	0.0	0.0	0.0	0.0	0.0	0.0	0.0	0.0	0.0	0.0	0.0	0.0	0.0	0.0	0.0
C20	ACC	1	hsa-miR-127-000452	0.0	Amp	0.0	100.0	Undetermined	Undetermined	Undetermined	-	true	0.19936919	true	3.0	39.0	false	2.0	0.0	0.0	0.0	0.0	0.0	0.0	0.0	0.0	0.0	1.0	0.0	0.0	0.0	0.0	0.0	0.0	0.0	0.0	0.0	0.0	0.0	0.0	1.0
C21	ACC	1	hsa-miR-127-5p-002229	0.0	Amp	0.0	100.0	Undetermined	Undetermined	Undetermined	-	true	0.2	true	3.0	39.0	false	3.0	0.0	0.0	0.0	0.0	0.0	0.0	0.0	0.0	0.0	1.0	0.0	1.0	0.0	0.0	0.0	0.0	0.0	0.0	0.0	0.0	0.0	0.0	1.0
C22	ACC	1	hsa-miR-128a-002216	0.0	Amp	0.0	100.0	Undetermined	Undetermined	Undetermined	-	true	0.07151292	true	3.0	39.0	false	2.0	0.0	0.0	0.0	0.0	0.0	0.0	0.0	0.0	0.0	1.0	0.0	0.0	0.0	0.0	0.0	0.0	0.0	0.0	0.0	0.0	0.0	0.0	1.0
C23	ACC	1	mmu-miR-129-3p-001184	0.0	Amp	0.0	100.0	Undetermined	Undetermined	Undetermined	-	true	0.04	true	3.0	39.0	false	3.0	0.0	0.0	0.0	0.0	0.0	0.0	0.0	0.0	0.0	1.0	0.0	1.0	0.0	0.0	0.0	0.0	0.0	0.0	0.0	0.0	0.0	0.0	1.0
C24	ACC	1	hsa-miR-129-000590	0.0	Amp	0.0	100.0	Undetermined	Undetermined	Undetermined	-	true	0.2	true	3.0	39.0	false	3.0	0.0	0.0	0.0	0.0	0.0	0.0	0.0	0.0	0.0	1.0	0.0	1.0	0.0	0.0	0.0	0.0	0.0	0.0	0.0	0.0	0.0	0.0	1.0
D1	ACC	1	hsa-miR-130a-000454	1.2025132	Amp	0.95894814	100.0	34.42811	34.42811	34.42811	-	true	0.072605684	true	3.0	30.0	false	0.0	0.0	0.0	0.0	0.0	0.0	0.0	0.0	0.0	0.0	0.0	0.0	0.0	0.0	0.0	0.0	0.0	0.0	0.0	0.0	0.0	0.0	0.0	0.0
D2	ACC	1	hsa-miR-130b-000456	1.3051828	Amp	0.97532886	100.0	33.372105	33.372105	33.372105	-	true	0.076101564	true	3.0	29.0	false	0.0	0.0	0.0	0.0	0.0	0.0	0.0	0.0	0.0	0.0	0.0	0.0	0.0	0.0	0.0	0.0	0.0	0.0	0.0	0.0	0.0	0.0	0.0	0.0
D3	ACC	1	hsa-miR-132-000457	0.0	Amp	0.0	100.0	Undetermined	Undetermined	Undetermined	-	true	0.0555144	true	3.0	39.0	false	2.0	0.0	0.0	0.0	0.0	0.0	0.0	0.0	0.0	0.0	1.0	0.0	0.0	0.0	0.0	0.0	0.0	0.0	0.0	0.0	0.0	0.0	0.0	1.0
D4	ACC	1	hsa-miR-133a-002246	0.9811917	Amp	0.7422653	100.0	35.687023	35.687023	35.687023	-	true	0.04	true	3.0	32.0	false	2.0	0.0	0.0	0.0	0.0	0.0	0.0	0.0	0.0	0.0	0.0	0.0	1.0	0.0	0.0	0.0	0.0	0.0	0.0	0.0	0.0	0.0	0.0	1.0
D5	ACC	1	hsa-miR-133b-002247	0.0	Amp	0.0	100.0	Undetermined	Undetermined	Undetermined	-	true	0.08902834	true	3.0	39.0	false	2.0	0.0	0.0	0.0	0.0	0.0	0.0	0.0	0.0	0.0	1.0	0.0	0.0	0.0	0.0	0.0	0.0	0.0	0.0	0.0	0.0	0.0	0.0	1.0
D6	ACC	1	mmu-miR-134-001186	0.0	Amp	0.0	100.0	Undetermined	Undetermined	Undetermined	-	true	0.04	true	3.0	39.0	false	3.0	0.0	0.0	0.0	0.0	0.0	0.0	0.0	0.0	0.0	1.0	0.0	1.0	0.0	0.0	0.0	0.0	0.0	0.0	0.0	0.0	0.0	0.0	1.0
D7	ACC	1	hsa-miR-135a-000460	0.0	Amp	0.0	100.0	Undetermined	Undetermined	Undetermined	-	true	0.04	true	3.0	39.0	false	3.0	0.0	0.0	0.0	0.0	0.0	0.0	0.0	0.0	0.0	1.0	0.0	1.0	0.0	0.0	0.0	0.0	0.0	0.0	0.0	0.0	0.0	0.0	1.0
D8	ACC	1	hsa-miR-135b-002261	0.0	Amp	0.0	100.0	Undetermined	Undetermined	Undetermined	-	true	0.2	true	3.0	39.0	false	3.0	0.0	0.0	0.0	0.0	0.0	0.0	0.0	0.0	0.0	1.0	0.0	1.0	0.0	0.0	0.0	0.0	0.0	0.0	0.0	0.0	0.0	0.0	1.0
D9	ACC	1	hsa-miR-136-000592	0.0	No Amp	0.0	100.0	Undetermined	Undetermined	Undetermined	-	true	0.07305929	true	3.0	39.0	false	2.0	0.0	0.0	0.0	0.0	0.0	0.0	0.0	0.0	0.0	1.0	0.0	0.0	0.0	0.0	0.0	0.0	0.0	0.0	0.0	0.0	0.0	0.0	1.0
D10	ACC	1	mmu-miR-137-001129	0.0	Inconclusive	0.0	100.0	Undetermined	Undetermined	Undetermined	-	true	0.2	true	3.0	39.0	false	3.0	0.0	0.0	0.0	0.0	0.0	0.0	0.0	0.0	0.0	1.0	0.0	1.0	0.0	0.0	0.0	0.0	0.0	0.0	0.0	0.0	0.0	0.0	1.0
D11	ACC	1	hsa-miR-138-002284	0.0	Amp	0.0	100.0	Undetermined	Undetermined	Undetermined	-	true	0.40486872	true	3.0	39.0	false	2.0	0.0	0.0	0.0	0.0	0.0	0.0	0.0	0.0	0.0	1.0	0.0	0.0	0.0	0.0	0.0	0.0	0.0	0.0	0.0	0.0	0.0	0.0	1.0
D12	ACC	1	hsa-miR-139-3p-002313	0.0	Amp	0.0	100.0	Undetermined	Undetermined	Undetermined	-	true	0.047619443	true	3.0	39.0	false	2.0	0.0	0.0	0.0	0.0	0.0	0.0	0.0	0.0	0.0	1.0	0.0	0.0	0.0	0.0	0.0	0.0	0.0	0.0	0.0	0.0	0.0	0.0	1.0
D13	ACC	1	hsa-miR-139-5p-002289	1.1126375	Amp	0.9011378	100.0	32.906548	32.906548	32.906548	-	true	0.0625204	true	3.0	29.0	false	0.0	0.0	0.0	0.0	0.0	0.0	0.0	0.0	0.0	0.0	0.0	0.0	0.0	0.0	0.0	0.0	0.0	0.0	0.0	0.0	0.0	0.0	0.0	0.0
D14	ACC	1	hsa-miR-140-3p-002234	0.0	Amp	0.0	100.0	Undetermined	Undetermined	Undetermined	-	true	0.052023143	true	3.0	39.0	false	2.0	0.0	0.0	0.0	0.0	0.0	0.0	0.0	0.0	0.0	1.0	0.0	0.0	0.0	0.0	0.0	0.0	0.0	0.0	0.0	0.0	0.0	0.0	1.0
D15	ACC	1	mmu-miR-140-001187	0.0	Amp	0.0	100.0	Undetermined	Undetermined	Undetermined	-	true	0.24560039	true	3.0	39.0	false	2.0	0.0	0.0	0.0	0.0	0.0	0.0	0.0	0.0	0.0	1.0	0.0	0.0	0.0	0.0	0.0	0.0	0.0	0.0	0.0	0.0	0.0	0.0	1.0
D16	ACC	1	hsa-miR-141-000463	0.0	Amp	0.0	100.0	Undetermined	Undetermined	Undetermined	-	true	0.11509472	true	3.0	39.0	false	2.0	0.0	0.0	0.0	0.0	0.0	0.0	0.0	0.0	0.0	1.0	0.0	0.0	0.0	0.0	0.0	0.0	0.0	0.0	0.0	0.0	0.0	0.0	1.0
D17	ACC	1	hsa-miR-142-3p-000464	1.3911841	Amp	0.9602279	100.0	32.518738	32.518738	32.518738	-	true	0.20063646	true	3.0	27.0	false	0.0	0.0	0.0	0.0	0.0	0.0	0.0	0.0	0.0	0.0	0.0	0.0	0.0	0.0	0.0	0.0	0.0	0.0	0.0	0.0	0.0	0.0	0.0	0.0
D18	ACC	1	hsa-miR-142-5p-002248	0.0	Amp	0.0	100.0	Undetermined	Undetermined	Undetermined	-	true	0.18444054	true	3.0	39.0	false	2.0	0.0	0.0	0.0	0.0	0.0	0.0	0.0	0.0	0.0	1.0	0.0	0.0	0.0	0.0	0.0	0.0	0.0	0.0	0.0	0.0	0.0	0.0	1.0
D19	ACC	1	hsa-miR-143-002249	0.0	No Amp	0.0	100.0	Undetermined	Undetermined	Undetermined	-	true	0.05499983	true	3.0	39.0	false	2.0	0.0	0.0	0.0	0.0	0.0	0.0	0.0	0.0	0.0	1.0	0.0	0.0	0.0	0.0	0.0	0.0	0.0	0.0	0.0	0.0	0.0	0.0	1.0
D20	ACC	1	hsa-miR-145-002278	0.0	Amp	0.0	100.0	Undetermined	Undetermined	Undetermined	-	true	0.08006989	true	3.0	39.0	false	2.0	0.0	0.0	0.0	0.0	0.0	0.0	0.0	0.0	0.0	1.0	0.0	0.0	0.0	0.0	0.0	0.0	0.0	0.0	0.0	0.0	0.0	0.0	1.0
D21	ACC	1	hsa-miR-146a-000468	1.358189	Amp	0.98144734	100.0	32.971222	32.971222	32.971222	-	true	0.23494014	true	3.0	26.0	false	0.0	0.0	0.0	0.0	0.0	0.0	0.0	0.0	0.0	0.0	0.0	0.0	0.0	0.0	0.0	0.0	0.0	0.0	0.0	0.0	0.0	0.0	0.0	0.0
D22	ACC	1	hsa-miR-146b-3p-002361	0.0	Amp	0.0	100.0	Undetermined	Undetermined	Undetermined	-	true	0.2	true	3.0	39.0	false	3.0	0.0	0.0	0.0	0.0	0.0	0.0	0.0	0.0	0.0	1.0	0.0	1.0	0.0	0.0	0.0	0.0	0.0	0.0	0.0	0.0	0.0	0.0	1.0
D23	ACC	1	hsa-miR-146b-001097	0.0	Amp	0.0	100.0	Undetermined	Undetermined	Undetermined	-	true	0.15399085	true	3.0	39.0	false	2.0	0.0	0.0	0.0	0.0	0.0	0.0	0.0	0.0	0.0	1.0	0.0	0.0	0.0	0.0	0.0	0.0	0.0	0.0	0.0	0.0	0.0	0.0	1.0
D24	ACC	1	hsa-miR-147b-002262	0.0	Amp	0.0	100.0	Undetermined	Undetermined	Undetermined	-	true	0.2	true	3.0	39.0	false	3.0	0.0	0.0	0.0	0.0	0.0	0.0	0.0	0.0	0.0	1.0	0.0	1.0	0.0	0.0	0.0	0.0	0.0	0.0	0.0	0.0	0.0	0.0	1.0
E1	ACC	1	hsa-miR-148a-000470	1.3104837	Amp	0.9835545	100.0	33.475525	33.475525	33.475525	-	true	0.1181917	true	3.0	29.0	false	0.0	0.0	0.0	0.0	0.0	0.0	0.0	0.0	0.0	0.0	0.0	0.0	0.0	0.0	0.0	0.0	0.0	0.0	0.0	0.0	0.0	0.0	0.0	0.0
E2	ACC	1	hsa-miR-148b-000471	0.0	Amp	0.0	100.0	Undetermined	Undetermined	Undetermined	-	true	0.04074584	true	3.0	39.0	false	2.0	0.0	0.0	0.0	0.0	0.0	0.0	0.0	0.0	0.0	1.0	0.0	0.0	0.0	0.0	0.0	0.0	0.0	0.0	0.0	0.0	0.0	0.0	1.0
E3	ACC	1	hsa-miR-149-002255	0.0	Amp	0.0	100.0	Undetermined	Undetermined	Undetermined	-	true	0.2	true	3.0	39.0	false	3.0	0.0	0.0	0.0	0.0	0.0	0.0	0.0	0.0	0.0	1.0	0.0	1.0	0.0	0.0	0.0	0.0	0.0	0.0	0.0	0.0	0.0	0.0	1.0
E4	ACC	1	hsa-miR-150-000473	1.4153905	Amp	0.98821473	100.0	32.02432	32.02432	32.02432	-	true	0.2692764	true	3.0	26.0	false	0.0	0.0	0.0	0.0	0.0	0.0	0.0	0.0	0.0	0.0	0.0	0.0	0.0	0.0	0.0	0.0	0.0	0.0	0.0	0.0	0.0	0.0	0.0	0.0
E5	ACC	1	hsa-miR-152-000475	0.0	Amp	0.0	100.0	Undetermined	Undetermined	Undetermined	-	true	0.24923787	true	3.0	39.0	false	2.0	0.0	0.0	0.0	0.0	0.0	0.0	0.0	0.0	0.0	1.0	0.0	0.0	0.0	0.0	0.0	0.0	0.0	0.0	0.0	0.0	0.0	0.0	1.0
E6	ACC	1	mmu-miR-153-001191	0.0	Amp	0.0	100.0	Undetermined	Undetermined	Undetermined	-	true	0.2	true	3.0	39.0	false	3.0	0.0	0.0	0.0	0.0	0.0	0.0	0.0	0.0	0.0	1.0	0.0	1.0	0.0	0.0	0.0	0.0	0.0	0.0	0.0	0.0	0.0	0.0	1.0
E7	ACC	1	hsa-miR-154-000477	0.0	Amp	0.0	100.0	Undetermined	Undetermined	Undetermined	-	true	0.2	true	3.0	39.0	false	3.0	0.0	0.0	0.0	0.0	0.0	0.0	0.0	0.0	0.0	1.0	0.0	1.0	0.0	0.0	0.0	0.0	0.0	0.0	0.0	0.0	0.0	0.0	1.0
E8	ACC	1	hsa-miR-181a-000480	0.0	Amp	0.0	100.0	Undetermined	Undetermined	Undetermined	-	true	0.063509665	true	3.0	39.0	false	2.0	0.0	0.0	0.0	0.0	0.0	0.0	0.0	0.0	0.0	1.0	0.0	0.0	0.0	0.0	0.0	0.0	0.0	0.0	0.0	0.0	0.0	0.0	1.0
E9	ACC	1	hsa-miR-181c-000482	0.0	Amp	0.0	100.0	Undetermined	Undetermined	Undetermined	-	true	0.05436146	true	3.0	39.0	false	2.0	0.0	0.0	0.0	0.0	0.0	0.0	0.0	0.0	0.0	1.0	0.0	0.0	0.0	0.0	0.0	0.0	0.0	0.0	0.0	0.0	0.0	0.0	1.0
E10	ACC	1	hsa-miR-182-002334	0.0	Amp	0.0	100.0	Undetermined	Undetermined	Undetermined	-	true	0.04445839	true	3.0	39.0	false	2.0	0.0	0.0	0.0	0.0	0.0	0.0	0.0	0.0	0.0	1.0	0.0	0.0	0.0	0.0	0.0	0.0	0.0	0.0	0.0	0.0	0.0	0.0	1.0
E11	ACC	1	RNU48-001006	0.0	Amp	0.0	100.0	Undetermined	Undetermined	Undetermined	-	true	0.1857924	true	3.0	39.0	false	2.0	0.0	0.0	0.0	0.0	0.0	0.0	0.0	0.0	0.0	1.0	0.0	0.0	0.0	0.0	0.0	0.0	0.0	0.0	0.0	0.0	0.0	0.0	1.0
E12	ACC	1	hsa-miR-183-002269	0.0	Amp	0.0	100.0	Undetermined	Undetermined	Undetermined	-	true	0.06402398	true	3.0	39.0	false	2.0	0.0	0.0	0.0	0.0	0.0	0.0	0.0	0.0	0.0	1.0	0.0	0.0	0.0	0.0	0.0	0.0	0.0	0.0	0.0	0.0	0.0	0.0	1.0
E13	ACC	1	hsa-miR-184-000485	0.0	No Amp	0.0	100.0	Undetermined	Undetermined	Undetermined	-	true	0.2	true	3.0	39.0	false	3.0	0.0	0.0	0.0	0.0	0.0	0.0	0.0	0.0	0.0	1.0	0.0	1.0	0.0	0.0	0.0	0.0	0.0	0.0	0.0	0.0	0.0	0.0	1.0
E14	ACC	1	hsa-miR-185-002271	0.0	Amp	0.0	100.0	Undetermined	Undetermined	Undetermined	-	true	0.06834139	true	3.0	39.0	false	2.0	0.0	0.0	0.0	0.0	0.0	0.0	0.0	0.0	0.0	1.0	0.0	0.0	0.0	0.0	0.0	0.0	0.0	0.0	0.0	0.0	0.0	0.0	1.0
E15	ACC	1	hsa-miR-186-002285	1.4357868	Amp	0.99004126	100.0	33.360096	33.360096	33.360096	-	true	0.11518128	true	3.0	29.0	false	0.0	0.0	0.0	0.0	0.0	0.0	0.0	0.0	0.0	0.0	0.0	0.0	0.0	0.0	0.0	0.0	0.0	0.0	0.0	0.0	0.0	0.0	0.0	0.0
E16	ACC	1	mmu-miR-187-001193	0.0	Amp	0.0	100.0	Undetermined	Undetermined	Undetermined	-	true	0.2	true	3.0	39.0	false	3.0	0.0	0.0	0.0	0.0	0.0	0.0	0.0	0.0	0.0	1.0	0.0	1.0	0.0	0.0	0.0	0.0	0.0	0.0	0.0	0.0	0.0	0.0	1.0
E17	ACC	1	hsa-miR-188-3p-002106	0.0	Inconclusive	0.0	100.0	Undetermined	Undetermined	Undetermined	-	true	0.2	true	3.0	39.0	false	3.0	0.0	0.0	0.0	0.0	0.0	0.0	0.0	0.0	0.0	1.0	0.0	1.0	0.0	0.0	0.0	0.0	0.0	0.0	0.0	0.0	0.0	0.0	1.0
E18	ACC	1	hsa-miR-190-000489	0.0	No Amp	0.0	100.0	Undetermined	Undetermined	Undetermined	-	true	0.2	true	3.0	39.0	false	3.0	0.0	0.0	0.0	0.0	0.0	0.0	0.0	0.0	0.0	1.0	0.0	1.0	0.0	0.0	0.0	0.0	0.0	0.0	0.0	0.0	0.0	0.0	1.0
E19	ACC	1	hsa-miR-191-002299	1.2438567	Amp	0.9358124	100.0	34.833435	34.833435	34.833435	-	true	0.15061118	true	3.0	30.0	false	0.0	0.0	0.0	0.0	0.0	0.0	0.0	0.0	0.0	0.0	0.0	0.0	0.0	0.0	0.0	0.0	0.0	0.0	0.0	0.0	0.0	0.0	0.0	0.0
E20	ACC	1	hsa-miR-192-000491	1.4138361	Amp	0.99044394	100.0	31.244152	31.244152	31.244152	-	true	0.1954221	true	3.0	26.0	false	0.0	0.0	0.0	0.0	0.0	0.0	0.0	0.0	0.0	0.0	0.0	0.0	0.0	0.0	0.0	0.0	0.0	0.0	0.0	0.0	0.0	0.0	0.0	0.0
E21	ACC	1	hsa-miR-193a-3p-002250	0.0	Amp	0.0	100.0	Undetermined	Undetermined	Undetermined	-	true	0.04	true	3.0	39.0	false	3.0	0.0	0.0	0.0	0.0	0.0	0.0	0.0	0.0	0.0	1.0	0.0	1.0	0.0	0.0	0.0	0.0	0.0	0.0	0.0	0.0	0.0	0.0	1.0
E22	ACC	1	hsa-miR-193a-5p-002281	1.1306026	Amp	0.9475409	100.0	35.086777	35.086777	35.086777	-	true	0.120585136	true	3.0	30.0	false	0.0	0.0	0.0	0.0	0.0	0.0	0.0	0.0	0.0	0.0	0.0	0.0	0.0	0.0	0.0	0.0	0.0	0.0	0.0	0.0	0.0	0.0	0.0	0.0
E23	ACC	1	hsa-miR-193b-002367	1.2074407	Amp	0.9728285	100.0	33.350327	33.350327	33.350327	-	true	0.1376517	true	3.0	28.0	false	0.0	0.0	0.0	0.0	0.0	0.0	0.0	0.0	0.0	0.0	0.0	0.0	0.0	0.0	0.0	0.0	0.0	0.0	0.0	0.0	0.0	0.0	0.0	0.0
E24	ACC	1	hsa-miR-194-000493	0.0	Amp	0.0	100.0	Undetermined	Undetermined	Undetermined	-	true	0.14607978	true	3.0	39.0	false	2.0	0.0	0.0	0.0	0.0	0.0	0.0	0.0	0.0	0.0	1.0	0.0	0.0	0.0	0.0	0.0	0.0	0.0	0.0	0.0	0.0	0.0	0.0	1.0
F1	ACC	1	hsa-miR-195-000494	1.2024655	Amp	0.96915966	100.0	36.220127	36.220127	36.220127	-	true	0.15314245	true	3.0	31.0	false	0.0	0.0	0.0	0.0	0.0	0.0	0.0	0.0	0.0	0.0	0.0	0.0	0.0	0.0	0.0	0.0	0.0	0.0	0.0	0.0	0.0	0.0	0.0	0.0
F2	ACC	1	hsa-miR-196b-002215	0.0	No Amp	0.0	100.0	Undetermined	Undetermined	Undetermined	-	true	0.2	true	3.0	39.0	false	3.0	0.0	0.0	0.0	0.0	0.0	0.0	0.0	0.0	0.0	1.0	0.0	1.0	0.0	0.0	0.0	0.0	0.0	0.0	0.0	0.0	0.0	0.0	1.0
F3	ACC	1	hsa-miR-197-000497	1.2034659	Amp	0.96363926	100.0	33.474903	33.474903	33.474903	-	true	0.08693524	true	3.0	29.0	false	0.0	0.0	0.0	0.0	0.0	0.0	0.0	0.0	0.0	0.0	0.0	0.0	0.0	0.0	0.0	0.0	0.0	0.0	0.0	0.0	0.0	0.0	0.0	0.0
F4	ACC	1	hsa-miR-198-002273	0.0	Amp	0.0	100.0	Undetermined	Undetermined	Undetermined	-	true	0.2	true	3.0	39.0	false	3.0	0.0	0.0	0.0	0.0	0.0	0.0	0.0	0.0	0.0	1.0	0.0	1.0	0.0	0.0	0.0	0.0	0.0	0.0	0.0	0.0	0.0	0.0	1.0
F5	ACC	1	hsa-miR-199a-000498	0.0	Amp	0.0	100.0	Undetermined	Undetermined	Undetermined	-	true	0.18217438	true	3.0	39.0	false	2.0	0.0	0.0	0.0	0.0	0.0	0.0	0.0	0.0	0.0	1.0	0.0	0.0	0.0	0.0	0.0	0.0	0.0	0.0	0.0	0.0	0.0	0.0	1.0
F6	ACC	1	hsa-miR-199a-3p-002304	1.1437439	Amp	0.89299357	100.0	34.973324	34.973324	34.973324	-	true	0.111071445	true	3.0	29.0	false	0.0	0.0	0.0	0.0	0.0	0.0	0.0	0.0	0.0	0.0	0.0	0.0	0.0	0.0	0.0	0.0	0.0	0.0	0.0	0.0	0.0	0.0	0.0	0.0
F7	ACC	1	hsa-miR-199b-000500	0.0	Amp	0.0	100.0	Undetermined	Undetermined	Undetermined	-	true	0.04	true	3.0	39.0	false	3.0	0.0	0.0	0.0	0.0	0.0	0.0	0.0	0.0	0.0	1.0	0.0	1.0	0.0	0.0	0.0	0.0	0.0	0.0	0.0	0.0	0.0	0.0	1.0
F8	ACC	1	hsa-miR-200a-000502	0.58331275	Amp	0.6404139	100.0	35.793564	35.793564	35.793564	-	true	0.04	true	3.0	32.0	false	2.0	0.0	0.0	0.0	0.0	0.0	0.0	0.0	0.0	0.0	0.0	0.0	1.0	0.0	0.0	0.0	0.0	0.0	0.0	0.0	0.0	0.0	0.0	1.0
F9	ACC	1	hsa-miR-200b-002251	0.0	Amp	0.0	100.0	Undetermined	Undetermined	Undetermined	-	true	0.04	true	3.0	39.0	false	3.0	0.0	0.0	0.0	0.0	0.0	0.0	0.0	0.0	0.0	1.0	0.0	1.0	0.0	0.0	0.0	0.0	0.0	0.0	0.0	0.0	0.0	0.0	1.0
F10	ACC	1	hsa-miR-200c-002300	0.0	Amp	0.0	100.0	Undetermined	Undetermined	Undetermined	-	true	0.045772973	true	3.0	39.0	false	2.0	0.0	0.0	0.0	0.0	0.0	0.0	0.0	0.0	0.0	1.0	0.0	0.0	0.0	0.0	0.0	0.0	0.0	0.0	0.0	0.0	0.0	0.0	1.0
F11	ACC	1	hsa-miR-202-002363	1.3588107	Amp	0.95811296	100.0	33.118843	33.118843	33.118843	-	true	0.04	true	3.0	30.0	false	1.0	0.0	0.0	0.0	0.0	0.0	0.0	0.0	0.0	0.0	0.0	0.0	1.0	0.0	0.0	0.0	0.0	0.0	0.0	0.0	0.0	0.0	0.0	0.0
F12	ACC	1	hsa-miR-203-000507	0.0	Amp	0.0	100.0	Undetermined	Undetermined	Undetermined	-	true	0.21196769	true	3.0	39.0	false	2.0	0.0	0.0	0.0	0.0	0.0	0.0	0.0	0.0	0.0	1.0	0.0	0.0	0.0	0.0	0.0	0.0	0.0	0.0	0.0	0.0	0.0	0.0	1.0
F13	ACC	1	hsa-miR-204-000508	0.0	Amp	0.0	100.0	Undetermined	Undetermined	Undetermined	-	true	0.2	true	3.0	39.0	false	3.0	0.0	0.0	0.0	0.0	0.0	0.0	0.0	0.0	0.0	1.0	0.0	1.0	0.0	0.0	0.0	0.0	0.0	0.0	0.0	0.0	0.0	0.0	1.0
F14	ACC	1	hsa-miR-205-000509	0.0	No Amp	0.0	100.0	Undetermined	Undetermined	Undetermined	-	true	0.040039428	true	3.0	39.0	false	2.0	0.0	0.0	0.0	0.0	0.0	0.0	0.0	0.0	0.0	1.0	0.0	0.0	0.0	0.0	0.0	0.0	0.0	0.0	0.0	0.0	0.0	0.0	1.0
F15	ACC	1	hsa-miR-208b-002290	0.0	Amp	0.0	100.0	Undetermined	Undetermined	Undetermined	-	true	0.2	true	3.0	39.0	false	3.0	0.0	0.0	0.0	0.0	0.0	0.0	0.0	0.0	0.0	1.0	0.0	1.0	0.0	0.0	0.0	0.0	0.0	0.0	0.0	0.0	0.0	0.0	1.0
F16	ACC	1	hsa-miR-210-000512	0.0	Amp	0.0	100.0	Undetermined	Undetermined	Undetermined	-	true	0.04	true	3.0	39.0	false	3.0	0.0	0.0	0.0	0.0	0.0	0.0	0.0	0.0	0.0	1.0	0.0	1.0	0.0	0.0	0.0	0.0	0.0	0.0	0.0	0.0	0.0	0.0	1.0
F17	ACC	1	hsa-miR-214-002306	0.0	Amp	0.0	100.0	Undetermined	Undetermined	Undetermined	-	true	0.058422383	true	3.0	39.0	false	2.0	0.0	0.0	0.0	0.0	0.0	0.0	0.0	0.0	0.0	1.0	0.0	0.0	0.0	0.0	0.0	0.0	0.0	0.0	0.0	0.0	0.0	0.0	1.0
F18	ACC	1	hsa-miR-215-000518	0.71552014	Amp	0.67048514	100.0	33.834408	33.834408	33.834408	-	true	0.04	true	3.0	30.0	false	2.0	0.0	0.0	0.0	0.0	0.0	0.0	0.0	0.0	0.0	0.0	0.0	1.0	0.0	0.0	0.0	0.0	0.0	0.0	0.0	0.0	0.0	0.0	1.0
F19	ACC	1	hsa-miR-216a-002220	0.0	Amp	0.0	100.0	Undetermined	Undetermined	Undetermined	-	true	0.2	true	3.0	39.0	false	3.0	0.0	0.0	0.0	0.0	0.0	0.0	0.0	0.0	0.0	1.0	0.0	1.0	0.0	0.0	0.0	0.0	0.0	0.0	0.0	0.0	0.0	0.0	1.0
F20	ACC	1	hsa-miR-216b-002326	0.0	Amp	0.0	100.0	Undetermined	Undetermined	Undetermined	-	true	0.2	true	3.0	39.0	false	3.0	0.0	0.0	0.0	0.0	0.0	0.0	0.0	0.0	0.0	1.0	0.0	1.0	0.0	0.0	0.0	0.0	0.0	0.0	0.0	0.0	0.0	0.0	1.0
F21	ACC	1	hsa-miR-217-002337	0.0	Amp	0.0	100.0	Undetermined	Undetermined	Undetermined	-	true	0.04	true	3.0	39.0	false	3.0	0.0	0.0	0.0	0.0	0.0	0.0	0.0	0.0	0.0	1.0	0.0	1.0	0.0	0.0	0.0	0.0	0.0	0.0	0.0	0.0	0.0	0.0	1.0
F22	ACC	1	hsa-miR-218-000521	0.0	Amp	0.0	100.0	Undetermined	Undetermined	Undetermined	-	true	0.076105855	true	3.0	39.0	false	2.0	0.0	0.0	0.0	0.0	0.0	0.0	0.0	0.0	0.0	1.0	0.0	0.0	0.0	0.0	0.0	0.0	0.0	0.0	0.0	0.0	0.0	0.0	1.0
F23	ACC	1	hsa-miR-219-000522	0.0	No Amp	0.0	100.0	Undetermined	Undetermined	Undetermined	-	true	0.2	true	3.0	39.0	false	3.0	0.0	0.0	0.0	0.0	0.0	0.0	0.0	0.0	0.0	1.0	0.0	1.0	0.0	0.0	0.0	0.0	0.0	0.0	0.0	0.0	0.0	0.0	1.0
F24	ACC	1	hsa-miR-221-000524	0.0	Amp	0.0	100.0	Undetermined	Undetermined	Undetermined	-	true	0.08799766	true	3.0	39.0	false	2.0	0.0	0.0	0.0	0.0	0.0	0.0	0.0	0.0	0.0	1.0	0.0	0.0	0.0	0.0	0.0	0.0	0.0	0.0	0.0	0.0	0.0	0.0	1.0
G1	ACC	1	hsa-miR-222-002276	1.4570991	Amp	0.9945854	100.0	31.960545	31.960545	31.960545	-	true	0.23837456	true	3.0	26.0	false	0.0	0.0	0.0	0.0	0.0	0.0	0.0	0.0	0.0	0.0	0.0	0.0	0.0	0.0	0.0	0.0	0.0	0.0	0.0	0.0	0.0	0.0	0.0	0.0
G2	ACC	1	hsa-miR-223-002295	1.4119848	Amp	0.9805743	100.0	28.108282	28.108282	28.108282	-	true	0.2636411	true	3.0	23.0	false	0.0	0.0	0.0	0.0	0.0	0.0	0.0	0.0	0.0	0.0	0.0	0.0	0.0	0.0	0.0	0.0	0.0	0.0	0.0	0.0	0.0	0.0	0.0	0.0
G3	ACC	1	hsa-miR-224-002099	0.0	Amp	0.0	100.0	Undetermined	Undetermined	Undetermined	-	true	0.15398102	true	3.0	39.0	false	2.0	0.0	0.0	0.0	0.0	0.0	0.0	0.0	0.0	0.0	1.0	0.0	0.0	0.0	0.0	0.0	0.0	0.0	0.0	0.0	0.0	0.0	0.0	1.0
G4	ACC	1	hsa-miR-296-3p-002101	0.0	Amp	0.0	100.0	Undetermined	Undetermined	Undetermined	-	true	0.04	true	3.0	39.0	false	3.0	0.0	0.0	0.0	0.0	0.0	0.0	0.0	0.0	0.0	1.0	0.0	1.0	0.0	0.0	0.0	0.0	0.0	0.0	0.0	0.0	0.0	0.0	1.0
G5	ACC	1	hsa-miR-296-000527	0.0	Amp	0.0	100.0	Undetermined	Undetermined	Undetermined	-	true	0.067922994	true	3.0	39.0	false	2.0	0.0	0.0	0.0	0.0	0.0	0.0	0.0	0.0	0.0	1.0	0.0	0.0	0.0	0.0	0.0	0.0	0.0	0.0	0.0	0.0	0.0	0.0	1.0
G6	ACC	1	hsa-miR-299-3p-001015	0.0	Amp	0.0	100.0	Undetermined	Undetermined	Undetermined	-	true	0.2	true	3.0	39.0	false	3.0	0.0	0.0	0.0	0.0	0.0	0.0	0.0	0.0	0.0	1.0	0.0	1.0	0.0	0.0	0.0	0.0	0.0	0.0	0.0	0.0	0.0	0.0	1.0
G7	ACC	1	hsa-miR-299-5p-000600	0.0	Amp	0.0	100.0	Undetermined	Undetermined	Undetermined	-	true	0.04	true	3.0	39.0	false	3.0	0.0	0.0	0.0	0.0	0.0	0.0	0.0	0.0	0.0	1.0	0.0	1.0	0.0	0.0	0.0	0.0	0.0	0.0	0.0	0.0	0.0	0.0	1.0
G8	ACC	1	hsa-miR-301-000528	0.0	Amp	0.0	100.0	Undetermined	Undetermined	Undetermined	-	true	0.18430789	true	3.0	39.0	false	2.0	0.0	0.0	0.0	0.0	0.0	0.0	0.0	0.0	0.0	1.0	0.0	0.0	0.0	0.0	0.0	0.0	0.0	0.0	0.0	0.0	0.0	0.0	1.0
G9	ACC	1	hsa-miR-301b-002392	0.0	Amp	0.0	100.0	Undetermined	Undetermined	Undetermined	-	true	0.16371438	true	3.0	39.0	false	2.0	0.0	0.0	0.0	0.0	0.0	0.0	0.0	0.0	0.0	1.0	0.0	0.0	0.0	0.0	0.0	0.0	0.0	0.0	0.0	0.0	0.0	0.0	1.0
G10	ACC	1	hsa-miR-302a-000529	0.0	Amp	0.0	100.0	Undetermined	Undetermined	Undetermined	-	true	0.2	true	3.0	39.0	false	3.0	0.0	0.0	0.0	0.0	0.0	0.0	0.0	0.0	0.0	1.0	0.0	1.0	0.0	0.0	0.0	0.0	0.0	0.0	0.0	0.0	0.0	0.0	1.0
G11	ACC	1	ath-miR159a-000338	0.0	Amp	0.0	100.0	Undetermined	Undetermined	Undetermined	-	true	0.04	true	3.0	39.0	false	3.0	0.0	0.0	0.0	0.0	0.0	0.0	0.0	0.0	0.0	1.0	0.0	1.0	0.0	0.0	0.0	0.0	0.0	0.0	0.0	0.0	0.0	0.0	1.0
G12	ACC	1	hsa-miR-302b-000531	0.0	Amp	0.0	100.0	Undetermined	Undetermined	Undetermined	-	true	0.2	true	3.0	39.0	false	3.0	0.0	0.0	0.0	0.0	0.0	0.0	0.0	0.0	0.0	1.0	0.0	1.0	0.0	0.0	0.0	0.0	0.0	0.0	0.0	0.0	0.0	0.0	1.0
G13	ACC	1	hsa-miR-302c-000533	0.0	Inconclusive	0.0	100.0	Undetermined	Undetermined	Undetermined	-	true	0.2	true	3.0	39.0	false	3.0	0.0	0.0	0.0	0.0	0.0	0.0	0.0	0.0	0.0	1.0	0.0	1.0	0.0	0.0	0.0	0.0	0.0	0.0	0.0	0.0	0.0	0.0	1.0
G14	ACC	1	hsa-miR-320-002277	1.380032	Amp	0.98705816	100.0	30.69914	30.69914	30.69914	-	true	0.15510677	true	3.0	25.0	false	0.0	0.0	0.0	0.0	0.0	0.0	0.0	0.0	0.0	0.0	0.0	0.0	0.0	0.0	0.0	0.0	0.0	0.0	0.0	0.0	0.0	0.0	0.0	0.0
G15	ACC	1	hsa-miR-323-3p-002227	1.1470349	Amp	0.9839108	100.0	32.44977	32.44977	32.44977	-	true	0.066165015	true	3.0	28.0	false	0.0	0.0	0.0	0.0	0.0	0.0	0.0	0.0	0.0	0.0	0.0	0.0	0.0	0.0	0.0	0.0	0.0	0.0	0.0	0.0	0.0	0.0	0.0	0.0
G16	ACC	1	hsa-miR-324-3p-002161	1.0248653	Amp	0.84668267	100.0	33.59499	33.59499	33.59499	-	true	0.04	true	3.0	30.0	false	1.0	0.0	0.0	0.0	0.0	0.0	0.0	0.0	0.0	0.0	0.0	0.0	1.0	0.0	0.0	0.0	0.0	0.0	0.0	0.0	0.0	0.0	0.0	0.0
G17	ACC	1	hsa-miR-324-5p-000539	0.0	No Amp	0.0	100.0	Undetermined	Undetermined	Undetermined	-	true	0.12908892	true	3.0	39.0	false	2.0	0.0	0.0	0.0	0.0	0.0	0.0	0.0	0.0	0.0	1.0	0.0	0.0	0.0	0.0	0.0	0.0	0.0	0.0	0.0	0.0	0.0	0.0	1.0
G18	ACC	1	hsa-miR-326-000542	0.0	No Amp	0.0	100.0	Undetermined	Undetermined	Undetermined	-	true	0.07604271	true	3.0	39.0	false	2.0	0.0	0.0	0.0	0.0	0.0	0.0	0.0	0.0	0.0	1.0	0.0	0.0	0.0	0.0	0.0	0.0	0.0	0.0	0.0	0.0	0.0	0.0	1.0
G19	ACC	1	hsa-miR-328-000543	1.2425745	Amp	0.95884347	100.0	34.290764	34.290764	34.290764	-	true	0.10814132	true	3.0	30.0	false	0.0	0.0	0.0	0.0	0.0	0.0	0.0	0.0	0.0	0.0	0.0	0.0	0.0	0.0	0.0	0.0	0.0	0.0	0.0	0.0	0.0	0.0	0.0	0.0
G20	ACC	1	hsa-miR-329-001101	0.0	Amp	0.0	100.0	Undetermined	Undetermined	Undetermined	-	true	0.2	true	3.0	39.0	false	3.0	0.0	0.0	0.0	0.0	0.0	0.0	0.0	0.0	0.0	1.0	0.0	1.0	0.0	0.0	0.0	0.0	0.0	0.0	0.0	0.0	0.0	0.0	1.0
G21	ACC	1	hsa-miR-330-000544	0.0	Amp	0.0	100.0	Undetermined	Undetermined	Undetermined	-	true	0.04	true	3.0	39.0	false	3.0	0.0	0.0	0.0	0.0	0.0	0.0	0.0	0.0	0.0	1.0	0.0	1.0	0.0	0.0	0.0	0.0	0.0	0.0	0.0	0.0	0.0	0.0	1.0
G22	ACC	1	hsa-miR-330-5p-002230	0.0	Amp	0.0	100.0	Undetermined	Undetermined	Undetermined	-	true	0.2	true	3.0	39.0	false	3.0	0.0	0.0	0.0	0.0	0.0	0.0	0.0	0.0	0.0	1.0	0.0	1.0	0.0	0.0	0.0	0.0	0.0	0.0	0.0	0.0	0.0	0.0	1.0
G23	ACC	1	hsa-miR-331-000545	1.1770177	Amp	0.9756374	100.0	33.466873	33.466873	33.466873	-	true	0.08387644	true	3.0	29.0	false	0.0	0.0	0.0	0.0	0.0	0.0	0.0	0.0	0.0	0.0	0.0	0.0	0.0	0.0	0.0	0.0	0.0	0.0	0.0	0.0	0.0	0.0	0.0	0.0
G24	ACC	1	hsa-miR-331-5p-002233	0.0	Amp	0.0	100.0	Undetermined	Undetermined	Undetermined	-	true	0.04	true	3.0	39.0	false	3.0	0.0	0.0	0.0	0.0	0.0	0.0	0.0	0.0	0.0	1.0	0.0	1.0	0.0	0.0	0.0	0.0	0.0	0.0	0.0	0.0	0.0	0.0	1.0
H1	ACC	1	hsa-miR-335-000546	1.2557291	Amp	0.98271704	100.0	33.983345	33.983345	33.983345	-	true	0.11716781	true	3.0	29.0	false	0.0	0.0	0.0	0.0	0.0	0.0	0.0	0.0	0.0	0.0	0.0	0.0	0.0	0.0	0.0	0.0	0.0	0.0	0.0	0.0	0.0	0.0	0.0	0.0
H2	ACC	1	hsa-miR-337-5p-002156	0.6659363	Amp	0.5201165	100.0	34.874046	34.874046	34.874046	-	true	0.052290667	true	3.0	30.0	false	2.0	0.0	0.0	0.0	0.0	0.0	0.0	0.0	0.0	0.0	0.0	0.0	0.0	0.0	0.0	0.0	0.0	0.0	0.0	0.0	0.0	1.0	0.0	1.0
H3	ACC	1	hsa-miR-338-3p-002252	0.0	Amp	0.0	100.0	Undetermined	Undetermined	Undetermined	-	true	0.17906648	true	3.0	39.0	false	2.0	0.0	0.0	0.0	0.0	0.0	0.0	0.0	0.0	0.0	1.0	0.0	0.0	0.0	0.0	0.0	0.0	0.0	0.0	0.0	0.0	0.0	0.0	1.0
H4	ACC	1	hsa-miR-339-3p-002184	0.0	Amp	0.0	100.0	Undetermined	Undetermined	Undetermined	-	true	0.08503223	true	3.0	39.0	false	2.0	0.0	0.0	0.0	0.0	0.0	0.0	0.0	0.0	0.0	1.0	0.0	0.0	0.0	0.0	0.0	0.0	0.0	0.0	0.0	0.0	0.0	0.0	1.0
H5	ACC	1	hsa-miR-339-5p-002257	0.0	Amp	0.0	100.0	Undetermined	Undetermined	Undetermined	-	true	0.04	true	3.0	39.0	false	3.0	0.0	0.0	0.0	0.0	0.0	0.0	0.0	0.0	0.0	1.0	0.0	1.0	0.0	0.0	0.0	0.0	0.0	0.0	0.0	0.0	0.0	0.0	1.0
H6	ACC	1	hsa-miR-340-002258	1.4191431	Amp	0.96622235	100.0	35.170666	35.170666	35.170666	-	true	0.27946597	true	3.0	29.0	false	0.0	0.0	0.0	0.0	0.0	0.0	0.0	0.0	0.0	0.0	0.0	0.0	0.0	0.0	0.0	0.0	0.0	0.0	0.0	0.0	0.0	0.0	0.0	0.0
H7	ACC	1	hsa-miR-155-002623	0.0	Amp	0.0	100.0	Undetermined	Undetermined	Undetermined	-	true	0.10041446	true	3.0	39.0	false	2.0	0.0	0.0	0.0	0.0	0.0	0.0	0.0	0.0	0.0	1.0	0.0	0.0	0.0	0.0	0.0	0.0	0.0	0.0	0.0	0.0	0.0	0.0	1.0
H8	ACC	1	hsa-let-7b-002619	0.0	No Amp	0.0	100.0	Undetermined	Undetermined	Undetermined	-	true	0.07198684	true	3.0	39.0	false	2.0	0.0	0.0	0.0	0.0	0.0	0.0	0.0	0.0	0.0	1.0	0.0	0.0	0.0	0.0	0.0	0.0	0.0	0.0	0.0	0.0	0.0	0.0	1.0
H9	ACC	1	hsa-miR-342-3p-002260	1.2369058	Amp	0.9487012	100.0	32.7836	32.7836	32.7836	-	true	0.12166911	true	3.0	28.0	false	0.0	0.0	0.0	0.0	0.0	0.0	0.0	0.0	0.0	0.0	0.0	0.0	0.0	0.0	0.0	0.0	0.0	0.0	0.0	0.0	0.0	0.0	0.0	0.0
H10	ACC	1	hsa-miR-342-5p-002147	0.0	Amp	0.0	100.0	Undetermined	Undetermined	Undetermined	-	true	0.2	true	3.0	39.0	false	3.0	0.0	0.0	0.0	0.0	0.0	0.0	0.0	0.0	0.0	1.0	0.0	1.0	0.0	0.0	0.0	0.0	0.0	0.0	0.0	0.0	0.0	0.0	1.0
H11	ACC	1	hsa-miR-345-002186	0.0	Amp	0.0	100.0	Undetermined	Undetermined	Undetermined	-	true	0.06326451	true	3.0	39.0	false	2.0	0.0	0.0	0.0	0.0	0.0	0.0	0.0	0.0	0.0	1.0	0.0	0.0	0.0	0.0	0.0	0.0	0.0	0.0	0.0	0.0	0.0	0.0	1.0
H12	ACC	1	hsa-miR-361-000554	0.0	Amp	0.0	100.0	Undetermined	Undetermined	Undetermined	-	true	0.10528997	true	3.0	39.0	false	2.0	0.0	0.0	0.0	0.0	0.0	0.0	0.0	0.0	0.0	1.0	0.0	0.0	0.0	0.0	0.0	0.0	0.0	0.0	0.0	0.0	0.0	0.0	1.0
H13	ACC	1	hsa-miR-362-3p-002117	0.0	No Amp	0.0	100.0	Undetermined	Undetermined	Undetermined	-	true	0.27329636	true	3.0	39.0	false	2.0	0.0	0.0	0.0	0.0	0.0	0.0	0.0	0.0	0.0	1.0	0.0	0.0	0.0	0.0	0.0	0.0	0.0	0.0	0.0	0.0	0.0	0.0	1.0
H14	ACC	1	hsa-miR-362-001273	0.0	Amp	0.0	100.0	Undetermined	Undetermined	Undetermined	-	true	0.2	true	3.0	39.0	false	3.0	0.0	0.0	0.0	0.0	0.0	0.0	0.0	0.0	0.0	1.0	0.0	1.0	0.0	0.0	0.0	0.0	0.0	0.0	0.0	0.0	0.0	0.0	1.0
H15	ACC	1	hsa-miR-363-001271	0.0	Amp	0.0	100.0	Undetermined	Undetermined	Undetermined	-	true	0.04	true	3.0	39.0	false	3.0	0.0	0.0	0.0	0.0	0.0	0.0	0.0	0.0	0.0	1.0	0.0	1.0	0.0	0.0	0.0	0.0	0.0	0.0	0.0	0.0	0.0	0.0	1.0
H16	ACC	1	hsa-miR-365-001020	1.2637935	Amp	0.97933173	100.0	32.634785	32.634785	32.634785	-	true	0.10736416	true	3.0	28.0	false	0.0	0.0	0.0	0.0	0.0	0.0	0.0	0.0	0.0	0.0	0.0	0.0	0.0	0.0	0.0	0.0	0.0	0.0	0.0	0.0	0.0	0.0	0.0	0.0
H17	ACC	1	hsa-miR-367-000555	0.0	Amp	0.0	100.0	Undetermined	Undetermined	Undetermined	-	true	0.04	true	3.0	39.0	false	3.0	0.0	0.0	0.0	0.0	0.0	0.0	0.0	0.0	0.0	1.0	0.0	1.0	0.0	0.0	0.0	0.0	0.0	0.0	0.0	0.0	0.0	0.0	1.0
H18	ACC	1	hsa-miR-369-3p-000557	0.0	Amp	0.0	100.0	Undetermined	Undetermined	Undetermined	-	true	0.2	true	3.0	39.0	false	3.0	0.0	0.0	0.0	0.0	0.0	0.0	0.0	0.0	0.0	1.0	0.0	1.0	0.0	0.0	0.0	0.0	0.0	0.0	0.0	0.0	0.0	0.0	1.0
H19	ACC	1	hsa-miR-369-5p-001021	0.0	Amp	0.0	100.0	Undetermined	Undetermined	Undetermined	-	true	0.2	true	3.0	39.0	false	3.0	0.0	0.0	0.0	0.0	0.0	0.0	0.0	0.0	0.0	1.0	0.0	1.0	0.0	0.0	0.0	0.0	0.0	0.0	0.0	0.0	0.0	0.0	1.0
H20	ACC	1	hsa-miR-370-002275	0.0	Amp	0.0	100.0	Undetermined	Undetermined	Undetermined	-	true	0.04213288	true	3.0	39.0	false	2.0	0.0	0.0	0.0	0.0	0.0	0.0	0.0	0.0	0.0	1.0	0.0	0.0	0.0	0.0	0.0	0.0	0.0	0.0	0.0	0.0	0.0	0.0	1.0
H21	ACC	1	hsa-miR-371-3p-002124	0.0	Amp	0.0	100.0	Undetermined	Undetermined	Undetermined	-	true	0.2	true	3.0	39.0	false	3.0	0.0	0.0	0.0	0.0	0.0	0.0	0.0	0.0	0.0	1.0	0.0	1.0	0.0	0.0	0.0	0.0	0.0	0.0	0.0	0.0	0.0	0.0	1.0
H22	ACC	1	hsa-miR-372-000560	0.0	Amp	0.0	100.0	Undetermined	Undetermined	Undetermined	-	true	0.2	true	3.0	39.0	false	3.0	0.0	0.0	0.0	0.0	0.0	0.0	0.0	0.0	0.0	1.0	0.0	1.0	0.0	0.0	0.0	0.0	0.0	0.0	0.0	0.0	0.0	0.0	1.0
H23	ACC	1	hsa-miR-373-000561	0.0	Amp	0.0	100.0	Undetermined	Undetermined	Undetermined	-	true	0.2	true	3.0	39.0	false	3.0	0.0	0.0	0.0	0.0	0.0	0.0	0.0	0.0	0.0	1.0	0.0	1.0	0.0	0.0	0.0	0.0	0.0	0.0	0.0	0.0	0.0	0.0	1.0
H24	ACC	1	hsa-miR-374-000563	1.3653592	Amp	0.946045	100.0	36.174297	36.174297	36.174297	-	true	0.304518	true	3.0	30.0	false	0.0	0.0	0.0	0.0	0.0	0.0	0.0	0.0	0.0	0.0	0.0	0.0	0.0	0.0	0.0	0.0	0.0	0.0	0.0	0.0	0.0	0.0	0.0	0.0
I1	ACC	1	mmu-miR-374-5p-001319	1.158166	Amp	0.98011017	100.0	32.936028	32.936028	32.936028	-	true	0.08568211	true	3.0	29.0	false	0.0	0.0	0.0	0.0	0.0	0.0	0.0	0.0	0.0	0.0	0.0	0.0	0.0	0.0	0.0	0.0	0.0	0.0	0.0	0.0	0.0	0.0	0.0	0.0
I2	ACC	1	hsa-miR-375-000564	1.4071751	Amp	0.9937531	100.0	32.590645	32.590645	32.590645	-	true	0.14575823	true	3.0	28.0	false	0.0	0.0	0.0	0.0	0.0	0.0	0.0	0.0	0.0	0.0	0.0	0.0	0.0	0.0	0.0	0.0	0.0	0.0	0.0	0.0	0.0	0.0	0.0	0.0
I3	ACC	1	hsa-miR-376a-000565	0.0	Amp	0.0	100.0	Undetermined	Undetermined	Undetermined	-	true	0.15781641	true	3.0	39.0	false	2.0	0.0	0.0	0.0	0.0	0.0	0.0	0.0	0.0	0.0	1.0	0.0	0.0	0.0	0.0	0.0	0.0	0.0	0.0	0.0	0.0	0.0	0.0	1.0
I4	ACC	1	hsa-miR-376b-001102	0.0	Amp	0.0	100.0	Undetermined	Undetermined	Undetermined	-	true	0.20243667	true	3.0	39.0	false	2.0	0.0	0.0	0.0	0.0	0.0	0.0	0.0	0.0	0.0	1.0	0.0	0.0	0.0	0.0	0.0	0.0	0.0	0.0	0.0	0.0	0.0	0.0	1.0
I5	ACC	1	hsa-miR-377-000566	0.0	Amp	0.0	100.0	Undetermined	Undetermined	Undetermined	-	true	0.04	true	3.0	39.0	false	3.0	0.0	0.0	0.0	0.0	0.0	0.0	0.0	0.0	0.0	1.0	0.0	1.0	0.0	0.0	0.0	0.0	0.0	0.0	0.0	0.0	0.0	0.0	1.0
I6	ACC	1	mmu-miR-379-001138	0.0	Amp	0.0	100.0	Undetermined	Undetermined	Undetermined	-	true	0.13318881	true	3.0	39.0	false	2.0	0.0	0.0	0.0	0.0	0.0	0.0	0.0	0.0	0.0	1.0	0.0	0.0	0.0	0.0	0.0	0.0	0.0	0.0	0.0	0.0	0.0	0.0	1.0
I7	ACC	1	hsa-miR-380-3p-000569	0.0	Amp	0.525794	100.0	37.080345	37.080345	37.080345	-	true	0.04	true	3.0	31.0	false	2.0	0.0	0.0	0.0	0.0	0.0	0.0	0.0	0.0	0.0	0.0	0.0	1.0	0.0	0.0	0.0	0.0	0.0	0.0	0.0	0.0	0.0	0.0	1.0
I8	ACC	1	hsa-miR-381-000571	0.0	Amp	0.0	100.0	Undetermined	Undetermined	Undetermined	-	true	0.04	true	3.0	39.0	false	3.0	0.0	0.0	0.0	0.0	0.0	0.0	0.0	0.0	0.0	1.0	0.0	1.0	0.0	0.0	0.0	0.0	0.0	0.0	0.0	0.0	0.0	0.0	1.0
I9	ACC	1	hsa-miR-382-000572	0.0	Amp	0.0	100.0	Undetermined	Undetermined	Undetermined	-	true	0.067396395	true	3.0	39.0	false	2.0	0.0	0.0	0.0	0.0	0.0	0.0	0.0	0.0	0.0	1.0	0.0	0.0	0.0	0.0	0.0	0.0	0.0	0.0	0.0	0.0	0.0	0.0	1.0
I10	ACC	1	hsa-miR-383-000573	0.0	Amp	0.0	100.0	Undetermined	Undetermined	Undetermined	-	true	0.04	true	3.0	39.0	false	3.0	0.0	0.0	0.0	0.0	0.0	0.0	0.0	0.0	0.0	1.0	0.0	1.0	0.0	0.0	0.0	0.0	0.0	0.0	0.0	0.0	0.0	0.0	1.0
I11	ACC	1	hsa-miR-409-5p-002331	0.0	No Amp	0.0	100.0	Undetermined	Undetermined	Undetermined	-	true	0.04	true	3.0	39.0	false	3.0	0.0	0.0	0.0	0.0	0.0	0.0	0.0	0.0	0.0	1.0	0.0	1.0	0.0	0.0	0.0	0.0	0.0	0.0	0.0	0.0	0.0	0.0	1.0
I12	ACC	1	hsa-miR-410-001274	0.906482	Amp	0.8453896	100.0	35.059822	35.059822	35.059822	-	true	0.04736164	true	3.0	31.0	false	0.0	0.0	0.0	0.0	0.0	0.0	0.0	0.0	0.0	0.0	0.0	0.0	0.0	0.0	0.0	0.0	0.0	0.0	0.0	0.0	0.0	0.0	0.0	0.0
I13	ACC	1	hsa-miR-411-001610	0.0	Amp	0.0	100.0	Undetermined	Undetermined	Undetermined	-	true	0.20083348	true	3.0	39.0	false	2.0	0.0	0.0	0.0	0.0	0.0	0.0	0.0	0.0	0.0	1.0	0.0	0.0	0.0	0.0	0.0	0.0	0.0	0.0	0.0	0.0	0.0	0.0	1.0
I14	ACC	1	hsa-miR-422a-002297	0.7151473	Amp	0.0	100.0	39.107906	39.107906	39.107906	-	true	0.056139678	true	3.0	34.0	false	1.0	0.0	0.0	0.0	0.0	0.0	0.0	0.0	0.0	0.0	0.0	0.0	0.0	0.0	0.0	0.0	0.0	0.0	0.0	0.0	0.0	0.0	0.0	1.0
I15	ACC	1	hsa-miR-423-5p-002340	0.0	Amp	0.0	100.0	Undetermined	Undetermined	Undetermined	-	true	0.061704796	true	3.0	39.0	false	2.0	0.0	0.0	0.0	0.0	0.0	0.0	0.0	0.0	0.0	1.0	0.0	0.0	0.0	0.0	0.0	0.0	0.0	0.0	0.0	0.0	0.0	0.0	1.0
I16	ACC	1	hsa-miR-424-000604	0.0	No Amp	0.0	100.0	Undetermined	Undetermined	Undetermined	-	true	0.04	true	3.0	39.0	false	3.0	0.0	0.0	0.0	0.0	0.0	0.0	0.0	0.0	0.0	1.0	0.0	1.0	0.0	0.0	0.0	0.0	0.0	0.0	0.0	0.0	0.0	0.0	1.0
I17	ACC	1	hsa-miR-425-5p-001516	0.7728199	Amp	0.9235204	100.0	31.684914	31.684914	31.684914	-	true	0.04	true	3.0	28.0	false	1.0	0.0	0.0	0.0	0.0	0.0	0.0	0.0	0.0	0.0	0.0	0.0	1.0	0.0	0.0	0.0	0.0	0.0	0.0	0.0	0.0	0.0	0.0	0.0
I18	ACC	1	hsa-miR-429-001024	0.0	Amp	0.0	100.0	Undetermined	Undetermined	Undetermined	-	true	0.2	true	3.0	39.0	false	3.0	0.0	0.0	0.0	0.0	0.0	0.0	0.0	0.0	0.0	1.0	0.0	1.0	0.0	0.0	0.0	0.0	0.0	0.0	0.0	0.0	0.0	0.0	1.0
I19	ACC	1	hsa-miR-431-001979	0.0	Amp	0.0	100.0	Undetermined	Undetermined	Undetermined	-	true	0.04	true	3.0	39.0	false	3.0	0.0	0.0	0.0	0.0	0.0	0.0	0.0	0.0	0.0	1.0	0.0	1.0	0.0	0.0	0.0	0.0	0.0	0.0	0.0	0.0	0.0	0.0	1.0
I20	ACC	1	hsa-miR-433-001028	1.0527809	Amp	0.9008998	100.0	34.382057	34.382057	34.382057	-	true	0.04	true	3.0	31.0	false	1.0	0.0	0.0	0.0	0.0	0.0	0.0	0.0	0.0	0.0	0.0	0.0	1.0	0.0	0.0	0.0	0.0	0.0	0.0	0.0	0.0	0.0	0.0	0.0
I21	ACC	1	hsa-miR-449-001030	0.0	Amp	0.0	100.0	Undetermined	Undetermined	Undetermined	-	true	0.2	true	3.0	39.0	false	3.0	0.0	0.0	0.0	0.0	0.0	0.0	0.0	0.0	0.0	1.0	0.0	1.0	0.0	0.0	0.0	0.0	0.0	0.0	0.0	0.0	0.0	0.0	1.0
I22	ACC	1	hsa-miR-449b-001608	0.0	No Amp	0.0	100.0	Undetermined	Undetermined	Undetermined	-	true	0.2	true	3.0	39.0	false	3.0	0.0	0.0	0.0	0.0	0.0	0.0	0.0	0.0	0.0	1.0	0.0	1.0	0.0	0.0	0.0	0.0	0.0	0.0	0.0	0.0	0.0	0.0	1.0
I23	ACC	1	hsa-miR-450a-002303	0.0	No Amp	0.0	100.0	Undetermined	Undetermined	Undetermined	-	true	0.2	true	3.0	39.0	false	3.0	0.0	0.0	0.0	0.0	0.0	0.0	0.0	0.0	0.0	1.0	0.0	1.0	0.0	0.0	0.0	0.0	0.0	0.0	0.0	0.0	0.0	0.0	1.0
I24	ACC	1	hsa-miR-450b-3p-002208	0.0	Amp	0.0	100.0	Undetermined	Undetermined	Undetermined	-	true	0.2	true	3.0	39.0	false	3.0	0.0	0.0	0.0	0.0	0.0	0.0	0.0	0.0	0.0	1.0	0.0	1.0	0.0	0.0	0.0	0.0	0.0	0.0	0.0	0.0	0.0	0.0	1.0
J1	ACC	1	hsa-miR-450b-5p-002207	0.7264545	Amp	0.49894848	100.0	36.84692	36.84692	36.84692	-	true	0.04	true	3.0	33.0	false	2.0	0.0	0.0	0.0	0.0	0.0	0.0	0.0	0.0	0.0	0.0	0.0	1.0	0.0	0.0	0.0	0.0	0.0	0.0	0.0	0.0	0.0	0.0	1.0
J2	ACC	1	mmu-miR-451-001141	1.3510278	Amp	0.98830056	100.0	28.114458	28.114458	28.114458	-	true	0.22223909	true	3.0	22.0	false	0.0	0.0	0.0	0.0	0.0	0.0	0.0	0.0	0.0	0.0	0.0	0.0	0.0	0.0	0.0	0.0	0.0	0.0	0.0	0.0	0.0	0.0	0.0	0.0
J3	ACC	1	hsa-miR-452-002329	0.0	Amp	0.0	100.0	Undetermined	Undetermined	Undetermined	-	true	0.06563893	true	3.0	39.0	false	2.0	0.0	0.0	0.0	0.0	0.0	0.0	0.0	0.0	0.0	1.0	0.0	0.0	0.0	0.0	0.0	0.0	0.0	0.0	0.0	0.0	0.0	0.0	1.0
J4	ACC	1	hsa-miR-453-002318	0.0	No Amp	0.0	100.0	Undetermined	Undetermined	Undetermined	-	true	0.2	true	3.0	39.0	false	3.0	0.0	0.0	0.0	0.0	0.0	0.0	0.0	0.0	0.0	1.0	0.0	1.0	0.0	0.0	0.0	0.0	0.0	0.0	0.0	0.0	0.0	0.0	1.0
J5	ACC	1	hsa-miR-454-002323	0.0	Amp	0.0	100.0	Undetermined	Undetermined	Undetermined	-	true	0.2236854	true	3.0	39.0	false	2.0	0.0	0.0	0.0	0.0	0.0	0.0	0.0	0.0	0.0	1.0	0.0	0.0	0.0	0.0	0.0	0.0	0.0	0.0	0.0	0.0	0.0	0.0	1.0
J6	ACC	1	hsa-miR-455-3p-002244	0.0	Amp	0.0	100.0	Undetermined	Undetermined	Undetermined	-	true	0.2	true	3.0	39.0	false	3.0	0.0	0.0	0.0	0.0	0.0	0.0	0.0	0.0	0.0	1.0	0.0	1.0	0.0	0.0	0.0	0.0	0.0	0.0	0.0	0.0	0.0	0.0	1.0
J7	ACC	1	hsa-miR-455-001280	0.0	Amp	0.0	100.0	Undetermined	Undetermined	Undetermined	-	true	0.2	true	3.0	39.0	false	3.0	0.0	0.0	0.0	0.0	0.0	0.0	0.0	0.0	0.0	1.0	0.0	1.0	0.0	0.0	0.0	0.0	0.0	0.0	0.0	0.0	0.0	0.0	1.0
J8	ACC	1	hsa-miR-483-5p-002338	1.4466846	Amp	0.99174756	100.0	32.43406	32.43406	32.43406	-	true	0.18315236	true	3.0	27.0	false	0.0	0.0	0.0	0.0	0.0	0.0	0.0	0.0	0.0	0.0	0.0	0.0	0.0	0.0	0.0	0.0	0.0	0.0	0.0	0.0	0.0	0.0	0.0	0.0
J9	ACC	1	hsa-miR-484-001821	1.3611685	Amp	0.98442775	100.0	29.839432	29.839432	29.839432	-	true	0.11344432	true	3.0	25.0	false	0.0	0.0	0.0	0.0	0.0	0.0	0.0	0.0	0.0	0.0	0.0	0.0	0.0	0.0	0.0	0.0	0.0	0.0	0.0	0.0	0.0	0.0	0.0	0.0
J10	ACC	1	hsa-miR-485-3p-001277	0.9231009	Amp	0.7588797	100.0	33.583027	33.583027	33.583027	-	true	0.04	true	3.0	30.0	false	2.0	0.0	0.0	0.0	0.0	0.0	0.0	0.0	0.0	0.0	0.0	0.0	1.0	0.0	0.0	0.0	0.0	0.0	0.0	0.0	0.0	0.0	0.0	1.0
J11	ACC	1	hsa-miR-485-5p-001036	0.0	Amp	0.06978247	100.0	37.400536	37.400536	37.400536	-	true	0.04	true	3.0	17.0	false	2.0	0.0	0.0	0.0	0.0	0.0	0.0	0.0	0.0	0.0	0.0	0.0	1.0	0.0	0.0	0.0	0.0	0.0	0.0	0.0	0.0	0.0	0.0	1.0
J12	ACC	1	hsa-miR-486-3p-002093	0.0	Amp	0.0	100.0	Undetermined	Undetermined	Undetermined	-	true	0.04	true	3.0	39.0	false	3.0	0.0	0.0	0.0	0.0	0.0	0.0	0.0	0.0	0.0	1.0	0.0	1.0	0.0	0.0	0.0	0.0	0.0	0.0	0.0	0.0	0.0	0.0	1.0
J13	ACC	1	hsa-miR-486-001278	1.0125949	Amp	0.9362239	100.0	30.565031	30.565031	30.565031	-	true	0.04	true	3.0	27.0	false	1.0	0.0	0.0	0.0	0.0	0.0	0.0	0.0	0.0	0.0	0.0	0.0	1.0	0.0	0.0	0.0	0.0	0.0	0.0	0.0	0.0	0.0	0.0	0.0
J14	ACC	1	hsa-miR-487a-001279	0.5955389	Amp	0.0	100.0	39.24611	39.24611	39.24611	-	true	0.04	true	3.0	34.0	false	2.0	0.0	0.0	0.0	0.0	0.0	0.0	0.0	0.0	0.0	0.0	0.0	1.0	0.0	0.0	0.0	0.0	0.0	0.0	0.0	0.0	0.0	0.0	1.0
J15	ACC	1	hsa-miR-487b-001285	0.0	No Amp	0.0	100.0	Undetermined	Undetermined	Undetermined	-	true	0.04	true	3.0	39.0	false	3.0	0.0	0.0	0.0	0.0	0.0	0.0	0.0	0.0	0.0	1.0	0.0	1.0	0.0	0.0	0.0	0.0	0.0	0.0	0.0	0.0	0.0	0.0	1.0
J16	ACC	1	hsa-miR-488-002357	0.0	Amp	0.0	100.0	Undetermined	Undetermined	Undetermined	-	true	0.2	true	3.0	39.0	false	3.0	0.0	0.0	0.0	0.0	0.0	0.0	0.0	0.0	0.0	1.0	0.0	1.0	0.0	0.0	0.0	0.0	0.0	0.0	0.0	0.0	0.0	0.0	1.0
J17	ACC	1	hsa-miR-489-002358	0.0	Amp	0.0	100.0	Undetermined	Undetermined	Undetermined	-	true	0.04	true	3.0	39.0	false	3.0	0.0	0.0	0.0	0.0	0.0	0.0	0.0	0.0	0.0	1.0	0.0	1.0	0.0	0.0	0.0	0.0	0.0	0.0	0.0	0.0	0.0	0.0	1.0
J18	ACC	1	hsa-miR-490-001037	0.0	Amp	0.0	100.0	Undetermined	Undetermined	Undetermined	-	true	0.061602518	true	3.0	39.0	false	2.0	0.0	0.0	0.0	0.0	0.0	0.0	0.0	0.0	0.0	1.0	0.0	0.0	0.0	0.0	0.0	0.0	0.0	0.0	0.0	0.0	0.0	0.0	1.0
J19	ACC	1	hsa-miR-491-3p-002360	0.0	No Amp	0.0	100.0	Undetermined	Undetermined	Undetermined	-	true	0.2	true	3.0	39.0	false	3.0	0.0	0.0	0.0	0.0	0.0	0.0	0.0	0.0	0.0	1.0	0.0	1.0	0.0	0.0	0.0	0.0	0.0	0.0	0.0	0.0	0.0	0.0	1.0
J20	ACC	1	mmu-miR-491-001630	0.0	Amp	0.0	100.0	Undetermined	Undetermined	Undetermined	-	true	0.19271283	true	3.0	39.0	false	2.0	0.0	0.0	0.0	0.0	0.0	0.0	0.0	0.0	0.0	1.0	0.0	0.0	0.0	0.0	0.0	0.0	0.0	0.0	0.0	0.0	0.0	0.0	1.0
J21	ACC	1	hsa-miR-493-002364	0.0	No Amp	0.0	100.0	Undetermined	Undetermined	Undetermined	-	true	0.2	true	3.0	39.0	false	3.0	0.0	0.0	0.0	0.0	0.0	0.0	0.0	0.0	0.0	1.0	0.0	1.0	0.0	0.0	0.0	0.0	0.0	0.0	0.0	0.0	0.0	0.0	1.0
J22	ACC	1	hsa-miR-494-002365	0.0	Amp	0.0	100.0	Undetermined	Undetermined	Undetermined	-	true	0.21235363	true	3.0	39.0	false	2.0	0.0	0.0	0.0	0.0	0.0	0.0	0.0	0.0	0.0	1.0	0.0	0.0	0.0	0.0	0.0	0.0	0.0	0.0	0.0	0.0	0.0	0.0	1.0
J23	ACC	1	mmu-miR-495-001663	0.81131935	Amp	0.8872635	100.0	33.850155	33.850155	33.850155	-	true	0.04	true	3.0	30.0	false	1.0	0.0	0.0	0.0	0.0	0.0	0.0	0.0	0.0	0.0	0.0	0.0	1.0	0.0	0.0	0.0	0.0	0.0	0.0	0.0	0.0	0.0	0.0	0.0
J24	ACC	1	mmu-miR-496-001953	0.0	Amp	0.0	100.0	Undetermined	Undetermined	Undetermined	-	true	0.04	true	3.0	39.0	false	3.0	0.0	0.0	0.0	0.0	0.0	0.0	0.0	0.0	0.0	1.0	0.0	1.0	0.0	0.0	0.0	0.0	0.0	0.0	0.0	0.0	0.0	0.0	1.0
K1	ACC	1	hsa-miR-499-3p-002427	0.0	Amp	0.0	100.0	Undetermined	Undetermined	Undetermined	-	true	0.2	true	3.0	39.0	false	3.0	0.0	0.0	0.0	0.0	0.0	0.0	0.0	0.0	0.0	1.0	0.0	1.0	0.0	0.0	0.0	0.0	0.0	0.0	0.0	0.0	0.0	0.0	1.0
K2	ACC	1	mmu-miR-499-001352	0.0	Amp	0.0	100.0	Undetermined	Undetermined	Undetermined	-	true	0.2	true	3.0	39.0	false	3.0	0.0	0.0	0.0	0.0	0.0	0.0	0.0	0.0	0.0	1.0	0.0	1.0	0.0	0.0	0.0	0.0	0.0	0.0	0.0	0.0	0.0	0.0	1.0
K3	ACC	1	hsa-miR-500-002428	0.0	Amp	0.0	100.0	Undetermined	Undetermined	Undetermined	-	true	0.2	true	3.0	39.0	false	3.0	0.0	0.0	0.0	0.0	0.0	0.0	0.0	0.0	0.0	1.0	0.0	1.0	0.0	0.0	0.0	0.0	0.0	0.0	0.0	0.0	0.0	0.0	1.0
K4	ACC	1	hsa-miR-501-3p-002435	0.0	Amp	0.0	100.0	Undetermined	Undetermined	Undetermined	-	true	0.2	true	3.0	39.0	false	3.0	0.0	0.0	0.0	0.0	0.0	0.0	0.0	0.0	0.0	1.0	0.0	1.0	0.0	0.0	0.0	0.0	0.0	0.0	0.0	0.0	0.0	0.0	1.0
K5	ACC	1	hsa-miR-501-001047	0.0	Amp	0.0	100.0	Undetermined	Undetermined	Undetermined	-	true	0.2	true	3.0	39.0	false	3.0	0.0	0.0	0.0	0.0	0.0	0.0	0.0	0.0	0.0	1.0	0.0	1.0	0.0	0.0	0.0	0.0	0.0	0.0	0.0	0.0	0.0	0.0	1.0
K6	ACC	1	hsa-miR-502-3p-002083	1.2600572	Amp	0.97425026	100.0	35.499363	35.499363	35.499363	-	true	0.14217901	true	3.0	30.0	false	0.0	0.0	0.0	0.0	0.0	0.0	0.0	0.0	0.0	0.0	0.0	0.0	0.0	0.0	0.0	0.0	0.0	0.0	0.0	0.0	0.0	0.0	0.0	0.0
K7	ACC	1	hsa-miR-502-001109	1.1558334	Amp	0.9597176	100.0	33.955647	33.955647	33.955647	-	true	0.1523785	true	3.0	28.0	false	0.0	0.0	0.0	0.0	0.0	0.0	0.0	0.0	0.0	0.0	0.0	0.0	0.0	0.0	0.0	0.0	0.0	0.0	0.0	0.0	0.0	0.0	0.0	0.0
K8	ACC	1	hsa-miR-503-001048	0.0	Amp	0.0	100.0	Undetermined	Undetermined	Undetermined	-	true	0.13065669	true	3.0	39.0	false	2.0	0.0	0.0	0.0	0.0	0.0	0.0	0.0	0.0	0.0	1.0	0.0	0.0	0.0	0.0	0.0	0.0	0.0	0.0	0.0	0.0	0.0	0.0	1.0
K9	ACC	1	hsa-miR-504-002084	0.0	Amp	0.0	100.0	Undetermined	Undetermined	Undetermined	-	true	0.2	true	3.0	39.0	false	3.0	0.0	0.0	0.0	0.0	0.0	0.0	0.0	0.0	0.0	1.0	0.0	1.0	0.0	0.0	0.0	0.0	0.0	0.0	0.0	0.0	0.0	0.0	1.0
K10	ACC	1	hsa-miR-505-002089	0.7398689	Amp	0.64035296	100.0	33.96459	33.96459	33.96459	-	true	0.04	true	3.0	30.0	false	2.0	0.0	0.0	0.0	0.0	0.0	0.0	0.0	0.0	0.0	0.0	0.0	1.0	0.0	0.0	0.0	0.0	0.0	0.0	0.0	0.0	0.0	0.0	1.0
K11	ACC	1	hsa-miR-507-001051	0.0	Amp	0.0	100.0	Undetermined	Undetermined	Undetermined	-	true	0.2	true	3.0	39.0	false	3.0	0.0	0.0	0.0	0.0	0.0	0.0	0.0	0.0	0.0	1.0	0.0	1.0	0.0	0.0	0.0	0.0	0.0	0.0	0.0	0.0	0.0	0.0	1.0
K12	ACC	1	hsa-miR-508-001052	0.0	Amp	0.0	100.0	Undetermined	Undetermined	Undetermined	-	true	0.2	true	3.0	39.0	false	3.0	0.0	0.0	0.0	0.0	0.0	0.0	0.0	0.0	0.0	1.0	0.0	1.0	0.0	0.0	0.0	0.0	0.0	0.0	0.0	0.0	0.0	0.0	1.0
K13	ACC	1	hsa-miR-508-5p-002092	0.0	Amp	0.0	100.0	Undetermined	Undetermined	Undetermined	-	true	0.2	true	3.0	39.0	false	3.0	0.0	0.0	0.0	0.0	0.0	0.0	0.0	0.0	0.0	1.0	0.0	1.0	0.0	0.0	0.0	0.0	0.0	0.0	0.0	0.0	0.0	0.0	1.0
K14	ACC	1	hsa-miR-509-5p-002235	1.0330665	Amp	0.94968474	100.0	33.0403	33.0403	33.0403	-	true	0.04	true	3.0	30.0	false	1.0	0.0	0.0	0.0	0.0	0.0	0.0	0.0	0.0	0.0	0.0	0.0	1.0	0.0	0.0	0.0	0.0	0.0	0.0	0.0	0.0	0.0	0.0	0.0
K15	ACC	1	hsa-miR-510-002241	0.0	Amp	0.0	100.0	Undetermined	Undetermined	Undetermined	-	true	0.2	true	3.0	39.0	false	3.0	0.0	0.0	0.0	0.0	0.0	0.0	0.0	0.0	0.0	1.0	0.0	1.0	0.0	0.0	0.0	0.0	0.0	0.0	0.0	0.0	0.0	0.0	1.0
K16	ACC	1	hsa-miR-512-3p-001823	0.0	No Amp	0.0	100.0	Undetermined	Undetermined	Undetermined	-	true	0.2	true	3.0	39.0	false	3.0	0.0	0.0	0.0	0.0	0.0	0.0	0.0	0.0	0.0	1.0	0.0	1.0	0.0	0.0	0.0	0.0	0.0	0.0	0.0	0.0	0.0	0.0	1.0
K17	ACC	1	hsa-miR-512-5p-001145	0.0	Amp	0.0	100.0	Undetermined	Undetermined	Undetermined	-	true	0.2	true	3.0	39.0	false	3.0	0.0	0.0	0.0	0.0	0.0	0.0	0.0	0.0	0.0	1.0	0.0	1.0	0.0	0.0	0.0	0.0	0.0	0.0	0.0	0.0	0.0	0.0	1.0
K18	ACC	1	hsa-miR-513-5p-002090	0.0	Amp	0.0	100.0	Undetermined	Undetermined	Undetermined	-	true	0.2	true	3.0	39.0	false	3.0	0.0	0.0	0.0	0.0	0.0	0.0	0.0	0.0	0.0	1.0	0.0	1.0	0.0	0.0	0.0	0.0	0.0	0.0	0.0	0.0	0.0	0.0	1.0
K19	ACC	1	hsa-miR-515-3p-002369	0.0	Amp	0.0	100.0	Undetermined	Undetermined	Undetermined	-	true	0.20474401	true	3.0	39.0	false	2.0	0.0	0.0	0.0	0.0	0.0	0.0	0.0	0.0	0.0	1.0	0.0	0.0	0.0	0.0	0.0	0.0	0.0	0.0	0.0	0.0	0.0	0.0	1.0
K20	ACC	1	hsa-miR-515-5p-001112	0.0	Amp	0.0	100.0	Undetermined	Undetermined	Undetermined	-	true	0.2	true	3.0	39.0	false	3.0	0.0	0.0	0.0	0.0	0.0	0.0	0.0	0.0	0.0	1.0	0.0	1.0	0.0	0.0	0.0	0.0	0.0	0.0	0.0	0.0	0.0	0.0	1.0
K21	ACC	1	hsa-miR-516a-5p-002416	0.7738715	Amp	0.7953893	100.0	37.364784	37.364784	37.364784	-	true	0.04	true	3.0	34.0	false	2.0	0.0	0.0	0.0	0.0	0.0	0.0	0.0	0.0	0.0	0.0	0.0	1.0	0.0	0.0	0.0	0.0	0.0	0.0	0.0	0.0	0.0	0.0	1.0
K22	ACC	1	hsa-miR-516b-001150	0.0	Amp	0.0	100.0	Undetermined	Undetermined	Undetermined	-	true	0.2	true	3.0	39.0	false	3.0	0.0	0.0	0.0	0.0	0.0	0.0	0.0	0.0	0.0	1.0	0.0	1.0	0.0	0.0	0.0	0.0	0.0	0.0	0.0	0.0	0.0	0.0	1.0
K23	ACC	1	hsa-miR-517a-002402	0.0	Amp	0.0	100.0	Undetermined	Undetermined	Undetermined	-	true	0.2	true	3.0	39.0	false	3.0	0.0	0.0	0.0	0.0	0.0	0.0	0.0	0.0	0.0	1.0	0.0	1.0	0.0	0.0	0.0	0.0	0.0	0.0	0.0	0.0	0.0	0.0	1.0
K24	ACC	1	hsa-miR-517c-001153	0.0	Inconclusive	0.0	100.0	Undetermined	Undetermined	Undetermined	-	true	0.2	true	3.0	39.0	false	3.0	0.0	0.0	0.0	0.0	0.0	0.0	0.0	0.0	0.0	1.0	0.0	1.0	0.0	0.0	0.0	0.0	0.0	0.0	0.0	0.0	0.0	0.0	1.0
L1	ACC	1	hsa-miR-518a-3p-002397	0.0	Amp	0.0	100.0	Undetermined	Undetermined	Undetermined	-	true	0.2	true	3.0	39.0	false	3.0	0.0	0.0	0.0	0.0	0.0	0.0	0.0	0.0	0.0	1.0	0.0	1.0	0.0	0.0	0.0	0.0	0.0	0.0	0.0	0.0	0.0	0.0	1.0
L2	ACC	1	hsa-miR-518a-5p-002396	0.0	Amp	0.0	100.0	Undetermined	Undetermined	Undetermined	-	true	0.072712034	true	3.0	39.0	false	2.0	0.0	0.0	0.0	0.0	0.0	0.0	0.0	0.0	0.0	1.0	0.0	0.0	0.0	0.0	0.0	0.0	0.0	0.0	0.0	0.0	0.0	0.0	1.0
L3	ACC	1	hsa-miR-518b-001156	0.6018415	No Amp	0.0	100.0	Undetermined	Undetermined	Undetermined	-	true	0.05242108	true	3.0	35.0	false	1.0	0.0	0.0	0.0	0.0	0.0	0.0	0.0	0.0	0.0	0.0	0.0	0.0	0.0	0.0	0.0	0.0	0.0	0.0	0.0	0.0	0.0	0.0	1.0
L4	ACC	1	hsa-miR-518c-002401	0.0	Amp	0.0	100.0	Undetermined	Undetermined	Undetermined	-	true	0.2	true	3.0	39.0	false	3.0	0.0	0.0	0.0	0.0	0.0	0.0	0.0	0.0	0.0	1.0	0.0	1.0	0.0	0.0	0.0	0.0	0.0	0.0	0.0	0.0	0.0	0.0	1.0
L5	ACC	1	hsa-miR-518d-001159	1.1650981	Amp	0.98785204	100.0	29.866	29.866	29.866	-	true	0.08210947	true	3.0	25.0	false	0.0	0.0	0.0	0.0	0.0	0.0	0.0	0.0	0.0	0.0	0.0	0.0	0.0	0.0	0.0	0.0	0.0	0.0	0.0	0.0	0.0	0.0	0.0	0.0
L6	ACC	1	hsa-miR-518d-5p-002389	0.0	Amp	0.0	100.0	Undetermined	Undetermined	Undetermined	-	true	0.2	true	3.0	39.0	false	3.0	0.0	0.0	0.0	0.0	0.0	0.0	0.0	0.0	0.0	1.0	0.0	1.0	0.0	0.0	0.0	0.0	0.0	0.0	0.0	0.0	0.0	0.0	1.0
L7	ACC	1	hsa-miR-518e-002395	0.0	Amp	0.0	100.0	Undetermined	Undetermined	Undetermined	-	true	0.2	true	3.0	39.0	false	3.0	0.0	0.0	0.0	0.0	0.0	0.0	0.0	0.0	0.0	1.0	0.0	1.0	0.0	0.0	0.0	0.0	0.0	0.0	0.0	0.0	0.0	0.0	1.0
L8	ACC	1	hsa-miR-518f-002388	0.0	Amp	0.0	100.0	Undetermined	Undetermined	Undetermined	-	true	0.06656788	true	3.0	39.0	false	2.0	0.0	0.0	0.0	0.0	0.0	0.0	0.0	0.0	0.0	1.0	0.0	0.0	0.0	0.0	0.0	0.0	0.0	0.0	0.0	0.0	0.0	0.0	1.0
L9	ACC	1	hsa-miR-519a-002415	0.0	Amp	0.0	100.0	Undetermined	Undetermined	Undetermined	-	true	0.04	true	3.0	39.0	false	3.0	0.0	0.0	0.0	0.0	0.0	0.0	0.0	0.0	0.0	1.0	0.0	1.0	0.0	0.0	0.0	0.0	0.0	0.0	0.0	0.0	0.0	0.0	1.0
L10	ACC	1	hsa-miR-519d-002403	0.76878613	Amp	0.7333988	100.0	36.58388	36.58388	36.58388	-	true	0.04	true	3.0	33.0	false	2.0	0.0	0.0	0.0	0.0	0.0	0.0	0.0	0.0	0.0	0.0	0.0	1.0	0.0	0.0	0.0	0.0	0.0	0.0	0.0	0.0	0.0	0.0	1.0
L11	ACC	1	hsa-miR-519e-002370	0.0	Amp	0.0	100.0	Undetermined	Undetermined	Undetermined	-	true	0.2	true	3.0	39.0	false	3.0	0.0	0.0	0.0	0.0	0.0	0.0	0.0	0.0	0.0	1.0	0.0	1.0	0.0	0.0	0.0	0.0	0.0	0.0	0.0	0.0	0.0	0.0	1.0
L12	ACC	1	hsa-miR-520a-001167	0.0	Amp	0.0	100.0	Undetermined	Undetermined	Undetermined	-	true	0.2	true	3.0	39.0	false	3.0	0.0	0.0	0.0	0.0	0.0	0.0	0.0	0.0	0.0	1.0	0.0	1.0	0.0	0.0	0.0	0.0	0.0	0.0	0.0	0.0	0.0	0.0	1.0
L13	ACC	1	hsa-miR-520a#-001168	0.0	No Amp	0.0	100.0	Undetermined	Undetermined	Undetermined	-	true	0.2	true	3.0	39.0	false	3.0	0.0	0.0	0.0	0.0	0.0	0.0	0.0	0.0	0.0	1.0	0.0	1.0	0.0	0.0	0.0	0.0	0.0	0.0	0.0	0.0	0.0	0.0	1.0
L14	ACC	1	hsa-miR-520d-5p-002393	0.0	No Amp	0.0	100.0	Undetermined	Undetermined	Undetermined	-	true	0.060978614	true	3.0	39.0	false	2.0	0.0	0.0	0.0	0.0	0.0	0.0	0.0	0.0	0.0	1.0	0.0	0.0	0.0	0.0	0.0	0.0	0.0	0.0	0.0	0.0	0.0	0.0	1.0
L15	ACC	1	hsa-miR-520g-001121	0.0	No Amp	0.0	100.0	Undetermined	Undetermined	Undetermined	-	true	0.1030487	true	3.0	39.0	false	2.0	0.0	0.0	0.0	0.0	0.0	0.0	0.0	0.0	0.0	1.0	0.0	0.0	0.0	0.0	0.0	0.0	0.0	0.0	0.0	0.0	0.0	0.0	1.0
L16	ACC	1	hsa-miR-521-001122	0.0	Amp	0.0	100.0	Undetermined	Undetermined	Undetermined	-	true	0.045266595	true	3.0	39.0	false	2.0	0.0	0.0	0.0	0.0	0.0	0.0	0.0	0.0	0.0	1.0	0.0	0.0	0.0	0.0	0.0	0.0	0.0	0.0	0.0	0.0	0.0	0.0	1.0
L17	ACC	1	hsa-miR-522-002413	0.53044456	Amp	0.57962406	100.0	33.324135	33.324135	33.324135	-	true	0.04	true	3.0	22.0	false	2.0	0.0	0.0	0.0	0.0	0.0	0.0	0.0	0.0	0.0	0.0	0.0	1.0	0.0	0.0	0.0	0.0	0.0	0.0	0.0	0.0	0.0	0.0	1.0
L18	ACC	1	hsa-miR-523-002386	0.0	Amp	0.0	100.0	Undetermined	Undetermined	Undetermined	-	true	0.04	true	3.0	39.0	false	3.0	0.0	0.0	0.0	0.0	0.0	0.0	0.0	0.0	0.0	1.0	0.0	1.0	0.0	0.0	0.0	0.0	0.0	0.0	0.0	0.0	0.0	0.0	1.0
L19	ACC	1	hsa-miR-524-5p-001982	0.0	Amp	0.0	100.0	Undetermined	Undetermined	Undetermined	-	true	0.2	true	3.0	39.0	false	3.0	0.0	0.0	0.0	0.0	0.0	0.0	0.0	0.0	0.0	1.0	0.0	1.0	0.0	0.0	0.0	0.0	0.0	0.0	0.0	0.0	0.0	0.0	1.0
L20	ACC	1	hsa-miR-525-3p-002385	0.0	Amp	0.0	100.0	Undetermined	Undetermined	Undetermined	-	true	0.2	true	3.0	39.0	false	3.0	0.0	0.0	0.0	0.0	0.0	0.0	0.0	0.0	0.0	1.0	0.0	1.0	0.0	0.0	0.0	0.0	0.0	0.0	0.0	0.0	0.0	0.0	1.0
L21	ACC	1	hsa-miR-525-001174	0.0	Amp	0.0	100.0	Undetermined	Undetermined	Undetermined	-	true	0.2	true	3.0	39.0	false	3.0	0.0	0.0	0.0	0.0	0.0	0.0	0.0	0.0	0.0	1.0	0.0	1.0	0.0	0.0	0.0	0.0	0.0	0.0	0.0	0.0	0.0	0.0	1.0
L22	ACC	1	hsa-miR-526b-002382	0.0	Amp	0.0	100.0	Undetermined	Undetermined	Undetermined	-	true	0.2	true	3.0	39.0	false	3.0	0.0	0.0	0.0	0.0	0.0	0.0	0.0	0.0	0.0	1.0	0.0	1.0	0.0	0.0	0.0	0.0	0.0	0.0	0.0	0.0	0.0	0.0	1.0
L23	ACC	1	hsa-miR-532-3p-002355	0.0	Amp	0.0	100.0	Undetermined	Undetermined	Undetermined	-	true	0.12588601	true	3.0	39.0	false	2.0	0.0	0.0	0.0	0.0	0.0	0.0	0.0	0.0	0.0	1.0	0.0	0.0	0.0	0.0	0.0	0.0	0.0	0.0	0.0	0.0	0.0	0.0	1.0
L24	ACC	1	hsa-miR-532-001518	0.9135337	Amp	0.8900188	100.0	34.40186	34.40186	34.40186	-	true	0.044897147	true	3.0	30.0	false	0.0	0.0	0.0	0.0	0.0	0.0	0.0	0.0	0.0	0.0	0.0	0.0	0.0	0.0	0.0	0.0	0.0	0.0	0.0	0.0	0.0	0.0	0.0	0.0
M1	ACC	1	hsa-miR-539-001286	0.6417857	Amp	0.5328144	100.0	37.35222	37.35222	37.35222	-	true	0.04	true	3.0	33.0	false	2.0	0.0	0.0	0.0	0.0	0.0	0.0	0.0	0.0	0.0	0.0	0.0	1.0	0.0	0.0	0.0	0.0	0.0	0.0	0.0	0.0	0.0	0.0	1.0
M2	ACC	1	hsa-miR-541-002201	0.0	Amp	0.0	100.0	Undetermined	Undetermined	Undetermined	-	true	0.2	true	3.0	39.0	false	3.0	0.0	0.0	0.0	0.0	0.0	0.0	0.0	0.0	0.0	1.0	0.0	1.0	0.0	0.0	0.0	0.0	0.0	0.0	0.0	0.0	0.0	0.0	1.0
M3	ACC	1	hsa-miR-542-3p-001284	0.74287516	Amp	0.6191913	100.0	36.79065	36.79065	36.79065	-	true	0.04	true	3.0	33.0	false	2.0	0.0	0.0	0.0	0.0	0.0	0.0	0.0	0.0	0.0	0.0	0.0	1.0	0.0	0.0	0.0	0.0	0.0	0.0	0.0	0.0	0.0	0.0	1.0
M4	ACC	1	hsa-miR-542-5p-002240	0.0	Amp	0.0	100.0	Undetermined	Undetermined	Undetermined	-	true	0.2	true	3.0	39.0	false	3.0	0.0	0.0	0.0	0.0	0.0	0.0	0.0	0.0	0.0	1.0	0.0	1.0	0.0	0.0	0.0	0.0	0.0	0.0	0.0	0.0	0.0	0.0	1.0
M5	ACC	1	hsa-miR-544-002265	0.0	Amp	0.0	100.0	Undetermined	Undetermined	Undetermined	-	true	0.2	true	3.0	39.0	false	3.0	0.0	0.0	0.0	0.0	0.0	0.0	0.0	0.0	0.0	1.0	0.0	1.0	0.0	0.0	0.0	0.0	0.0	0.0	0.0	0.0	0.0	0.0	1.0
M6	ACC	1	hsa-miR-545-002267	0.5850615	Amp	0.0	100.0	Undetermined	Undetermined	Undetermined	-	true	0.04	true	3.0	34.0	false	2.0	0.0	0.0	0.0	0.0	0.0	0.0	0.0	0.0	0.0	0.0	0.0	1.0	0.0	0.0	0.0	0.0	0.0	0.0	0.0	0.0	0.0	0.0	1.0
M7	ACC	1	hsa-miR-548a-001538	1.3491496	Amp	0.9736032	100.0	32.347237	32.347237	32.347237	-	true	0.08110731	true	3.0	28.0	false	0.0	0.0	0.0	0.0	0.0	0.0	0.0	0.0	0.0	0.0	0.0	0.0	0.0	0.0	0.0	0.0	0.0	0.0	0.0	0.0	0.0	0.0	0.0	0.0
M8	ACC	1	hsa-miR-548a-5p-002412	0.0	Amp	0.0	100.0	Undetermined	Undetermined	Undetermined	-	true	0.2	true	3.0	39.0	false	3.0	0.0	0.0	0.0	0.0	0.0	0.0	0.0	0.0	0.0	1.0	0.0	1.0	0.0	0.0	0.0	0.0	0.0	0.0	0.0	0.0	0.0	0.0	1.0
M9	ACC	1	hsa-miR-548b-001541	0.0	Amp	0.0	100.0	Undetermined	Undetermined	Undetermined	-	true	0.2	true	3.0	39.0	false	3.0	0.0	0.0	0.0	0.0	0.0	0.0	0.0	0.0	0.0	1.0	0.0	1.0	0.0	0.0	0.0	0.0	0.0	0.0	0.0	0.0	0.0	0.0	1.0
M10	ACC	1	hsa-miR-548b-5p-002408	1.1413549	Amp	0.9442223	100.0	34.165863	34.165863	34.165863	-	true	0.08596834	true	3.0	30.0	false	0.0	0.0	0.0	0.0	0.0	0.0	0.0	0.0	0.0	0.0	0.0	0.0	0.0	0.0	0.0	0.0	0.0	0.0	0.0	0.0	0.0	0.0	0.0	0.0
M11	ACC	1	hsa-miR-548c-001590	1.3035595	Amp	0.97494066	100.0	33.437893	33.437893	33.437893	-	true	0.075694524	true	3.0	29.0	false	0.0	0.0	0.0	0.0	0.0	0.0	0.0	0.0	0.0	0.0	0.0	0.0	0.0	0.0	0.0	0.0	0.0	0.0	0.0	0.0	0.0	0.0	0.0	0.0
M12	ACC	1	hsa-miR-548c-5p-002429	0.9039449	Amp	0.76939386	100.0	36.408287	36.408287	36.408287	-	true	0.04	true	3.0	33.0	false	2.0	0.0	0.0	0.0	0.0	0.0	0.0	0.0	0.0	0.0	0.0	0.0	1.0	0.0	0.0	0.0	0.0	0.0	0.0	0.0	0.0	0.0	0.0	1.0
M13	ACC	1	hsa-miR-548d-001605	0.0	Amp	0.0	100.0	Undetermined	Undetermined	Undetermined	-	true	0.2	true	3.0	39.0	false	3.0	0.0	0.0	0.0	0.0	0.0	0.0	0.0	0.0	0.0	1.0	0.0	1.0	0.0	0.0	0.0	0.0	0.0	0.0	0.0	0.0	0.0	0.0	1.0
M14	ACC	1	hsa-miR-548d-5p-002237	1.0180061	Amp	0.9417867	100.0	34.545216	34.545216	34.545216	-	true	0.061888658	true	3.0	30.0	false	0.0	0.0	0.0	0.0	0.0	0.0	0.0	0.0	0.0	0.0	0.0	0.0	0.0	0.0	0.0	0.0	0.0	0.0	0.0	0.0	0.0	0.0	0.0	0.0
M15	ACC	1	hsa-miR-551b-001535	0.0	Amp	0.0	100.0	Undetermined	Undetermined	Undetermined	-	true	0.043877605	true	3.0	39.0	false	2.0	0.0	0.0	0.0	0.0	0.0	0.0	0.0	0.0	0.0	1.0	0.0	0.0	0.0	0.0	0.0	0.0	0.0	0.0	0.0	0.0	0.0	0.0	1.0
M16	ACC	1	hsa-miR-556-3p-002345	0.0	No Amp	0.0	100.0	Undetermined	Undetermined	Undetermined	-	true	0.2	true	3.0	39.0	false	3.0	0.0	0.0	0.0	0.0	0.0	0.0	0.0	0.0	0.0	1.0	0.0	1.0	0.0	0.0	0.0	0.0	0.0	0.0	0.0	0.0	0.0	0.0	1.0
M17	ACC	1	hsa-miR-556-5p-002344	0.0	No Amp	0.0	100.0	Undetermined	Undetermined	Undetermined	-	true	0.2	true	3.0	39.0	false	3.0	0.0	0.0	0.0	0.0	0.0	0.0	0.0	0.0	0.0	1.0	0.0	1.0	0.0	0.0	0.0	0.0	0.0	0.0	0.0	0.0	0.0	0.0	1.0
M18	ACC	1	hsa-miR-561-001528	0.0	Amp	0.0	100.0	Undetermined	Undetermined	Undetermined	-	true	0.2	true	3.0	39.0	false	3.0	0.0	0.0	0.0	0.0	0.0	0.0	0.0	0.0	0.0	1.0	0.0	1.0	0.0	0.0	0.0	0.0	0.0	0.0	0.0	0.0	0.0	0.0	1.0
M19	ACC	1	hsa-miR-570-002347	0.0	No Amp	0.0	100.0	Undetermined	Undetermined	Undetermined	-	true	0.2	true	3.0	39.0	false	3.0	0.0	0.0	0.0	0.0	0.0	0.0	0.0	0.0	0.0	1.0	0.0	1.0	0.0	0.0	0.0	0.0	0.0	0.0	0.0	0.0	0.0	0.0	1.0
M20	ACC	1	hsa-miR-574-3p-002349	1.1608664	Amp	0.97370774	100.0	29.36678	29.36678	29.36678	-	true	0.07566565	true	3.0	25.0	false	0.0	0.0	0.0	0.0	0.0	0.0	0.0	0.0	0.0	0.0	0.0	0.0	0.0	0.0	0.0	0.0	0.0	0.0	0.0	0.0	0.0	0.0	0.0	0.0
M21	ACC	1	hsa-miR-576-3p-002351	1.2495793	Amp	0.9483517	100.0	35.24126	35.24126	35.24126	-	true	0.15719691	true	3.0	30.0	false	0.0	0.0	0.0	0.0	0.0	0.0	0.0	0.0	0.0	0.0	0.0	0.0	0.0	0.0	0.0	0.0	0.0	0.0	0.0	0.0	0.0	0.0	0.0	0.0
M22	ACC	1	hsa-miR-576-5p-002350	0.0	Amp	0.0	100.0	Undetermined	Undetermined	Undetermined	-	true	0.2	true	3.0	39.0	false	3.0	0.0	0.0	0.0	0.0	0.0	0.0	0.0	0.0	0.0	1.0	0.0	1.0	0.0	0.0	0.0	0.0	0.0	0.0	0.0	0.0	0.0	0.0	1.0
M23	ACC	1	hsa-miR-579-002398	0.0	Amp	0.0	100.0	Undetermined	Undetermined	Undetermined	-	true	0.040094722	true	3.0	39.0	false	2.0	0.0	0.0	0.0	0.0	0.0	0.0	0.0	0.0	0.0	1.0	0.0	0.0	0.0	0.0	0.0	0.0	0.0	0.0	0.0	0.0	0.0	0.0	1.0
M24	ACC	1	hsa-miR-582-3p-002399	0.78782827	Amp	0.8642166	100.0	33.52809	33.52809	33.52809	-	true	0.04	true	3.0	30.0	false	1.0	0.0	0.0	0.0	0.0	0.0	0.0	0.0	0.0	0.0	0.0	0.0	1.0	0.0	0.0	0.0	0.0	0.0	0.0	0.0	0.0	0.0	0.0	0.0
N1	ACC	1	hsa-miR-582-5p-001983	0.0	Amp	0.0	100.0	Undetermined	Undetermined	Undetermined	-	true	0.04	true	3.0	39.0	false	3.0	0.0	0.0	0.0	0.0	0.0	0.0	0.0	0.0	0.0	1.0	0.0	1.0	0.0	0.0	0.0	0.0	0.0	0.0	0.0	0.0	0.0	0.0	1.0
N2	ACC	1	hsa-miR-589-002409	0.0	Amp	0.0	100.0	Undetermined	Undetermined	Undetermined	-	true	0.2	true	3.0	39.0	false	3.0	0.0	0.0	0.0	0.0	0.0	0.0	0.0	0.0	0.0	1.0	0.0	1.0	0.0	0.0	0.0	0.0	0.0	0.0	0.0	0.0	0.0	0.0	1.0
N3	ACC	1	hsa-miR-590-5p-001984	1.4385928	Amp	0.98936546	100.0	30.97698	30.97698	30.97698	-	true	0.19900408	true	3.0	26.0	false	0.0	0.0	0.0	0.0	0.0	0.0	0.0	0.0	0.0	0.0	0.0	0.0	0.0	0.0	0.0	0.0	0.0	0.0	0.0	0.0	0.0	0.0	0.0	0.0
N4	ACC	1	hsa-miR-597-001551	1.286564	Amp	0.9797161	100.0	29.056423	29.056423	29.056423	-	true	0.080053516	true	3.0	25.0	false	0.0	0.0	0.0	0.0	0.0	0.0	0.0	0.0	0.0	0.0	0.0	0.0	0.0	0.0	0.0	0.0	0.0	0.0	0.0	0.0	0.0	0.0	0.0	0.0
N5	ACC	1	hsa-miR-598-001988	0.751592	Amp	0.0	100.0	Undetermined	Undetermined	Undetermined	-	true	0.11389356	true	3.0	32.0	false	1.0	0.0	0.0	0.0	0.0	0.0	0.0	0.0	0.0	0.0	0.0	0.0	0.0	0.0	0.0	0.0	0.0	0.0	0.0	0.0	0.0	0.0	0.0	1.0
N6	ACC	1	mmu-miR-615-001960	0.6661529	Amp	0.5813716	100.0	35.029266	35.029266	35.029266	-	true	0.04	true	3.0	31.0	false	2.0	0.0	0.0	0.0	0.0	0.0	0.0	0.0	0.0	0.0	0.0	0.0	1.0	0.0	0.0	0.0	0.0	0.0	0.0	0.0	0.0	0.0	0.0	1.0
N7	ACC	1	hsa-miR-615-5p-002353	0.0	Amp	0.0	100.0	Undetermined	Undetermined	Undetermined	-	true	0.04	true	3.0	39.0	false	3.0	0.0	0.0	0.0	0.0	0.0	0.0	0.0	0.0	0.0	1.0	0.0	1.0	0.0	0.0	0.0	0.0	0.0	0.0	0.0	0.0	0.0	0.0	1.0
N8	ACC	1	hsa-miR-616-002414	0.0	Amp	0.0	100.0	Undetermined	Undetermined	Undetermined	-	true	0.2	true	3.0	39.0	false	3.0	0.0	0.0	0.0	0.0	0.0	0.0	0.0	0.0	0.0	1.0	0.0	1.0	0.0	0.0	0.0	0.0	0.0	0.0	0.0	0.0	0.0	0.0	1.0
N9	ACC	1	hsa-miR-618-001593	1.3102458	Amp	0.23009561	100.0	27.210217	27.210217	27.210217	-	true	0.04	true	3.0	24.0	false	2.0	0.0	0.0	0.0	0.0	0.0	0.0	0.0	0.0	0.0	0.0	0.0	1.0	0.0	0.0	0.0	0.0	0.0	0.0	0.0	0.0	0.0	0.0	1.0
N10	ACC	1	hsa-miR-624-002430	0.0	Amp	0.0	100.0	Undetermined	Undetermined	Undetermined	-	true	0.2	true	3.0	39.0	false	3.0	0.0	0.0	0.0	0.0	0.0	0.0	0.0	0.0	0.0	1.0	0.0	1.0	0.0	0.0	0.0	0.0	0.0	0.0	0.0	0.0	0.0	0.0	1.0
N11	ACC	1	hsa-miR-625-002431	0.0	Amp	0.0	100.0	Undetermined	Undetermined	Undetermined	-	true	0.06482769	true	3.0	39.0	false	2.0	0.0	0.0	0.0	0.0	0.0	0.0	0.0	0.0	0.0	1.0	0.0	0.0	0.0	0.0	0.0	0.0	0.0	0.0	0.0	0.0	0.0	0.0	1.0
N12	ACC	1	hsa-miR-627-001560	0.0	Amp	0.0	100.0	Undetermined	Undetermined	Undetermined	-	true	0.04	true	3.0	39.0	false	3.0	0.0	0.0	0.0	0.0	0.0	0.0	0.0	0.0	0.0	1.0	0.0	1.0	0.0	0.0	0.0	0.0	0.0	0.0	0.0	0.0	0.0	0.0	1.0
N13	ACC	1	hsa-miR-628-5p-002433	1.3588252	Amp	0.90605044	100.0	32.55777	32.55777	32.55777	-	true	0.06670603	true	3.0	28.0	false	0.0	0.0	0.0	0.0	0.0	0.0	0.0	0.0	0.0	0.0	0.0	0.0	0.0	0.0	0.0	0.0	0.0	0.0	0.0	0.0	0.0	0.0	0.0	0.0
N14	ACC	1	hsa-miR-629-002436	0.0	No Amp	0.0	100.0	Undetermined	Undetermined	Undetermined	-	true	0.2	true	3.0	39.0	false	3.0	0.0	0.0	0.0	0.0	0.0	0.0	0.0	0.0	0.0	1.0	0.0	1.0	0.0	0.0	0.0	0.0	0.0	0.0	0.0	0.0	0.0	0.0	1.0
N15	ACC	1	hsa-miR-636-002088	0.8175542	Amp	0.6964226	100.0	31.312302	31.312302	31.312302	-	true	0.04	true	3.0	27.0	false	2.0	0.0	0.0	0.0	0.0	0.0	0.0	0.0	0.0	0.0	0.0	0.0	1.0	0.0	0.0	0.0	0.0	0.0	0.0	0.0	0.0	0.0	0.0	1.0
N16	ACC	1	hsa-miR-642-001592	0.0	No Amp	0.0	100.0	Undetermined	Undetermined	Undetermined	-	true	0.2	true	3.0	39.0	false	3.0	0.0	0.0	0.0	0.0	0.0	0.0	0.0	0.0	0.0	1.0	0.0	1.0	0.0	0.0	0.0	0.0	0.0	0.0	0.0	0.0	0.0	0.0	1.0
N17	ACC	1	hsa-miR-651-001604	0.0	Inconclusive	0.0	100.0	Undetermined	Undetermined	Undetermined	-	true	0.14892885	true	3.0	39.0	false	2.0	0.0	0.0	0.0	0.0	0.0	0.0	0.0	0.0	0.0	1.0	0.0	0.0	0.0	0.0	0.0	0.0	0.0	0.0	0.0	0.0	0.0	0.0	1.0
N18	ACC	1	hsa-miR-652-002352	1.0903825	Amp	0.91460705	100.0	33.484955	33.484955	33.484955	-	true	0.058599915	true	3.0	29.0	false	0.0	0.0	0.0	0.0	0.0	0.0	0.0	0.0	0.0	0.0	0.0	0.0	0.0	0.0	0.0	0.0	0.0	0.0	0.0	0.0	0.0	0.0	0.0	0.0
N19	ACC	1	hsa-miR-653-002292	0.0	Amp	0.0	100.0	Undetermined	Undetermined	Undetermined	-	true	0.2	true	3.0	39.0	false	3.0	0.0	0.0	0.0	0.0	0.0	0.0	0.0	0.0	0.0	1.0	0.0	1.0	0.0	0.0	0.0	0.0	0.0	0.0	0.0	0.0	0.0	0.0	1.0
N20	ACC	1	hsa-miR-654-3p-002239	0.0	Amp	0.0	100.0	Undetermined	Undetermined	Undetermined	-	true	0.31993234	true	3.0	39.0	false	2.0	0.0	0.0	0.0	0.0	0.0	0.0	0.0	0.0	0.0	1.0	0.0	0.0	0.0	0.0	0.0	0.0	0.0	0.0	0.0	0.0	0.0	0.0	1.0
N21	ACC	1	hsa-miR-654-001611	0.0	Amp	0.0	100.0	Undetermined	Undetermined	Undetermined	-	true	0.2	true	3.0	39.0	false	3.0	0.0	0.0	0.0	0.0	0.0	0.0	0.0	0.0	0.0	1.0	0.0	1.0	0.0	0.0	0.0	0.0	0.0	0.0	0.0	0.0	0.0	0.0	1.0
N22	ACC	1	hsa-miR-655-001612	0.66402614	Amp	0.0	100.0	Undetermined	Undetermined	Undetermined	-	true	0.08689698	true	3.0	34.0	false	1.0	0.0	0.0	0.0	0.0	0.0	0.0	0.0	0.0	0.0	0.0	0.0	0.0	0.0	0.0	0.0	0.0	0.0	0.0	0.0	0.0	0.0	0.0	1.0
N23	ACC	1	hsa-miR-660-001515	1.0540622	Amp	0.9471486	100.0	31.331358	31.331358	31.331358	-	true	0.114044644	true	3.0	25.0	false	0.0	0.0	0.0	0.0	0.0	0.0	0.0	0.0	0.0	0.0	0.0	0.0	0.0	0.0	0.0	0.0	0.0	0.0	0.0	0.0	0.0	0.0	0.0	0.0
N24	ACC	1	hsa-miR-671-3p-002322	0.0	Amp	0.0	100.0	Undetermined	Undetermined	Undetermined	-	true	0.086201236	true	3.0	39.0	false	2.0	0.0	0.0	0.0	0.0	0.0	0.0	0.0	0.0	0.0	1.0	0.0	0.0	0.0	0.0	0.0	0.0	0.0	0.0	0.0	0.0	0.0	0.0	1.0
O1	ACC	1	hsa-miR-672-002327	0.0	Amp	0.0	100.0	Undetermined	Undetermined	Undetermined	-	true	0.2	true	3.0	39.0	false	3.0	0.0	0.0	0.0	0.0	0.0	0.0	0.0	0.0	0.0	1.0	0.0	1.0	0.0	0.0	0.0	0.0	0.0	0.0	0.0	0.0	0.0	0.0	1.0
O2	ACC	1	hsa-miR-674-002021	0.0	Amp	0.0	100.0	Undetermined	Undetermined	Undetermined	-	true	0.2	true	3.0	39.0	false	3.0	0.0	0.0	0.0	0.0	0.0	0.0	0.0	0.0	0.0	1.0	0.0	1.0	0.0	0.0	0.0	0.0	0.0	0.0	0.0	0.0	0.0	0.0	1.0
O3	ACC	1	hsa-miR-708-002341	0.90001565	Amp	0.7957906	100.0	31.270409	31.270409	31.270409	-	true	0.04	true	3.0	28.0	false	2.0	0.0	0.0	0.0	0.0	0.0	0.0	0.0	0.0	0.0	0.0	0.0	1.0	0.0	0.0	0.0	0.0	0.0	0.0	0.0	0.0	0.0	0.0	1.0
O4	ACC	1	hsa-miR-744-002324	0.0	Amp	0.0	100.0	Undetermined	Undetermined	Undetermined	-	true	0.09753264	true	3.0	39.0	false	2.0	0.0	0.0	0.0	0.0	0.0	0.0	0.0	0.0	0.0	1.0	0.0	0.0	0.0	0.0	0.0	0.0	0.0	0.0	0.0	0.0	0.0	0.0	1.0
O5	ACC	1	hsa-miR-758-001990	0.75799423	Amp	0.50565904	100.0	33.222725	33.222725	33.222725	-	true	0.040956605	true	3.0	29.0	false	1.0	0.0	0.0	0.0	0.0	0.0	0.0	0.0	0.0	0.0	0.0	0.0	0.0	0.0	0.0	0.0	0.0	0.0	0.0	0.0	0.0	0.0	0.0	1.0
O6	ACC	1	hsa-miR-871-002354	0.0	Amp	0.0	100.0	Undetermined	Undetermined	Undetermined	-	true	0.2	true	3.0	39.0	false	3.0	0.0	0.0	0.0	0.0	0.0	0.0	0.0	0.0	0.0	1.0	0.0	1.0	0.0	0.0	0.0	0.0	0.0	0.0	0.0	0.0	0.0	0.0	1.0
O7	ACC	1	hsa-miR-872-002264	0.0	Amp	0.0	100.0	Undetermined	Undetermined	Undetermined	-	true	0.2	true	3.0	39.0	false	3.0	0.0	0.0	0.0	0.0	0.0	0.0	0.0	0.0	0.0	1.0	0.0	1.0	0.0	0.0	0.0	0.0	0.0	0.0	0.0	0.0	0.0	0.0	1.0
O8	ACC	1	hsa-miR-873-002356	0.0	Amp	0.0	100.0	Undetermined	Undetermined	Undetermined	-	true	0.04	true	3.0	39.0	false	3.0	0.0	0.0	0.0	0.0	0.0	0.0	0.0	0.0	0.0	1.0	0.0	1.0	0.0	0.0	0.0	0.0	0.0	0.0	0.0	0.0	0.0	0.0	1.0
O9	ACC	1	hsa-miR-874-002268	0.0	No Amp	0.0	100.0	Undetermined	Undetermined	Undetermined	-	true	0.04	true	3.0	39.0	false	3.0	0.0	0.0	0.0	0.0	0.0	0.0	0.0	0.0	0.0	1.0	0.0	1.0	0.0	0.0	0.0	0.0	0.0	0.0	0.0	0.0	0.0	0.0	1.0
O10	ACC	1	hsa-miR-875-3p-002204	0.0	No Amp	0.0	100.0	Undetermined	Undetermined	Undetermined	-	true	0.2	true	3.0	39.0	false	3.0	0.0	0.0	0.0	0.0	0.0	0.0	0.0	0.0	0.0	1.0	0.0	1.0	0.0	0.0	0.0	0.0	0.0	0.0	0.0	0.0	0.0	0.0	1.0
O11	ACC	1	hsa-miR-876-3p-002225	0.0	Amp	0.0	100.0	Undetermined	Undetermined	Undetermined	-	true	0.2	true	3.0	39.0	false	3.0	0.0	0.0	0.0	0.0	0.0	0.0	0.0	0.0	0.0	1.0	0.0	1.0	0.0	0.0	0.0	0.0	0.0	0.0	0.0	0.0	0.0	0.0	1.0
O12	ACC	1	hsa-miR-876-5p-002205	0.0	Amp	0.0	100.0	Undetermined	Undetermined	Undetermined	-	true	0.04	true	3.0	39.0	false	3.0	0.0	0.0	0.0	0.0	0.0	0.0	0.0	0.0	0.0	1.0	0.0	1.0	0.0	0.0	0.0	0.0	0.0	0.0	0.0	0.0	0.0	0.0	1.0
O13	ACC	1	hsa-miR-885-3p-002372	0.0	Amp	0.0	100.0	Undetermined	Undetermined	Undetermined	-	true	0.04	true	3.0	39.0	false	3.0	0.0	0.0	0.0	0.0	0.0	0.0	0.0	0.0	0.0	1.0	0.0	1.0	0.0	0.0	0.0	0.0	0.0	0.0	0.0	0.0	0.0	0.0	1.0
O14	ACC	1	hsa-miR-885-5p-002296	1.3306832	Amp	0.92515945	100.0	24.584995	24.584995	24.584995	-	true	0.062083054	true	3.0	21.0	false	0.0	0.0	0.0	0.0	0.0	0.0	0.0	0.0	0.0	0.0	0.0	0.0	0.0	0.0	0.0	0.0	0.0	0.0	0.0	0.0	0.0	0.0	0.0	0.0
O15	ACC	1	hsa-miR-886-3p-002194	0.80135375	Amp	0.91780365	100.0	32.516846	32.516846	32.516846	-	true	0.04	true	3.0	29.0	false	1.0	0.0	0.0	0.0	0.0	0.0	0.0	0.0	0.0	0.0	0.0	0.0	1.0	0.0	0.0	0.0	0.0	0.0	0.0	0.0	0.0	0.0	0.0	0.0
O16	ACC	1	hsa-miR-886-5p-002193	0.0	Amp	0.0	100.0	Undetermined	Undetermined	Undetermined	-	true	0.050173655	true	3.0	39.0	false	2.0	0.0	0.0	0.0	0.0	0.0	0.0	0.0	0.0	0.0	1.0	0.0	0.0	0.0	0.0	0.0	0.0	0.0	0.0	0.0	0.0	0.0	0.0	1.0
O17	ACC	1	hsa-miR-887-002374	0.0	No Amp	0.0	100.0	Undetermined	Undetermined	Undetermined	-	true	0.2	true	3.0	39.0	false	3.0	0.0	0.0	0.0	0.0	0.0	0.0	0.0	0.0	0.0	1.0	0.0	1.0	0.0	0.0	0.0	0.0	0.0	0.0	0.0	0.0	0.0	0.0	1.0
O18	ACC	1	hsa-miR-888-002212	0.0	Amp	0.0	100.0	Undetermined	Undetermined	Undetermined	-	true	0.2	true	3.0	39.0	false	3.0	0.0	0.0	0.0	0.0	0.0	0.0	0.0	0.0	0.0	1.0	0.0	1.0	0.0	0.0	0.0	0.0	0.0	0.0	0.0	0.0	0.0	0.0	1.0
O19	ACC	1	hsa-miR-889-002202	0.0	Amp	0.0	100.0	Undetermined	Undetermined	Undetermined	-	true	0.110265814	true	3.0	39.0	false	2.0	0.0	0.0	0.0	0.0	0.0	0.0	0.0	0.0	0.0	1.0	0.0	0.0	0.0	0.0	0.0	0.0	0.0	0.0	0.0	0.0	0.0	0.0	1.0
O20	ACC	1	hsa-miR-890-002209	0.0	Amp	0.0	100.0	Undetermined	Undetermined	Undetermined	-	true	0.2	true	3.0	39.0	false	3.0	0.0	0.0	0.0	0.0	0.0	0.0	0.0	0.0	0.0	1.0	0.0	1.0	0.0	0.0	0.0	0.0	0.0	0.0	0.0	0.0	0.0	0.0	1.0
O21	ACC	1	hsa-miR-891a-002191	0.0	Amp	0.0	100.0	Undetermined	Undetermined	Undetermined	-	true	0.2	true	3.0	39.0	false	3.0	0.0	0.0	0.0	0.0	0.0	0.0	0.0	0.0	0.0	1.0	0.0	1.0	0.0	0.0	0.0	0.0	0.0	0.0	0.0	0.0	0.0	0.0	1.0
O22	ACC	1	hsa-miR-891b-002210	0.0	Amp	0.0	100.0	Undetermined	Undetermined	Undetermined	-	true	0.2	true	3.0	39.0	false	3.0	0.0	0.0	0.0	0.0	0.0	0.0	0.0	0.0	0.0	1.0	0.0	1.0	0.0	0.0	0.0	0.0	0.0	0.0	0.0	0.0	0.0	0.0	1.0
O23	ACC	1	hsa-miR-892a-002195	0.0	Amp	0.0	100.0	Undetermined	Undetermined	Undetermined	-	true	0.2	true	3.0	39.0	false	3.0	0.0	0.0	0.0	0.0	0.0	0.0	0.0	0.0	0.0	1.0	0.0	1.0	0.0	0.0	0.0	0.0	0.0	0.0	0.0	0.0	0.0	0.0	1.0
O24	ACC	1	hsa-miR-147-000469	0.6766793	Amp	0.15607783	100.0	38.68114	38.68114	38.68114	-	true	0.04	true	3.0	35.0	false	2.0	0.0	0.0	0.0	0.0	0.0	0.0	0.0	0.0	0.0	0.0	0.0	1.0	0.0	0.0	0.0	0.0	0.0	0.0	0.0	0.0	0.0	0.0	1.0
P1	ACC	1	hsa-miR-208-000511	0.77309424	Amp	0.5793704	100.0	27.133781	27.133781	27.133781	-	true	0.04	true	3.0	22.0	false	2.0	0.0	0.0	0.0	0.0	0.0	0.0	0.0	0.0	0.0	0.0	0.0	1.0	0.0	0.0	0.0	0.0	0.0	0.0	0.0	0.0	0.0	0.0	1.0
P2	ACC	1	hsa-miR-211-000514	0.93179554	Amp	0.917198	100.0	32.76653	32.76653	32.76653	-	true	0.041412104	true	3.0	29.0	false	0.0	0.0	0.0	0.0	0.0	0.0	0.0	0.0	0.0	0.0	0.0	0.0	0.0	0.0	0.0	0.0	0.0	0.0	0.0	0.0	0.0	0.0	0.0	0.0
P3	ACC	1	hsa-miR-212-000515	1.1353421	Amp	0.9776673	100.0	30.158125	30.158125	30.158125	-	true	0.059283715	true	3.0	26.0	false	0.0	0.0	0.0	0.0	0.0	0.0	0.0	0.0	0.0	0.0	0.0	0.0	0.0	0.0	0.0	0.0	0.0	0.0	0.0	0.0	0.0	0.0	0.0	0.0
P4	ACC	1	hsa-miR-219-1-3p-002095	0.0	No Amp	0.0	100.0	Undetermined	Undetermined	Undetermined	-	true	0.2	true	3.0	39.0	false	3.0	0.0	0.0	0.0	0.0	0.0	0.0	0.0	0.0	0.0	1.0	0.0	1.0	0.0	0.0	0.0	0.0	0.0	0.0	0.0	0.0	0.0	0.0	1.0
P5	ACC	1	hsa-miR-219-2-3p-002390	0.0	Amp	0.0	100.0	Undetermined	Undetermined	Undetermined	-	true	0.2	true	3.0	39.0	false	3.0	0.0	0.0	0.0	0.0	0.0	0.0	0.0	0.0	0.0	1.0	0.0	1.0	0.0	0.0	0.0	0.0	0.0	0.0	0.0	0.0	0.0	0.0	1.0
P6	ACC	1	hsa-miR-220-000523	0.0	Amp	0.0	100.0	Undetermined	Undetermined	Undetermined	-	true	0.044830732	true	3.0	39.0	false	2.0	0.0	0.0	0.0	0.0	0.0	0.0	0.0	0.0	0.0	1.0	0.0	0.0	0.0	0.0	0.0	0.0	0.0	0.0	0.0	0.0	0.0	0.0	1.0
P7	ACC	1	hsa-miR-220b-002206	0.0	Amp	0.0	100.0	Undetermined	Undetermined	Undetermined	-	true	0.04	true	3.0	39.0	false	3.0	0.0	0.0	0.0	0.0	0.0	0.0	0.0	0.0	0.0	1.0	0.0	1.0	0.0	0.0	0.0	0.0	0.0	0.0	0.0	0.0	0.0	0.0	1.0
P8	ACC	1	hsa-miR-220c-002211	0.0	Amp	0.0	100.0	Undetermined	Undetermined	Undetermined	-	true	0.2	true	3.0	39.0	false	3.0	0.0	0.0	0.0	0.0	0.0	0.0	0.0	0.0	0.0	1.0	0.0	1.0	0.0	0.0	0.0	0.0	0.0	0.0	0.0	0.0	0.0	0.0	1.0
P9	ACC	1	hsa-miR-298-002190	0.0	No Amp	0.0	100.0	Undetermined	Undetermined	Undetermined	-	true	0.2	true	3.0	39.0	false	3.0	0.0	0.0	0.0	0.0	0.0	0.0	0.0	0.0	0.0	1.0	0.0	1.0	0.0	0.0	0.0	0.0	0.0	0.0	0.0	0.0	0.0	0.0	1.0
P10	ACC	1	hsa-miR-325-000540	0.0	No Amp	0.0	100.0	Undetermined	Undetermined	Undetermined	-	true	0.2	true	3.0	39.0	false	3.0	0.0	0.0	0.0	0.0	0.0	0.0	0.0	0.0	0.0	1.0	0.0	1.0	0.0	0.0	0.0	0.0	0.0	0.0	0.0	0.0	0.0	0.0	1.0
P11	ACC	1	hsa-miR-346-000553	1.0303539	Amp	0.6982267	100.0	25.911774	25.911774	25.911774	-	true	0.04	true	3.0	22.0	false	2.0	0.0	0.0	0.0	0.0	0.0	0.0	0.0	0.0	0.0	0.0	0.0	1.0	0.0	0.0	0.0	0.0	0.0	0.0	0.0	0.0	0.0	0.0	1.0
P12	ACC	1	hsa-miR-376c-002122	1.2197614	Amp	0.938324	100.0	33.27329	33.27329	33.27329	-	true	0.09978616	true	3.0	29.0	false	0.0	0.0	0.0	0.0	0.0	0.0	0.0	0.0	0.0	0.0	0.0	0.0	0.0	0.0	0.0	0.0	0.0	0.0	0.0	0.0	0.0	0.0	0.0	0.0
P13	ACC	1	hsa-miR-384-000574	0.0	Amp	0.0	100.0	Undetermined	Undetermined	Undetermined	-	true	0.2	true	3.0	39.0	false	3.0	0.0	0.0	0.0	0.0	0.0	0.0	0.0	0.0	0.0	1.0	0.0	1.0	0.0	0.0	0.0	0.0	0.0	0.0	0.0	0.0	0.0	0.0	1.0
P14	ACC	1	hsa-miR-412-001023	0.0	No Amp	0.0	100.0	Undetermined	Undetermined	Undetermined	-	true	0.2	true	3.0	39.0	false	3.0	0.0	0.0	0.0	0.0	0.0	0.0	0.0	0.0	0.0	1.0	0.0	1.0	0.0	0.0	0.0	0.0	0.0	0.0	0.0	0.0	0.0	0.0	1.0
P15	ACC	1	hsa-miR-448-001029	0.0	Amp	0.0	100.0	Undetermined	Undetermined	Undetermined	-	true	0.2	true	3.0	39.0	false	3.0	0.0	0.0	0.0	0.0	0.0	0.0	0.0	0.0	0.0	1.0	0.0	1.0	0.0	0.0	0.0	0.0	0.0	0.0	0.0	0.0	0.0	0.0	1.0
P16	ACC	1	hsa-miR-492-001039	0.0	No Amp	0.0	100.0	Undetermined	Undetermined	Undetermined	-	true	0.04	true	3.0	39.0	false	3.0	0.0	0.0	0.0	0.0	0.0	0.0	0.0	0.0	0.0	1.0	0.0	1.0	0.0	0.0	0.0	0.0	0.0	0.0	0.0	0.0	0.0	0.0	1.0
P17	ACC	1	hsa-miR-506-001050	0.0	Amp	0.0	100.0	Undetermined	Undetermined	Undetermined	-	true	0.2	true	3.0	39.0	false	3.0	0.0	0.0	0.0	0.0	0.0	0.0	0.0	0.0	0.0	1.0	0.0	1.0	0.0	0.0	0.0	0.0	0.0	0.0	0.0	0.0	0.0	0.0	1.0
P18	ACC	1	hsa-miR-509-3-5p-002155	0.0	No Amp	0.0	100.0	Undetermined	Undetermined	Undetermined	-	true	0.2	true	3.0	39.0	false	3.0	0.0	0.0	0.0	0.0	0.0	0.0	0.0	0.0	0.0	1.0	0.0	1.0	0.0	0.0	0.0	0.0	0.0	0.0	0.0	0.0	0.0	0.0	1.0
P19	ACC	1	hsa-miR-511-001111	0.0	Amp	0.0	100.0	Undetermined	Undetermined	Undetermined	-	true	0.04	true	3.0	39.0	false	3.0	0.0	0.0	0.0	0.0	0.0	0.0	0.0	0.0	0.0	1.0	0.0	1.0	0.0	0.0	0.0	0.0	0.0	0.0	0.0	0.0	0.0	0.0	1.0
P20	ACC	1	hsa-miR-517b-001152	0.0	Amp	0.0	100.0	Undetermined	Undetermined	Undetermined	-	true	0.2	true	3.0	39.0	false	3.0	0.0	0.0	0.0	0.0	0.0	0.0	0.0	0.0	0.0	1.0	0.0	1.0	0.0	0.0	0.0	0.0	0.0	0.0	0.0	0.0	0.0	0.0	1.0
P21	ACC	1	hsa-miR-519c-001163	0.0	Amp	0.0	100.0	Undetermined	Undetermined	Undetermined	-	true	0.2	true	3.0	39.0	false	3.0	0.0	0.0	0.0	0.0	0.0	0.0	0.0	0.0	0.0	1.0	0.0	1.0	0.0	0.0	0.0	0.0	0.0	0.0	0.0	0.0	0.0	0.0	1.0
P22	ACC	1	hsa-miR-520b-001116	1.0990742	Amp	0.96541315	100.0	31.938993	31.938993	31.938993	-	true	0.043109205	true	3.0	28.0	false	0.0	0.0	0.0	0.0	0.0	0.0	0.0	0.0	0.0	0.0	0.0	0.0	0.0	0.0	0.0	0.0	0.0	0.0	0.0	0.0	0.0	0.0	0.0	0.0
P23	ACC	1	hsa-miR-520e-001119	0.0	Amp	0.0	100.0	Undetermined	Undetermined	Undetermined	-	true	0.04	true	3.0	39.0	false	3.0	0.0	0.0	0.0	0.0	0.0	0.0	0.0	0.0	0.0	1.0	0.0	1.0	0.0	0.0	0.0	0.0	0.0	0.0	0.0	0.0	0.0	0.0	1.0
P24	ACC	1	hsa-miR-520f-001120	0.0	Amp	0.0	100.0	Undetermined	Undetermined	Undetermined	-	true	0.1724354	true	3.0	39.0	false	2.0	0.0	0.0	0.0	0.0	0.0	0.0	0.0	0.0	0.0	1.0	0.0	0.0	0.0	0.0	0.0	0.0	0.0	0.0	0.0	0.0	0.0	0.0	1.0
A1	ACA	24	hsa-let-7a-000377	0.61580026	Amp	0.08850157	100.0	38.797134	38.797134	38.797134	-	true	0.053960834	true	3.0	33.0	false	1.0	0.0	0.0	0.0	0.0	0.0	0.0	0.0	0.0	0.0	0.0	0.0	0.0	0.0	0.0	0.0	0.0	0.0	0.0	0.0	0.0	0.0	0.0	1.0
A2	ACA	24	hsa-let-7c-000379	1.3123748	Amp	0.9819117	100.0	34.77979	34.77979	34.77979	-	true	0.17273867	true	3.0	29.0	false	0.0	0.0	0.0	0.0	0.0	0.0	0.0	0.0	0.0	0.0	0.0	0.0	0.0	0.0	0.0	0.0	0.0	0.0	0.0	0.0	0.0	0.0	0.0	0.0
A3	ACA	24	hsa-let-7d-002283	1.1767191	Amp	0.9786973	100.0	32.654583	32.654583	32.654583	-	true	0.051608104	true	3.0	29.0	false	0.0	0.0	0.0	0.0	0.0	0.0	0.0	0.0	0.0	0.0	0.0	0.0	0.0	0.0	0.0	0.0	0.0	0.0	0.0	0.0	0.0	0.0	0.0	0.0
A4	ACA	24	hsa-let-7e-002406	0.8202412	Amp	0.6904789	100.0	36.995785	36.995785	36.995785	-	true	0.105099745	true	3.0	31.0	false	1.0	0.0	0.0	0.0	0.0	0.0	0.0	0.0	0.0	0.0	0.0	0.0	0.0	0.0	0.0	0.0	0.0	0.0	0.0	0.0	0.0	0.0	0.0	1.0
A5	ACA	24	hsa-let-7f-000382	0.0	No Amp	0.0	100.0	Undetermined	Undetermined	Undetermined	-	true	0.04	true	3.0	39.0	false	3.0	0.0	0.0	0.0	0.0	0.0	0.0	0.0	0.0	0.0	1.0	0.0	1.0	0.0	0.0	0.0	0.0	0.0	0.0	0.0	0.0	0.0	0.0	1.0
A6	ACA	24	hsa-let-7g-002282	1.0274987	Amp	0.9080768	100.0	34.907593	34.907593	34.907593	-	true	0.102481976	true	3.0	29.0	false	0.0	0.0	0.0	0.0	0.0	0.0	0.0	0.0	0.0	0.0	0.0	0.0	0.0	0.0	0.0	0.0	0.0	0.0	0.0	0.0	0.0	0.0	0.0	0.0
A7	ACA	24	hsa-miR-1-002222	1.282077	Amp	0.95623034	100.0	35.18695	35.18695	35.18695	-	true	0.19920623	true	3.0	29.0	false	0.0	0.0	0.0	0.0	0.0	0.0	0.0	0.0	0.0	0.0	0.0	0.0	0.0	0.0	0.0	0.0	0.0	0.0	0.0	0.0	0.0	0.0	0.0	0.0
A8	ACA	24	hsa-miR-9-000583	0.0	Inconclusive	0.0	100.0	Undetermined	Undetermined	Undetermined	-	true	0.06101114	true	3.0	39.0	false	2.0	0.0	0.0	0.0	0.0	0.0	0.0	0.0	0.0	0.0	1.0	0.0	0.0	0.0	0.0	0.0	0.0	0.0	0.0	0.0	0.0	0.0	0.0	1.0
A9	ACA	24	hsa-miR-10a-000387	0.0	No Amp	0.0	100.0	Undetermined	Undetermined	Undetermined	-	true	0.14660844	true	3.0	39.0	false	2.0	0.0	0.0	0.0	0.0	0.0	0.0	0.0	0.0	0.0	1.0	0.0	0.0	0.0	0.0	0.0	0.0	0.0	0.0	0.0	0.0	0.0	0.0	1.0
A10	ACA	24	hsa-miR-10b-002218	0.0	Amp	0.0	100.0	Undetermined	Undetermined	Undetermined	-	true	0.2	true	3.0	39.0	false	3.0	0.0	0.0	0.0	0.0	0.0	0.0	0.0	0.0	0.0	1.0	0.0	1.0	0.0	0.0	0.0	0.0	0.0	0.0	0.0	0.0	0.0	0.0	1.0
A11	ACA	24	U6 snRNA-001973	1.0973428	Amp	0.8649319	100.0	32.61162	32.61162	32.61162	-	true	0.043746606	true	3.0	29.0	false	0.0	0.0	0.0	0.0	0.0	0.0	0.0	0.0	0.0	0.0	0.0	0.0	0.0	0.0	0.0	0.0	0.0	0.0	0.0	0.0	0.0	0.0	0.0	0.0
A12	ACA	24	U6 snRNA-001973	0.95321196	Amp	0.92817277	100.0	34.450695	34.450695	34.450695	-	true	0.043746606	true	3.0	31.0	false	1.0	0.0	0.0	0.0	0.0	0.0	0.0	0.0	0.0	0.0	0.0	0.0	0.0	0.0	0.0	1.0	0.0	0.0	0.0	0.0	0.0	0.0	0.0	0.0
A13	ACA	24	hsa-miR-15a-000389	0.0	Amp	0.0	100.0	Undetermined	Undetermined	Undetermined	-	true	0.04	true	3.0	39.0	false	3.0	0.0	0.0	0.0	0.0	0.0	0.0	0.0	0.0	0.0	1.0	0.0	1.0	0.0	0.0	0.0	0.0	0.0	0.0	0.0	0.0	0.0	0.0	1.0
A14	ACA	24	hsa-miR-15b-000390	1.2099464	Amp	0.9749388	100.0	32.64175	32.64175	32.64175	-	true	0.09237084	true	3.0	28.0	false	0.0	0.0	0.0	0.0	0.0	0.0	0.0	0.0	0.0	0.0	0.0	0.0	0.0	0.0	0.0	0.0	0.0	0.0	0.0	0.0	0.0	0.0	0.0	0.0
A15	ACA	24	hsa-miR-16-000391	1.2641171	Amp	0.9858622	100.0	29.94593	29.94593	29.94593	-	true	0.17833437	true	3.0	24.0	false	0.0	0.0	0.0	0.0	0.0	0.0	0.0	0.0	0.0	0.0	0.0	0.0	0.0	0.0	0.0	0.0	0.0	0.0	0.0	0.0	0.0	0.0	0.0	0.0
A16	ACA	24	hsa-miR-17-002308	1.2860765	Amp	0.9872255	100.0	26.859512	26.859512	26.859512	-	true	0.06365445	true	3.0	23.0	false	0.0	0.0	0.0	0.0	0.0	0.0	0.0	0.0	0.0	0.0	0.0	0.0	0.0	0.0	0.0	0.0	0.0	0.0	0.0	0.0	0.0	0.0	0.0	0.0
A17	ACA	24	hsa-miR-18a-002422	0.9605107	Amp	0.9276752	100.0	31.791765	31.791765	31.791765	-	true	0.04	true	3.0	28.0	false	1.0	0.0	0.0	0.0	0.0	0.0	0.0	0.0	0.0	0.0	0.0	0.0	1.0	0.0	0.0	0.0	0.0	0.0	0.0	0.0	0.0	0.0	0.0	0.0
A18	ACA	24	hsa-miR-18b-002217	0.0	Amp	0.0	100.0	Undetermined	Undetermined	Undetermined	-	true	0.04	true	3.0	39.0	false	3.0	0.0	0.0	0.0	0.0	0.0	0.0	0.0	0.0	0.0	1.0	0.0	1.0	0.0	0.0	0.0	0.0	0.0	0.0	0.0	0.0	0.0	0.0	1.0
A19	ACA	24	hsa-miR-19a-000395	1.237227	Amp	0.98059857	100.0	33.357334	33.357334	33.357334	-	true	0.15203354	true	3.0	28.0	false	0.0	0.0	0.0	0.0	0.0	0.0	0.0	0.0	0.0	0.0	0.0	0.0	0.0	0.0	0.0	0.0	0.0	0.0	0.0	0.0	0.0	0.0	0.0	0.0
A20	ACA	24	hsa-miR-19b-000396	1.2077341	Amp	0.9832107	100.0	28.015411	28.015411	28.015411	-	true	0.13139611	true	3.0	23.0	false	0.0	0.0	0.0	0.0	0.0	0.0	0.0	0.0	0.0	0.0	0.0	0.0	0.0	0.0	0.0	0.0	0.0	0.0	0.0	0.0	0.0	0.0	0.0	0.0
A21	ACA	24	hsa-miR-20a-000580	1.3830427	Amp	0.9900165	100.0	28.863321	28.863321	28.863321	-	true	0.22043937	true	3.0	23.0	false	0.0	0.0	0.0	0.0	0.0	0.0	0.0	0.0	0.0	0.0	0.0	0.0	0.0	0.0	0.0	0.0	0.0	0.0	0.0	0.0	0.0	0.0	0.0	0.0
A22	ACA	24	hsa-miR-20b-001014	1.2189245	Amp	0.9750279	100.0	31.01642	31.01642	31.01642	-	true	0.052274123	true	3.0	27.0	false	0.0	0.0	0.0	0.0	0.0	0.0	0.0	0.0	0.0	0.0	0.0	0.0	0.0	0.0	0.0	0.0	0.0	0.0	0.0	0.0	0.0	0.0	0.0	0.0
A23	ACA	24	hsa-miR-21-000397	1.2606764	Amp	0.98125714	100.0	28.622324	28.622324	28.622324	-	true	0.10287307	true	3.0	24.0	false	0.0	0.0	0.0	0.0	0.0	0.0	0.0	0.0	0.0	0.0	0.0	0.0	0.0	0.0	0.0	0.0	0.0	0.0	0.0	0.0	0.0	0.0	0.0	0.0
A24	ACA	24	hsa-miR-22-000398	0.0	Amp	0.0	100.0	Undetermined	Undetermined	Undetermined	-	true	0.049010873	true	3.0	39.0	false	2.0	0.0	0.0	0.0	0.0	0.0	0.0	0.0	0.0	0.0	1.0	0.0	0.0	0.0	0.0	0.0	0.0	0.0	0.0	0.0	0.0	0.0	0.0	1.0
B1	ACA	24	hsa-miR-23a-000399	0.0	Amp	0.027464926	100.0	16.983185	16.983185	16.983185	-	true	0.04	true	3.0	6.0	false	2.0	0.0	0.0	0.0	0.0	0.0	0.0	0.0	0.0	0.0	0.0	0.0	1.0	0.0	0.0	0.0	0.0	0.0	0.0	0.0	0.0	0.0	0.0	1.0
B2	ACA	24	hsa-miR-23b-000400	0.0	Amp	0.0	100.0	Undetermined	Undetermined	Undetermined	-	true	0.09228696	true	3.0	39.0	false	2.0	0.0	0.0	0.0	0.0	0.0	0.0	0.0	0.0	0.0	1.0	0.0	0.0	0.0	0.0	0.0	0.0	0.0	0.0	0.0	0.0	0.0	0.0	1.0
B3	ACA	24	hsa-miR-24-000402	1.2747878	Amp	0.9908303	100.0	28.862162	28.862162	28.862162	-	true	0.16785835	true	3.0	23.0	false	0.0	0.0	0.0	0.0	0.0	0.0	0.0	0.0	0.0	0.0	0.0	0.0	0.0	0.0	0.0	0.0	0.0	0.0	0.0	0.0	0.0	0.0	0.0	0.0
B4	ACA	24	hsa-miR-25-000403	1.472725	Amp	0.9921119	100.0	31.378876	31.378876	31.378876	-	true	0.14283498	true	3.0	27.0	false	0.0	0.0	0.0	0.0	0.0	0.0	0.0	0.0	0.0	0.0	0.0	0.0	0.0	0.0	0.0	0.0	0.0	0.0	0.0	0.0	0.0	0.0	0.0	0.0
B5	ACA	24	hsa-miR-26a-000405	1.1425714	Amp	0.97837496	100.0	33.325386	33.325386	33.325386	-	true	0.121224076	true	3.0	28.0	false	0.0	0.0	0.0	0.0	0.0	0.0	0.0	0.0	0.0	0.0	0.0	0.0	0.0	0.0	0.0	0.0	0.0	0.0	0.0	0.0	0.0	0.0	0.0	0.0
B6	ACA	24	hsa-miR-26b-000407	0.0	Amp	0.0	100.0	Undetermined	Undetermined	Undetermined	-	true	0.1881009	true	3.0	39.0	false	2.0	0.0	0.0	0.0	0.0	0.0	0.0	0.0	0.0	0.0	1.0	0.0	0.0	0.0	0.0	0.0	0.0	0.0	0.0	0.0	0.0	0.0	0.0	1.0
B7	ACA	24	hsa-miR-27a-000408	1.4220308	Amp	0.9882225	100.0	32.228382	32.228382	32.228382	-	true	0.16168486	true	3.0	27.0	false	0.0	0.0	0.0	0.0	0.0	0.0	0.0	0.0	0.0	0.0	0.0	0.0	0.0	0.0	0.0	0.0	0.0	0.0	0.0	0.0	0.0	0.0	0.0	0.0
B8	ACA	24	hsa-miR-27b-000409	1.3476549	Amp	0.98045874	100.0	33.269485	33.269485	33.269485	-	true	0.19898821	true	3.0	28.0	false	0.0	0.0	0.0	0.0	0.0	0.0	0.0	0.0	0.0	0.0	0.0	0.0	0.0	0.0	0.0	0.0	0.0	0.0	0.0	0.0	0.0	0.0	0.0	0.0
B9	ACA	24	hsa-miR-28-3p-002446	1.2356207	Amp	0.9783513	100.0	32.35874	32.35874	32.35874	-	true	0.06368491	true	3.0	29.0	false	0.0	0.0	0.0	0.0	0.0	0.0	0.0	0.0	0.0	0.0	0.0	0.0	0.0	0.0	0.0	0.0	0.0	0.0	0.0	0.0	0.0	0.0	0.0	0.0
B10	ACA	24	hsa-miR-28-000411	0.0	No Amp	0.0	100.0	Undetermined	Undetermined	Undetermined	-	true	0.22137266	true	3.0	39.0	false	2.0	0.0	0.0	0.0	0.0	0.0	0.0	0.0	0.0	0.0	1.0	0.0	0.0	0.0	0.0	0.0	0.0	0.0	0.0	0.0	0.0	0.0	0.0	1.0
B11	ACA	24	U6 snRNA-001973	1.064592	Amp	0.9370142	100.0	32.49774	32.49774	32.49774	-	true	0.043746606	true	3.0	29.0	false	0.0	0.0	0.0	0.0	0.0	0.0	0.0	0.0	0.0	0.0	0.0	0.0	0.0	0.0	0.0	0.0	0.0	0.0	0.0	0.0	0.0	0.0	0.0	0.0
B12	ACA	24	U6 snRNA-001973	1.084377	Amp	0.95258355	100.0	32.677086	32.677086	32.677086	-	true	0.043746606	true	3.0	30.0	false	0.0	0.0	0.0	0.0	0.0	0.0	0.0	0.0	0.0	0.0	0.0	0.0	0.0	0.0	0.0	0.0	0.0	0.0	0.0	0.0	0.0	0.0	0.0	0.0
B13	ACA	24	hsa-miR-29a-002112	1.4015654	Amp	0.98523384	100.0	33.430748	33.430748	33.430748	-	true	0.21288554	true	3.0	28.0	false	0.0	0.0	0.0	0.0	0.0	0.0	0.0	0.0	0.0	0.0	0.0	0.0	0.0	0.0	0.0	0.0	0.0	0.0	0.0	0.0	0.0	0.0	0.0	0.0
B14	ACA	24	hsa-miR-29b-000413	0.0	Amp	0.0	100.0	Undetermined	Undetermined	Undetermined	-	true	0.24508594	true	3.0	39.0	false	2.0	0.0	0.0	0.0	0.0	0.0	0.0	0.0	0.0	0.0	1.0	0.0	0.0	0.0	0.0	0.0	0.0	0.0	0.0	0.0	0.0	0.0	0.0	1.0
B15	ACA	24	hsa-miR-29c-000587	1.2363403	Amp	0.91886336	100.0	36.543247	36.543247	36.543247	-	true	0.19622856	true	3.0	31.0	false	0.0	0.0	0.0	0.0	0.0	0.0	0.0	0.0	0.0	0.0	0.0	0.0	0.0	0.0	0.0	0.0	0.0	0.0	0.0	0.0	0.0	0.0	0.0	0.0
B16	ACA	24	hsa-miR-30b-000602	1.3399088	Amp	0.98189604	100.0	32.50227	32.50227	32.50227	-	true	0.202558	true	3.0	27.0	false	0.0	0.0	0.0	0.0	0.0	0.0	0.0	0.0	0.0	0.0	0.0	0.0	0.0	0.0	0.0	0.0	0.0	0.0	0.0	0.0	0.0	0.0	0.0	0.0
B17	ACA	24	hsa-miR-30c-000419	1.3297495	Amp	0.9588808	100.0	31.956799	31.956799	31.956799	-	true	0.20398818	true	3.0	27.0	false	0.0	0.0	0.0	0.0	0.0	0.0	0.0	0.0	0.0	0.0	0.0	0.0	0.0	0.0	0.0	0.0	0.0	0.0	0.0	0.0	0.0	0.0	0.0	0.0
B18	ACA	24	hsa-miR-31-002279	0.0	Amp	0.0	100.0	Undetermined	Undetermined	Undetermined	-	true	0.2	true	3.0	39.0	false	3.0	0.0	0.0	0.0	0.0	0.0	0.0	0.0	0.0	0.0	1.0	0.0	1.0	0.0	0.0	0.0	0.0	0.0	0.0	0.0	0.0	0.0	0.0	1.0
B19	ACA	24	hsa-miR-32-002109	0.34978098	Inconclusive	0.07871513	100.0	20.123526	20.123526	20.123526	-	true	0.04	true	3.0	7.0	false	2.0	0.0	0.0	0.0	0.0	0.0	0.0	0.0	0.0	0.0	0.0	0.0	1.0	0.0	0.0	0.0	0.0	0.0	0.0	0.0	0.0	0.0	0.0	1.0
B20	ACA	24	hsa-miR-33b-002085	0.0	Amp	0.0	100.0	Undetermined	Undetermined	Undetermined	-	true	0.2	true	3.0	39.0	false	3.0	0.0	0.0	0.0	0.0	0.0	0.0	0.0	0.0	0.0	1.0	0.0	1.0	0.0	0.0	0.0	0.0	0.0	0.0	0.0	0.0	0.0	0.0	1.0
B21	ACA	24	hsa-miR-34a-000426	0.0	Amp	0.0	100.0	Undetermined	Undetermined	Undetermined	-	false	0.085	true	3.0	39.0	false	2.0	0.0	0.0	0.0	0.0	0.0	0.0	0.0	0.0	0.0	1.0	0.0	0.0	0.0	0.0	0.0	0.0	0.0	0.0	0.0	0.0	0.0	0.0	1.0
B22	ACA	24	hsa-miR-34c-000428	0.0	Amp	0.0	100.0	Undetermined	Undetermined	Undetermined	-	true	0.2	true	3.0	39.0	false	3.0	0.0	0.0	0.0	0.0	0.0	0.0	0.0	0.0	0.0	1.0	0.0	1.0	0.0	0.0	0.0	0.0	0.0	0.0	0.0	0.0	0.0	0.0	1.0
B23	ACA	24	hsa-miR-92a-000431	1.320573	Amp	0.98080754	100.0	30.030748	30.030748	30.030748	-	true	0.21873271	true	3.0	24.0	false	0.0	0.0	0.0	0.0	0.0	0.0	0.0	0.0	0.0	0.0	0.0	0.0	0.0	0.0	0.0	0.0	0.0	0.0	0.0	0.0	0.0	0.0	0.0	0.0
B24	ACA	24	mmu-miR-93-001090	1.1597553	Amp	0.96565014	100.0	31.39936	31.39936	31.39936	-	true	0.102977954	true	3.0	27.0	false	0.0	0.0	0.0	0.0	0.0	0.0	0.0	0.0	0.0	0.0	0.0	0.0	0.0	0.0	0.0	0.0	0.0	0.0	0.0	0.0	0.0	0.0	0.0	0.0
C1	ACA	24	hsa-miR-95-000433	0.0	Inconclusive	0.0	100.0	Undetermined	Undetermined	Undetermined	-	true	0.112841494	true	3.0	39.0	false	2.0	0.0	0.0	0.0	0.0	0.0	0.0	0.0	0.0	0.0	1.0	0.0	0.0	0.0	0.0	0.0	0.0	0.0	0.0	0.0	0.0	0.0	0.0	1.0
C2	ACA	24	mmu-miR-96-000186	0.0	No Amp	0.0	100.0	Undetermined	Undetermined	Undetermined	-	true	0.2	true	3.0	39.0	false	3.0	0.0	0.0	0.0	0.0	0.0	0.0	0.0	0.0	0.0	1.0	0.0	1.0	0.0	0.0	0.0	0.0	0.0	0.0	0.0	0.0	0.0	0.0	1.0
C3	ACA	24	hsa-miR-98-000577	0.0	No Amp	0.0	100.0	Undetermined	Undetermined	Undetermined	-	true	0.04	true	3.0	39.0	false	3.0	0.0	0.0	0.0	0.0	0.0	0.0	0.0	0.0	0.0	1.0	0.0	1.0	0.0	0.0	0.0	0.0	0.0	0.0	0.0	0.0	0.0	0.0	1.0
C4	ACA	24	hsa-miR-99a-000435	0.0	Amp	0.0	100.0	Undetermined	Undetermined	Undetermined	-	true	0.06803377	true	3.0	39.0	false	2.0	0.0	0.0	0.0	0.0	0.0	0.0	0.0	0.0	0.0	1.0	0.0	0.0	0.0	0.0	0.0	0.0	0.0	0.0	0.0	0.0	0.0	0.0	1.0
C5	ACA	24	hsa-miR-99b-000436	0.99507046	Amp	0.9642749	100.0	35.46243	35.46243	35.46243	-	true	0.04048359	true	3.0	32.0	false	0.0	0.0	0.0	0.0	0.0	0.0	0.0	0.0	0.0	0.0	0.0	0.0	0.0	0.0	0.0	0.0	0.0	0.0	0.0	0.0	0.0	0.0	0.0	0.0
C6	ACA	24	hsa-miR-100-000437	0.0	Amp	0.0	100.0	Undetermined	Undetermined	Undetermined	-	true	0.08302928	true	3.0	39.0	false	2.0	0.0	0.0	0.0	0.0	0.0	0.0	0.0	0.0	0.0	1.0	0.0	0.0	0.0	0.0	0.0	0.0	0.0	0.0	0.0	0.0	0.0	0.0	1.0
C7	ACA	24	hsa-miR-101-002253	0.0	Inconclusive	0.0	100.0	Undetermined	Undetermined	Undetermined	-	true	0.20499457	true	3.0	39.0	false	2.0	0.0	0.0	0.0	0.0	0.0	0.0	0.0	0.0	0.0	1.0	0.0	0.0	0.0	0.0	0.0	0.0	0.0	0.0	0.0	0.0	0.0	0.0	1.0
C8	ACA	24	hsa-miR-103-000439	0.0	Amp	0.0	100.0	Undetermined	Undetermined	Undetermined	-	true	0.04	true	3.0	39.0	false	3.0	0.0	0.0	0.0	0.0	0.0	0.0	0.0	0.0	0.0	1.0	0.0	1.0	0.0	0.0	0.0	0.0	0.0	0.0	0.0	0.0	0.0	0.0	1.0
C9	ACA	24	hsa-miR-105-002167	0.0	Amp	0.0	100.0	Undetermined	Undetermined	Undetermined	-	true	0.2	true	3.0	39.0	false	3.0	0.0	0.0	0.0	0.0	0.0	0.0	0.0	0.0	0.0	1.0	0.0	1.0	0.0	0.0	0.0	0.0	0.0	0.0	0.0	0.0	0.0	0.0	1.0
C10	ACA	24	hsa-miR-106a-002169	1.1987103	Amp	0.9900518	100.0	29.73799	29.73799	29.73799	-	true	0.08175489	true	3.0	26.0	false	0.0	0.0	0.0	0.0	0.0	0.0	0.0	0.0	0.0	0.0	0.0	0.0	0.0	0.0	0.0	0.0	0.0	0.0	0.0	0.0	0.0	0.0	0.0	0.0
C11	ACA	24	RNU44-001094	0.0	Inconclusive	0.0	100.0	Undetermined	Undetermined	Undetermined	-	true	0.2	true	3.0	39.0	false	3.0	0.0	0.0	0.0	0.0	0.0	0.0	0.0	0.0	0.0	1.0	0.0	1.0	0.0	0.0	0.0	0.0	0.0	0.0	0.0	0.0	0.0	0.0	1.0
C12	ACA	24	hsa-miR-106b-000442	1.3659337	Amp	0.98961926	100.0	32.57229	32.57229	32.57229	-	true	0.16119531	true	3.0	27.0	false	0.0	0.0	0.0	0.0	0.0	0.0	0.0	0.0	0.0	0.0	0.0	0.0	0.0	0.0	0.0	0.0	0.0	0.0	0.0	0.0	0.0	0.0	0.0	0.0
C13	ACA	24	hsa-miR-107-000443	0.0	Amp	0.0	100.0	Undetermined	Undetermined	Undetermined	-	true	0.2	true	3.0	39.0	false	3.0	0.0	0.0	0.0	0.0	0.0	0.0	0.0	0.0	0.0	1.0	0.0	1.0	0.0	0.0	0.0	0.0	0.0	0.0	0.0	0.0	0.0	0.0	1.0
C14	ACA	24	hsa-miR-122-002245	0.67980367	Amp	0.0	100.0	39.995777	39.995777	39.995777	-	true	0.06679996	true	3.0	34.0	false	1.0	0.0	0.0	0.0	0.0	0.0	0.0	0.0	0.0	0.0	0.0	0.0	0.0	0.0	0.0	0.0	0.0	0.0	0.0	0.0	0.0	0.0	0.0	1.0
C15	ACA	24	mmu-miR-124a-001182	0.0	Amp	0.0	100.0	Undetermined	Undetermined	Undetermined	-	true	0.04	true	3.0	39.0	false	3.0	0.0	0.0	0.0	0.0	0.0	0.0	0.0	0.0	0.0	1.0	0.0	1.0	0.0	0.0	0.0	0.0	0.0	0.0	0.0	0.0	0.0	0.0	1.0
C16	ACA	24	hsa-miR-125a-3p-002199	0.0	Amp	0.0	100.0	Undetermined	Undetermined	Undetermined	-	true	0.04	true	3.0	39.0	false	3.0	0.0	0.0	0.0	0.0	0.0	0.0	0.0	0.0	0.0	1.0	0.0	1.0	0.0	0.0	0.0	0.0	0.0	0.0	0.0	0.0	0.0	0.0	1.0
C17	ACA	24	hsa-miR-125a-5p-002198	0.58546007	Amp	0.0	100.0	Undetermined	Undetermined	Undetermined	-	true	0.14032274	true	3.0	34.0	false	1.0	0.0	0.0	0.0	0.0	0.0	0.0	0.0	0.0	0.0	0.0	0.0	0.0	0.0	0.0	0.0	0.0	0.0	0.0	0.0	0.0	0.0	0.0	1.0
C18	ACA	24	hsa-miR-125b-000449	0.0	No Amp	0.0	100.0	Undetermined	Undetermined	Undetermined	-	true	0.2	true	3.0	39.0	false	3.0	0.0	0.0	0.0	0.0	0.0	0.0	0.0	0.0	0.0	1.0	0.0	1.0	0.0	0.0	0.0	0.0	0.0	0.0	0.0	0.0	0.0	0.0	1.0
C19	ACA	24	hsa-miR-126-002228	1.2633911	Amp	0.9864578	100.0	30.52924	30.52924	30.52924	-	true	0.16770075	true	3.0	25.0	false	0.0	0.0	0.0	0.0	0.0	0.0	0.0	0.0	0.0	0.0	0.0	0.0	0.0	0.0	0.0	0.0	0.0	0.0	0.0	0.0	0.0	0.0	0.0	0.0
C20	ACA	24	hsa-miR-127-000452	1.3184692	Amp	0.980278	100.0	34.442345	34.442345	34.442345	-	true	0.19936919	true	3.0	29.0	false	0.0	0.0	0.0	0.0	0.0	0.0	0.0	0.0	0.0	0.0	0.0	0.0	0.0	0.0	0.0	0.0	0.0	0.0	0.0	0.0	0.0	0.0	0.0	0.0
C21	ACA	24	hsa-miR-127-5p-002229	0.0	Amp	0.0	100.0	Undetermined	Undetermined	Undetermined	-	true	0.2	true	3.0	39.0	false	3.0	0.0	0.0	0.0	0.0	0.0	0.0	0.0	0.0	0.0	1.0	0.0	1.0	0.0	0.0	0.0	0.0	0.0	0.0	0.0	0.0	0.0	0.0	1.0
C22	ACA	24	hsa-miR-128a-002216	0.0	Amp	0.0	100.0	Undetermined	Undetermined	Undetermined	-	true	0.07151292	true	3.0	39.0	false	2.0	0.0	0.0	0.0	0.0	0.0	0.0	0.0	0.0	0.0	1.0	0.0	0.0	0.0	0.0	0.0	0.0	0.0	0.0	0.0	0.0	0.0	0.0	1.0
C23	ACA	24	mmu-miR-129-3p-001184	0.0	Amp	0.0	100.0	Undetermined	Undetermined	Undetermined	-	true	0.04	true	3.0	39.0	false	3.0	0.0	0.0	0.0	0.0	0.0	0.0	0.0	0.0	0.0	1.0	0.0	1.0	0.0	0.0	0.0	0.0	0.0	0.0	0.0	0.0	0.0	0.0	1.0
C24	ACA	24	hsa-miR-129-000590	0.0	Amp	0.0	100.0	Undetermined	Undetermined	Undetermined	-	true	0.2	true	3.0	39.0	false	3.0	0.0	0.0	0.0	0.0	0.0	0.0	0.0	0.0	0.0	1.0	0.0	1.0	0.0	0.0	0.0	0.0	0.0	0.0	0.0	0.0	0.0	0.0	1.0
D1	ACA	24	hsa-miR-130a-000454	1.2733456	Amp	0.95020485	100.0	32.685978	32.685978	32.685978	-	true	0.072605684	true	3.0	29.0	false	0.0	0.0	0.0	0.0	0.0	0.0	0.0	0.0	0.0	0.0	0.0	0.0	0.0	0.0	0.0	0.0	0.0	0.0	0.0	0.0	0.0	0.0	0.0	0.0
D2	ACA	24	hsa-miR-130b-000456	1.0563375	Inconclusive	0.7477798	100.0	37.295452	37.295452	37.295452	-	true	0.076101564	true	3.0	33.0	false	1.0	0.0	0.0	0.0	0.0	0.0	0.0	0.0	0.0	0.0	0.0	0.0	0.0	0.0	0.0	0.0	0.0	0.0	0.0	0.0	0.0	0.0	0.0	1.0
D3	ACA	24	hsa-miR-132-000457	0.0	Amp	0.0	100.0	Undetermined	Undetermined	Undetermined	-	true	0.0555144	true	3.0	39.0	false	2.0	0.0	0.0	0.0	0.0	0.0	0.0	0.0	0.0	0.0	1.0	0.0	0.0	0.0	0.0	0.0	0.0	0.0	0.0	0.0	0.0	0.0	0.0	1.0
D4	ACA	24	hsa-miR-133a-002246	0.0	Amp	0.0	100.0	Undetermined	Undetermined	Undetermined	-	true	0.04	true	3.0	39.0	false	3.0	0.0	0.0	0.0	0.0	0.0	0.0	0.0	0.0	0.0	1.0	0.0	1.0	0.0	0.0	0.0	0.0	0.0	0.0	0.0	0.0	0.0	0.0	1.0
D5	ACA	24	hsa-miR-133b-002247	0.0	Amp	0.0	100.0	Undetermined	Undetermined	Undetermined	-	true	0.08902834	true	3.0	39.0	false	2.0	0.0	0.0	0.0	0.0	0.0	0.0	0.0	0.0	0.0	1.0	0.0	0.0	0.0	0.0	0.0	0.0	0.0	0.0	0.0	0.0	0.0	0.0	1.0
D6	ACA	24	mmu-miR-134-001186	0.0	Amp	0.0	100.0	Undetermined	Undetermined	Undetermined	-	true	0.04	true	3.0	39.0	false	3.0	0.0	0.0	0.0	0.0	0.0	0.0	0.0	0.0	0.0	1.0	0.0	1.0	0.0	0.0	0.0	0.0	0.0	0.0	0.0	0.0	0.0	0.0	1.0
D7	ACA	24	hsa-miR-135a-000460	0.0	Amp	0.0	100.0	Undetermined	Undetermined	Undetermined	-	true	0.04	true	3.0	39.0	false	3.0	0.0	0.0	0.0	0.0	0.0	0.0	0.0	0.0	0.0	1.0	0.0	1.0	0.0	0.0	0.0	0.0	0.0	0.0	0.0	0.0	0.0	0.0	1.0
D8	ACA	24	hsa-miR-135b-002261	0.0	No Amp	0.0	100.0	Undetermined	Undetermined	Undetermined	-	true	0.2	true	3.0	39.0	false	3.0	0.0	0.0	0.0	0.0	0.0	0.0	0.0	0.0	0.0	1.0	0.0	1.0	0.0	0.0	0.0	0.0	0.0	0.0	0.0	0.0	0.0	0.0	1.0
D9	ACA	24	hsa-miR-136-000592	0.0	Amp	0.0	100.0	Undetermined	Undetermined	Undetermined	-	true	0.07305929	true	3.0	39.0	false	2.0	0.0	0.0	0.0	0.0	0.0	0.0	0.0	0.0	0.0	1.0	0.0	0.0	0.0	0.0	0.0	0.0	0.0	0.0	0.0	0.0	0.0	0.0	1.0
D10	ACA	24	mmu-miR-137-001129	0.0	Amp	0.0	100.0	Undetermined	Undetermined	Undetermined	-	true	0.2	true	3.0	39.0	false	3.0	0.0	0.0	0.0	0.0	0.0	0.0	0.0	0.0	0.0	1.0	0.0	1.0	0.0	0.0	0.0	0.0	0.0	0.0	0.0	0.0	0.0	0.0	1.0
D11	ACA	24	hsa-miR-138-002284	0.0	No Amp	0.0	100.0	Undetermined	Undetermined	Undetermined	-	true	0.40486872	true	3.0	39.0	false	2.0	0.0	0.0	0.0	0.0	0.0	0.0	0.0	0.0	0.0	1.0	0.0	0.0	0.0	0.0	0.0	0.0	0.0	0.0	0.0	0.0	0.0	0.0	1.0
D12	ACA	24	hsa-miR-139-3p-002313	0.0	Amp	0.0	100.0	Undetermined	Undetermined	Undetermined	-	true	0.047619443	true	3.0	39.0	false	2.0	0.0	0.0	0.0	0.0	0.0	0.0	0.0	0.0	0.0	1.0	0.0	0.0	0.0	0.0	0.0	0.0	0.0	0.0	0.0	0.0	0.0	0.0	1.0
D13	ACA	24	hsa-miR-139-5p-002289	0.73618233	Amp	0.0	100.0	39.44247	39.44247	39.44247	-	true	0.0625204	true	3.0	34.0	false	1.0	0.0	0.0	0.0	0.0	0.0	0.0	0.0	0.0	0.0	0.0	0.0	0.0	0.0	0.0	0.0	0.0	0.0	0.0	0.0	0.0	0.0	0.0	1.0
D14	ACA	24	hsa-miR-140-3p-002234	0.0	Amp	0.0	100.0	Undetermined	Undetermined	Undetermined	-	true	0.052023143	true	3.0	39.0	false	2.0	0.0	0.0	0.0	0.0	0.0	0.0	0.0	0.0	0.0	1.0	0.0	0.0	0.0	0.0	0.0	0.0	0.0	0.0	0.0	0.0	0.0	0.0	1.0
D15	ACA	24	mmu-miR-140-001187	0.0	Amp	0.0	100.0	Undetermined	Undetermined	Undetermined	-	true	0.24560039	true	3.0	39.0	false	2.0	0.0	0.0	0.0	0.0	0.0	0.0	0.0	0.0	0.0	1.0	0.0	0.0	0.0	0.0	0.0	0.0	0.0	0.0	0.0	0.0	0.0	0.0	1.0
D16	ACA	24	hsa-miR-141-000463	0.0	No Amp	0.0	100.0	Undetermined	Undetermined	Undetermined	-	true	0.11509472	true	3.0	39.0	false	2.0	0.0	0.0	0.0	0.0	0.0	0.0	0.0	0.0	0.0	1.0	0.0	0.0	0.0	0.0	0.0	0.0	0.0	0.0	0.0	0.0	0.0	0.0	1.0
D17	ACA	24	hsa-miR-142-3p-000464	1.3472213	Amp	0.97226036	100.0	33.07567	33.07567	33.07567	-	true	0.20063646	true	3.0	28.0	false	0.0	0.0	0.0	0.0	0.0	0.0	0.0	0.0	0.0	0.0	0.0	0.0	0.0	0.0	0.0	0.0	0.0	0.0	0.0	0.0	0.0	0.0	0.0	0.0
D18	ACA	24	hsa-miR-142-5p-002248	0.0	Amp	0.0	100.0	Undetermined	Undetermined	Undetermined	-	true	0.18444054	true	3.0	39.0	false	2.0	0.0	0.0	0.0	0.0	0.0	0.0	0.0	0.0	0.0	1.0	0.0	0.0	0.0	0.0	0.0	0.0	0.0	0.0	0.0	0.0	0.0	0.0	1.0
D19	ACA	24	hsa-miR-143-002249	0.0	Amp	0.0	100.0	Undetermined	Undetermined	Undetermined	-	true	0.05499983	true	3.0	39.0	false	2.0	0.0	0.0	0.0	0.0	0.0	0.0	0.0	0.0	0.0	1.0	0.0	0.0	0.0	0.0	0.0	0.0	0.0	0.0	0.0	0.0	0.0	0.0	1.0
D20	ACA	24	hsa-miR-145-002278	1.2034533	Amp	0.95752954	100.0	34.39302	34.39302	34.39302	-	true	0.08006989	true	3.0	30.0	false	0.0	0.0	0.0	0.0	0.0	0.0	0.0	0.0	0.0	0.0	0.0	0.0	0.0	0.0	0.0	0.0	0.0	0.0	0.0	0.0	0.0	0.0	0.0	0.0
D21	ACA	24	hsa-miR-146a-000468	1.3470427	Amp	0.9659527	100.0	30.045242	30.045242	30.045242	-	true	0.23494014	true	3.0	24.0	false	0.0	0.0	0.0	0.0	0.0	0.0	0.0	0.0	0.0	0.0	0.0	0.0	0.0	0.0	0.0	0.0	0.0	0.0	0.0	0.0	0.0	0.0	0.0	0.0
D22	ACA	24	hsa-miR-146b-3p-002361	0.0	Amp	0.0	100.0	Undetermined	Undetermined	Undetermined	-	true	0.2	true	3.0	39.0	false	3.0	0.0	0.0	0.0	0.0	0.0	0.0	0.0	0.0	0.0	1.0	0.0	1.0	0.0	0.0	0.0	0.0	0.0	0.0	0.0	0.0	0.0	0.0	1.0
D23	ACA	24	hsa-miR-146b-001097	0.0	Amp	0.0	100.0	Undetermined	Undetermined	Undetermined	-	true	0.15399085	true	3.0	39.0	false	2.0	0.0	0.0	0.0	0.0	0.0	0.0	0.0	0.0	0.0	1.0	0.0	0.0	0.0	0.0	0.0	0.0	0.0	0.0	0.0	0.0	0.0	0.0	1.0
D24	ACA	24	hsa-miR-147b-002262	0.0	No Amp	0.0	100.0	Undetermined	Undetermined	Undetermined	-	true	0.2	true	3.0	39.0	false	3.0	0.0	0.0	0.0	0.0	0.0	0.0	0.0	0.0	0.0	1.0	0.0	1.0	0.0	0.0	0.0	0.0	0.0	0.0	0.0	0.0	0.0	0.0	1.0
E1	ACA	24	hsa-miR-148a-000470	1.3034534	Amp	0.98950565	100.0	34.053032	34.053032	34.053032	-	true	0.1181917	true	3.0	29.0	false	0.0	0.0	0.0	0.0	0.0	0.0	0.0	0.0	0.0	0.0	0.0	0.0	0.0	0.0	0.0	0.0	0.0	0.0	0.0	0.0	0.0	0.0	0.0	0.0
E2	ACA	24	hsa-miR-148b-000471	0.0	Amp	0.0	100.0	Undetermined	Undetermined	Undetermined	-	true	0.04074584	true	3.0	39.0	false	2.0	0.0	0.0	0.0	0.0	0.0	0.0	0.0	0.0	0.0	1.0	0.0	0.0	0.0	0.0	0.0	0.0	0.0	0.0	0.0	0.0	0.0	0.0	1.0
E3	ACA	24	hsa-miR-149-002255	0.0	Amp	0.0	100.0	Undetermined	Undetermined	Undetermined	-	true	0.2	true	3.0	39.0	false	3.0	0.0	0.0	0.0	0.0	0.0	0.0	0.0	0.0	0.0	1.0	0.0	1.0	0.0	0.0	0.0	0.0	0.0	0.0	0.0	0.0	0.0	0.0	1.0
E4	ACA	24	hsa-miR-150-000473	1.4151928	Amp	0.98453087	100.0	32.018955	32.018955	32.018955	-	true	0.2692764	true	3.0	26.0	false	0.0	0.0	0.0	0.0	0.0	0.0	0.0	0.0	0.0	0.0	0.0	0.0	0.0	0.0	0.0	0.0	0.0	0.0	0.0	0.0	0.0	0.0	0.0	0.0
E5	ACA	24	hsa-miR-152-000475	0.0	Amp	0.0	100.0	Undetermined	Undetermined	Undetermined	-	true	0.24923787	true	3.0	39.0	false	2.0	0.0	0.0	0.0	0.0	0.0	0.0	0.0	0.0	0.0	1.0	0.0	0.0	0.0	0.0	0.0	0.0	0.0	0.0	0.0	0.0	0.0	0.0	1.0
E6	ACA	24	mmu-miR-153-001191	0.0	Inconclusive	0.0	100.0	Undetermined	Undetermined	Undetermined	-	true	0.2	true	3.0	39.0	false	3.0	0.0	0.0	0.0	0.0	0.0	0.0	0.0	0.0	0.0	1.0	0.0	1.0	0.0	0.0	0.0	0.0	0.0	0.0	0.0	0.0	0.0	0.0	1.0
E7	ACA	24	hsa-miR-154-000477	0.0	Amp	0.0	100.0	Undetermined	Undetermined	Undetermined	-	true	0.2	true	3.0	39.0	false	3.0	0.0	0.0	0.0	0.0	0.0	0.0	0.0	0.0	0.0	1.0	0.0	1.0	0.0	0.0	0.0	0.0	0.0	0.0	0.0	0.0	0.0	0.0	1.0
E8	ACA	24	hsa-miR-181a-000480	0.0	Amp	0.0	100.0	Undetermined	Undetermined	Undetermined	-	true	0.063509665	true	3.0	39.0	false	2.0	0.0	0.0	0.0	0.0	0.0	0.0	0.0	0.0	0.0	1.0	0.0	0.0	0.0	0.0	0.0	0.0	0.0	0.0	0.0	0.0	0.0	0.0	1.0
E9	ACA	24	hsa-miR-181c-000482	0.0	Amp	0.0	100.0	Undetermined	Undetermined	Undetermined	-	true	0.05436146	true	3.0	39.0	false	2.0	0.0	0.0	0.0	0.0	0.0	0.0	0.0	0.0	0.0	1.0	0.0	0.0	0.0	0.0	0.0	0.0	0.0	0.0	0.0	0.0	0.0	0.0	1.0
E10	ACA	24	hsa-miR-182-002334	0.0	Inconclusive	0.0	100.0	Undetermined	Undetermined	Undetermined	-	true	0.04445839	true	3.0	39.0	false	2.0	0.0	0.0	0.0	0.0	0.0	0.0	0.0	0.0	0.0	1.0	0.0	0.0	0.0	0.0	0.0	0.0	0.0	0.0	0.0	0.0	0.0	0.0	1.0
E11	ACA	24	RNU48-001006	0.0	Amp	0.0	100.0	Undetermined	Undetermined	Undetermined	-	true	0.1857924	true	3.0	39.0	false	2.0	0.0	0.0	0.0	0.0	0.0	0.0	0.0	0.0	0.0	1.0	0.0	0.0	0.0	0.0	0.0	0.0	0.0	0.0	0.0	0.0	0.0	0.0	1.0
E12	ACA	24	hsa-miR-183-002269	0.0	Amp	0.0	100.0	Undetermined	Undetermined	Undetermined	-	true	0.06402398	true	3.0	39.0	false	2.0	0.0	0.0	0.0	0.0	0.0	0.0	0.0	0.0	0.0	1.0	0.0	0.0	0.0	0.0	0.0	0.0	0.0	0.0	0.0	0.0	0.0	0.0	1.0
E13	ACA	24	hsa-miR-184-000485	0.0	Amp	0.0	100.0	Undetermined	Undetermined	Undetermined	-	true	0.2	true	3.0	39.0	false	3.0	0.0	0.0	0.0	0.0	0.0	0.0	0.0	0.0	0.0	1.0	0.0	1.0	0.0	0.0	0.0	0.0	0.0	0.0	0.0	0.0	0.0	0.0	1.0
E14	ACA	24	hsa-miR-185-002271	0.0	Amp	0.0	100.0	Undetermined	Undetermined	Undetermined	-	true	0.06834139	true	3.0	39.0	false	2.0	0.0	0.0	0.0	0.0	0.0	0.0	0.0	0.0	0.0	1.0	0.0	0.0	0.0	0.0	0.0	0.0	0.0	0.0	0.0	0.0	0.0	0.0	1.0
E15	ACA	24	hsa-miR-186-002285	1.2253942	Amp	0.984953	100.0	32.92007	32.92007	32.92007	-	true	0.11518128	true	3.0	28.0	false	0.0	0.0	0.0	0.0	0.0	0.0	0.0	0.0	0.0	0.0	0.0	0.0	0.0	0.0	0.0	0.0	0.0	0.0	0.0	0.0	0.0	0.0	0.0	0.0
E16	ACA	24	mmu-miR-187-001193	0.0	Amp	0.0	100.0	Undetermined	Undetermined	Undetermined	-	true	0.2	true	3.0	39.0	false	3.0	0.0	0.0	0.0	0.0	0.0	0.0	0.0	0.0	0.0	1.0	0.0	1.0	0.0	0.0	0.0	0.0	0.0	0.0	0.0	0.0	0.0	0.0	1.0
E17	ACA	24	hsa-miR-188-3p-002106	0.0	Amp	0.0	100.0	Undetermined	Undetermined	Undetermined	-	true	0.2	true	3.0	39.0	false	3.0	0.0	0.0	0.0	0.0	0.0	0.0	0.0	0.0	0.0	1.0	0.0	1.0	0.0	0.0	0.0	0.0	0.0	0.0	0.0	0.0	0.0	0.0	1.0
E18	ACA	24	hsa-miR-190-000489	0.0	Amp	0.0	100.0	Undetermined	Undetermined	Undetermined	-	true	0.2	true	3.0	39.0	false	3.0	0.0	0.0	0.0	0.0	0.0	0.0	0.0	0.0	0.0	1.0	0.0	1.0	0.0	0.0	0.0	0.0	0.0	0.0	0.0	0.0	0.0	0.0	1.0
E19	ACA	24	hsa-miR-191-002299	1.2713883	Amp	0.9788424	100.0	32.398407	32.398407	32.398407	-	true	0.15061118	true	3.0	27.0	false	0.0	0.0	0.0	0.0	0.0	0.0	0.0	0.0	0.0	0.0	0.0	0.0	0.0	0.0	0.0	0.0	0.0	0.0	0.0	0.0	0.0	0.0	0.0	0.0
E20	ACA	24	hsa-miR-192-000491	0.0	Amp	0.0	100.0	Undetermined	Undetermined	Undetermined	-	true	0.1954221	true	3.0	39.0	false	2.0	0.0	0.0	0.0	0.0	0.0	0.0	0.0	0.0	0.0	1.0	0.0	0.0	0.0	0.0	0.0	0.0	0.0	0.0	0.0	0.0	0.0	0.0	1.0
E21	ACA	24	hsa-miR-193a-3p-002250	0.0	Amp	0.0	100.0	Undetermined	Undetermined	Undetermined	-	true	0.04	true	3.0	39.0	false	3.0	0.0	0.0	0.0	0.0	0.0	0.0	0.0	0.0	0.0	1.0	0.0	1.0	0.0	0.0	0.0	0.0	0.0	0.0	0.0	0.0	0.0	0.0	1.0
E22	ACA	24	hsa-miR-193a-5p-002281	0.0	Amp	0.0	100.0	Undetermined	Undetermined	Undetermined	-	true	0.120585136	true	3.0	39.0	false	2.0	0.0	0.0	0.0	0.0	0.0	0.0	0.0	0.0	0.0	1.0	0.0	0.0	0.0	0.0	0.0	0.0	0.0	0.0	0.0	0.0	0.0	0.0	1.0
E23	ACA	24	hsa-miR-193b-002367	0.0	Amp	0.0	100.0	Undetermined	Undetermined	Undetermined	-	true	0.1376517	true	3.0	39.0	false	2.0	0.0	0.0	0.0	0.0	0.0	0.0	0.0	0.0	0.0	1.0	0.0	0.0	0.0	0.0	0.0	0.0	0.0	0.0	0.0	0.0	0.0	0.0	1.0
E24	ACA	24	hsa-miR-194-000493	0.0	No Amp	0.0	100.0	Undetermined	Undetermined	Undetermined	-	true	0.14607978	true	3.0	39.0	false	2.0	0.0	0.0	0.0	0.0	0.0	0.0	0.0	0.0	0.0	1.0	0.0	0.0	0.0	0.0	0.0	0.0	0.0	0.0	0.0	0.0	0.0	0.0	1.0
F1	ACA	24	hsa-miR-195-000494	1.2791021	Amp	0.9629973	100.0	35.41221	35.41221	35.41221	-	true	0.15314245	true	3.0	30.0	false	0.0	0.0	0.0	0.0	0.0	0.0	0.0	0.0	0.0	0.0	0.0	0.0	0.0	0.0	0.0	0.0	0.0	0.0	0.0	0.0	0.0	0.0	0.0	0.0
F2	ACA	24	hsa-miR-196b-002215	0.0	Amp	0.0	100.0	Undetermined	Undetermined	Undetermined	-	true	0.2	true	3.0	39.0	false	3.0	0.0	0.0	0.0	0.0	0.0	0.0	0.0	0.0	0.0	1.0	0.0	1.0	0.0	0.0	0.0	0.0	0.0	0.0	0.0	0.0	0.0	0.0	1.0
F3	ACA	24	hsa-miR-197-000497	1.1814669	Amp	0.9704268	100.0	31.513363	31.513363	31.513363	-	true	0.08693524	true	3.0	27.0	false	0.0	0.0	0.0	0.0	0.0	0.0	0.0	0.0	0.0	0.0	0.0	0.0	0.0	0.0	0.0	0.0	0.0	0.0	0.0	0.0	0.0	0.0	0.0	0.0
F4	ACA	24	hsa-miR-198-002273	0.0	No Amp	0.0	100.0	Undetermined	Undetermined	Undetermined	-	true	0.2	true	3.0	39.0	false	3.0	0.0	0.0	0.0	0.0	0.0	0.0	0.0	0.0	0.0	1.0	0.0	1.0	0.0	0.0	0.0	0.0	0.0	0.0	0.0	0.0	0.0	0.0	1.0
F5	ACA	24	hsa-miR-199a-000498	0.0	No Amp	0.0	100.0	Undetermined	Undetermined	Undetermined	-	true	0.18217438	true	3.0	39.0	false	2.0	0.0	0.0	0.0	0.0	0.0	0.0	0.0	0.0	0.0	1.0	0.0	0.0	0.0	0.0	0.0	0.0	0.0	0.0	0.0	0.0	0.0	0.0	1.0
F6	ACA	24	hsa-miR-199a-3p-002304	1.1968559	Amp	0.91626006	100.0	32.330997	32.330997	32.330997	-	true	0.111071445	true	3.0	28.0	false	0.0	0.0	0.0	0.0	0.0	0.0	0.0	0.0	0.0	0.0	0.0	0.0	0.0	0.0	0.0	0.0	0.0	0.0	0.0	0.0	0.0	0.0	0.0	0.0
F7	ACA	24	hsa-miR-199b-000500	0.0	Amp	0.0	100.0	Undetermined	Undetermined	Undetermined	-	true	0.04	true	3.0	39.0	false	3.0	0.0	0.0	0.0	0.0	0.0	0.0	0.0	0.0	0.0	1.0	0.0	1.0	0.0	0.0	0.0	0.0	0.0	0.0	0.0	0.0	0.0	0.0	1.0
F8	ACA	24	hsa-miR-200a-000502	0.0	Amp	0.0	100.0	Undetermined	Undetermined	Undetermined	-	true	0.04	true	3.0	39.0	false	3.0	0.0	0.0	0.0	0.0	0.0	0.0	0.0	0.0	0.0	1.0	0.0	1.0	0.0	0.0	0.0	0.0	0.0	0.0	0.0	0.0	0.0	0.0	1.0
F9	ACA	24	hsa-miR-200b-002251	0.0	Amp	0.0	100.0	Undetermined	Undetermined	Undetermined	-	true	0.04	true	3.0	39.0	false	3.0	0.0	0.0	0.0	0.0	0.0	0.0	0.0	0.0	0.0	1.0	0.0	1.0	0.0	0.0	0.0	0.0	0.0	0.0	0.0	0.0	0.0	0.0	1.0
F10	ACA	24	hsa-miR-200c-002300	0.0	Amp	0.0	100.0	Undetermined	Undetermined	Undetermined	-	true	0.045772973	true	3.0	39.0	false	2.0	0.0	0.0	0.0	0.0	0.0	0.0	0.0	0.0	0.0	1.0	0.0	0.0	0.0	0.0	0.0	0.0	0.0	0.0	0.0	0.0	0.0	0.0	1.0
F11	ACA	24	hsa-miR-202-002363	0.0	Amp	0.0	100.0	Undetermined	Undetermined	Undetermined	-	true	0.04	true	3.0	39.0	false	3.0	0.0	0.0	0.0	0.0	0.0	0.0	0.0	0.0	0.0	1.0	0.0	1.0	0.0	0.0	0.0	0.0	0.0	0.0	0.0	0.0	0.0	0.0	1.0
F12	ACA	24	hsa-miR-203-000507	0.0	Amp	0.0	100.0	Undetermined	Undetermined	Undetermined	-	true	0.21196769	true	3.0	39.0	false	2.0	0.0	0.0	0.0	0.0	0.0	0.0	0.0	0.0	0.0	1.0	0.0	0.0	0.0	0.0	0.0	0.0	0.0	0.0	0.0	0.0	0.0	0.0	1.0
F13	ACA	24	hsa-miR-204-000508	0.0	Amp	0.0	100.0	Undetermined	Undetermined	Undetermined	-	true	0.2	true	3.0	39.0	false	3.0	0.0	0.0	0.0	0.0	0.0	0.0	0.0	0.0	0.0	1.0	0.0	1.0	0.0	0.0	0.0	0.0	0.0	0.0	0.0	0.0	0.0	0.0	1.0
F14	ACA	24	hsa-miR-205-000509	0.0	No Amp	0.0	100.0	Undetermined	Undetermined	Undetermined	-	true	0.040039428	true	3.0	39.0	false	2.0	0.0	0.0	0.0	0.0	0.0	0.0	0.0	0.0	0.0	1.0	0.0	0.0	0.0	0.0	0.0	0.0	0.0	0.0	0.0	0.0	0.0	0.0	1.0
F15	ACA	24	hsa-miR-208b-002290	0.0	No Amp	0.0	100.0	Undetermined	Undetermined	Undetermined	-	true	0.2	true	3.0	39.0	false	3.0	0.0	0.0	0.0	0.0	0.0	0.0	0.0	0.0	0.0	1.0	0.0	1.0	0.0	0.0	0.0	0.0	0.0	0.0	0.0	0.0	0.0	0.0	1.0
F16	ACA	24	hsa-miR-210-000512	0.0	Amp	0.0	100.0	Undetermined	Undetermined	Undetermined	-	true	0.04	true	3.0	39.0	false	3.0	0.0	0.0	0.0	0.0	0.0	0.0	0.0	0.0	0.0	1.0	0.0	1.0	0.0	0.0	0.0	0.0	0.0	0.0	0.0	0.0	0.0	0.0	1.0
F17	ACA	24	hsa-miR-214-002306	0.0	Amp	0.0	100.0	Undetermined	Undetermined	Undetermined	-	true	0.058422383	true	3.0	39.0	false	2.0	0.0	0.0	0.0	0.0	0.0	0.0	0.0	0.0	0.0	1.0	0.0	0.0	0.0	0.0	0.0	0.0	0.0	0.0	0.0	0.0	0.0	0.0	1.0
F18	ACA	24	hsa-miR-215-000518	0.0	No Amp	0.0	100.0	Undetermined	Undetermined	Undetermined	-	true	0.04	true	3.0	39.0	false	3.0	0.0	0.0	0.0	0.0	0.0	0.0	0.0	0.0	0.0	1.0	0.0	1.0	0.0	0.0	0.0	0.0	0.0	0.0	0.0	0.0	0.0	0.0	1.0
F19	ACA	24	hsa-miR-216a-002220	0.0	Amp	0.0	100.0	Undetermined	Undetermined	Undetermined	-	true	0.2	true	3.0	39.0	false	3.0	0.0	0.0	0.0	0.0	0.0	0.0	0.0	0.0	0.0	1.0	0.0	1.0	0.0	0.0	0.0	0.0	0.0	0.0	0.0	0.0	0.0	0.0	1.0
F20	ACA	24	hsa-miR-216b-002326	0.0	Amp	0.0	100.0	Undetermined	Undetermined	Undetermined	-	true	0.2	true	3.0	39.0	false	3.0	0.0	0.0	0.0	0.0	0.0	0.0	0.0	0.0	0.0	1.0	0.0	1.0	0.0	0.0	0.0	0.0	0.0	0.0	0.0	0.0	0.0	0.0	1.0
F21	ACA	24	hsa-miR-217-002337	0.0	Amp	0.0	100.0	Undetermined	Undetermined	Undetermined	-	true	0.04	true	3.0	39.0	false	3.0	0.0	0.0	0.0	0.0	0.0	0.0	0.0	0.0	0.0	1.0	0.0	1.0	0.0	0.0	0.0	0.0	0.0	0.0	0.0	0.0	0.0	0.0	1.0
F22	ACA	24	hsa-miR-218-000521	1.3690947	Amp	0.9882541	100.0	33.685852	33.685852	33.685852	-	true	0.076105855	true	3.0	30.0	false	0.0	0.0	0.0	0.0	0.0	0.0	0.0	0.0	0.0	0.0	0.0	0.0	0.0	0.0	0.0	0.0	0.0	0.0	0.0	0.0	0.0	0.0	0.0	0.0
F23	ACA	24	hsa-miR-219-000522	0.0	Amp	0.0	100.0	Undetermined	Undetermined	Undetermined	-	true	0.2	true	3.0	39.0	false	3.0	0.0	0.0	0.0	0.0	0.0	0.0	0.0	0.0	0.0	1.0	0.0	1.0	0.0	0.0	0.0	0.0	0.0	0.0	0.0	0.0	0.0	0.0	1.0
F24	ACA	24	hsa-miR-221-000524	1.0601196	Amp	0.9691654	100.0	32.752663	32.752663	32.752663	-	true	0.08799766	true	3.0	27.0	false	0.0	0.0	0.0	0.0	0.0	0.0	0.0	0.0	0.0	0.0	0.0	0.0	0.0	0.0	0.0	0.0	0.0	0.0	0.0	0.0	0.0	0.0	0.0	0.0
G1	ACA	24	hsa-miR-222-002276	1.3906829	Amp	0.9771725	100.0	33.685284	33.685284	33.685284	-	true	0.23837456	true	3.0	28.0	false	0.0	0.0	0.0	0.0	0.0	0.0	0.0	0.0	0.0	0.0	0.0	0.0	0.0	0.0	0.0	0.0	0.0	0.0	0.0	0.0	0.0	0.0	0.0	0.0
G2	ACA	24	hsa-miR-223-002295	1.3846375	Amp	0.98774344	100.0	26.316216	26.316216	26.316216	-	true	0.2636411	true	3.0	20.0	false	0.0	0.0	0.0	0.0	0.0	0.0	0.0	0.0	0.0	0.0	0.0	0.0	0.0	0.0	0.0	0.0	0.0	0.0	0.0	0.0	0.0	0.0	0.0	0.0
G3	ACA	24	hsa-miR-224-002099	0.0	Amp	0.0	100.0	Undetermined	Undetermined	Undetermined	-	true	0.15398102	true	3.0	39.0	false	2.0	0.0	0.0	0.0	0.0	0.0	0.0	0.0	0.0	0.0	1.0	0.0	0.0	0.0	0.0	0.0	0.0	0.0	0.0	0.0	0.0	0.0	0.0	1.0
G4	ACA	24	hsa-miR-296-3p-002101	0.0	Amp	0.0	100.0	Undetermined	Undetermined	Undetermined	-	true	0.04	true	3.0	39.0	false	3.0	0.0	0.0	0.0	0.0	0.0	0.0	0.0	0.0	0.0	1.0	0.0	1.0	0.0	0.0	0.0	0.0	0.0	0.0	0.0	0.0	0.0	0.0	1.0
G5	ACA	24	hsa-miR-296-000527	0.0	No Amp	0.0	100.0	Undetermined	Undetermined	Undetermined	-	true	0.067922994	true	3.0	39.0	false	2.0	0.0	0.0	0.0	0.0	0.0	0.0	0.0	0.0	0.0	1.0	0.0	0.0	0.0	0.0	0.0	0.0	0.0	0.0	0.0	0.0	0.0	0.0	1.0
G6	ACA	24	hsa-miR-299-3p-001015	0.0	Amp	0.0	100.0	Undetermined	Undetermined	Undetermined	-	true	0.2	true	3.0	39.0	false	3.0	0.0	0.0	0.0	0.0	0.0	0.0	0.0	0.0	0.0	1.0	0.0	1.0	0.0	0.0	0.0	0.0	0.0	0.0	0.0	0.0	0.0	0.0	1.0
G7	ACA	24	hsa-miR-299-5p-000600	0.0	Amp	0.0	100.0	Undetermined	Undetermined	Undetermined	-	true	0.04	true	3.0	39.0	false	3.0	0.0	0.0	0.0	0.0	0.0	0.0	0.0	0.0	0.0	1.0	0.0	1.0	0.0	0.0	0.0	0.0	0.0	0.0	0.0	0.0	0.0	0.0	1.0
G8	ACA	24	hsa-miR-301-000528	0.0	Amp	0.0	100.0	Undetermined	Undetermined	Undetermined	-	true	0.18430789	true	3.0	39.0	false	2.0	0.0	0.0	0.0	0.0	0.0	0.0	0.0	0.0	0.0	1.0	0.0	0.0	0.0	0.0	0.0	0.0	0.0	0.0	0.0	0.0	0.0	0.0	1.0
G9	ACA	24	hsa-miR-301b-002392	0.0	No Amp	0.0	100.0	Undetermined	Undetermined	Undetermined	-	true	0.16371438	true	3.0	39.0	false	2.0	0.0	0.0	0.0	0.0	0.0	0.0	0.0	0.0	0.0	1.0	0.0	0.0	0.0	0.0	0.0	0.0	0.0	0.0	0.0	0.0	0.0	0.0	1.0
G10	ACA	24	hsa-miR-302a-000529	0.0	Amp	0.0	100.0	Undetermined	Undetermined	Undetermined	-	true	0.2	true	3.0	39.0	false	3.0	0.0	0.0	0.0	0.0	0.0	0.0	0.0	0.0	0.0	1.0	0.0	1.0	0.0	0.0	0.0	0.0	0.0	0.0	0.0	0.0	0.0	0.0	1.0
G11	ACA	24	ath-miR159a-000338	0.5503076	Amp	0.23712918	100.0	38.351315	38.351315	38.351315	-	true	0.04	true	3.0	33.0	false	2.0	0.0	0.0	0.0	0.0	0.0	0.0	0.0	0.0	0.0	0.0	0.0	1.0	0.0	0.0	0.0	0.0	0.0	0.0	0.0	0.0	0.0	0.0	1.0
G12	ACA	24	hsa-miR-302b-000531	0.0	Amp	0.0	100.0	Undetermined	Undetermined	Undetermined	-	true	0.2	true	3.0	39.0	false	3.0	0.0	0.0	0.0	0.0	0.0	0.0	0.0	0.0	0.0	1.0	0.0	1.0	0.0	0.0	0.0	0.0	0.0	0.0	0.0	0.0	0.0	0.0	1.0
G13	ACA	24	hsa-miR-302c-000533	0.0	Amp	0.0	100.0	Undetermined	Undetermined	Undetermined	-	true	0.2	true	3.0	39.0	false	3.0	0.0	0.0	0.0	0.0	0.0	0.0	0.0	0.0	0.0	1.0	0.0	1.0	0.0	0.0	0.0	0.0	0.0	0.0	0.0	0.0	0.0	0.0	1.0
G14	ACA	24	hsa-miR-320-002277	1.3584472	Amp	0.9876252	100.0	30.899677	30.899677	30.899677	-	true	0.15510677	true	3.0	26.0	false	0.0	0.0	0.0	0.0	0.0	0.0	0.0	0.0	0.0	0.0	0.0	0.0	0.0	0.0	0.0	0.0	0.0	0.0	0.0	0.0	0.0	0.0	0.0	0.0
G15	ACA	24	hsa-miR-323-3p-002227	1.0470443	Amp	0.9668437	100.0	33.721474	33.721474	33.721474	-	true	0.066165015	true	3.0	30.0	false	0.0	0.0	0.0	0.0	0.0	0.0	0.0	0.0	0.0	0.0	0.0	0.0	0.0	0.0	0.0	0.0	0.0	0.0	0.0	0.0	0.0	0.0	0.0	0.0
G16	ACA	24	hsa-miR-324-3p-002161	0.0	Inconclusive	0.0	100.0	Undetermined	Undetermined	Undetermined	-	true	0.04	true	3.0	39.0	false	3.0	0.0	0.0	0.0	0.0	0.0	0.0	0.0	0.0	0.0	1.0	0.0	1.0	0.0	0.0	0.0	0.0	0.0	0.0	0.0	0.0	0.0	0.0	1.0
G17	ACA	24	hsa-miR-324-5p-000539	0.0	No Amp	0.0	100.0	Undetermined	Undetermined	Undetermined	-	true	0.12908892	true	3.0	39.0	false	2.0	0.0	0.0	0.0	0.0	0.0	0.0	0.0	0.0	0.0	1.0	0.0	0.0	0.0	0.0	0.0	0.0	0.0	0.0	0.0	0.0	0.0	0.0	1.0
G18	ACA	24	hsa-miR-326-000542	0.0	Amp	0.0	100.0	Undetermined	Undetermined	Undetermined	-	true	0.07604271	true	3.0	39.0	false	2.0	0.0	0.0	0.0	0.0	0.0	0.0	0.0	0.0	0.0	1.0	0.0	0.0	0.0	0.0	0.0	0.0	0.0	0.0	0.0	0.0	0.0	0.0	1.0
G19	ACA	24	hsa-miR-328-000543	1.2307718	Amp	0.98874664	100.0	32.33182	32.33182	32.33182	-	true	0.10814132	true	3.0	28.0	false	0.0	0.0	0.0	0.0	0.0	0.0	0.0	0.0	0.0	0.0	0.0	0.0	0.0	0.0	0.0	0.0	0.0	0.0	0.0	0.0	0.0	0.0	0.0	0.0
G20	ACA	24	hsa-miR-329-001101	0.0	Amp	0.0	100.0	Undetermined	Undetermined	Undetermined	-	true	0.2	true	3.0	39.0	false	3.0	0.0	0.0	0.0	0.0	0.0	0.0	0.0	0.0	0.0	1.0	0.0	1.0	0.0	0.0	0.0	0.0	0.0	0.0	0.0	0.0	0.0	0.0	1.0
G21	ACA	24	hsa-miR-330-000544	0.0	No Amp	0.0	100.0	Undetermined	Undetermined	Undetermined	-	true	0.04	true	3.0	39.0	false	3.0	0.0	0.0	0.0	0.0	0.0	0.0	0.0	0.0	0.0	1.0	0.0	1.0	0.0	0.0	0.0	0.0	0.0	0.0	0.0	0.0	0.0	0.0	1.0
G22	ACA	24	hsa-miR-330-5p-002230	0.0	No Amp	0.0	100.0	Undetermined	Undetermined	Undetermined	-	true	0.2	true	3.0	39.0	false	3.0	0.0	0.0	0.0	0.0	0.0	0.0	0.0	0.0	0.0	1.0	0.0	1.0	0.0	0.0	0.0	0.0	0.0	0.0	0.0	0.0	0.0	0.0	1.0
G23	ACA	24	hsa-miR-331-000545	1.2074127	Amp	0.9758562	100.0	32.812622	32.812622	32.812622	-	true	0.08387644	true	3.0	28.0	false	0.0	0.0	0.0	0.0	0.0	0.0	0.0	0.0	0.0	0.0	0.0	0.0	0.0	0.0	0.0	0.0	0.0	0.0	0.0	0.0	0.0	0.0	0.0	0.0
G24	ACA	24	hsa-miR-331-5p-002233	0.0	Amp	0.0	100.0	Undetermined	Undetermined	Undetermined	-	true	0.04	true	3.0	39.0	false	3.0	0.0	0.0	0.0	0.0	0.0	0.0	0.0	0.0	0.0	1.0	0.0	1.0	0.0	0.0	0.0	0.0	0.0	0.0	0.0	0.0	0.0	0.0	1.0
H1	ACA	24	hsa-miR-335-000546	1.2102395	Amp	0.9769614	100.0	32.655216	32.655216	32.655216	-	true	0.11716781	true	3.0	28.0	false	0.0	0.0	0.0	0.0	0.0	0.0	0.0	0.0	0.0	0.0	0.0	0.0	0.0	0.0	0.0	0.0	0.0	0.0	0.0	0.0	0.0	0.0	0.0	0.0
H2	ACA	24	hsa-miR-337-5p-002156	0.0	Amp	0.0	100.0	Undetermined	Undetermined	Undetermined	-	true	0.052290667	true	3.0	39.0	false	2.0	0.0	0.0	0.0	0.0	0.0	0.0	0.0	0.0	0.0	1.0	0.0	0.0	0.0	0.0	0.0	0.0	0.0	0.0	0.0	0.0	0.0	0.0	1.0
H3	ACA	24	hsa-miR-338-3p-002252	0.0	No Amp	0.0	100.0	Undetermined	Undetermined	Undetermined	-	true	0.17906648	true	3.0	39.0	false	2.0	0.0	0.0	0.0	0.0	0.0	0.0	0.0	0.0	0.0	1.0	0.0	0.0	0.0	0.0	0.0	0.0	0.0	0.0	0.0	0.0	0.0	0.0	1.0
H4	ACA	24	hsa-miR-339-3p-002184	0.0	Amp	0.0	100.0	Undetermined	Undetermined	Undetermined	-	true	0.08503223	true	3.0	39.0	false	2.0	0.0	0.0	0.0	0.0	0.0	0.0	0.0	0.0	0.0	1.0	0.0	0.0	0.0	0.0	0.0	0.0	0.0	0.0	0.0	0.0	0.0	0.0	1.0
H5	ACA	24	hsa-miR-339-5p-002257	0.0	Amp	0.0	100.0	Undetermined	Undetermined	Undetermined	-	true	0.04	true	3.0	39.0	false	3.0	0.0	0.0	0.0	0.0	0.0	0.0	0.0	0.0	0.0	1.0	0.0	1.0	0.0	0.0	0.0	0.0	0.0	0.0	0.0	0.0	0.0	0.0	1.0
H6	ACA	24	hsa-miR-340-002258	1.415322	Amp	0.9773047	100.0	34.325035	34.325035	34.325035	-	true	0.27946597	true	3.0	28.0	false	0.0	0.0	0.0	0.0	0.0	0.0	0.0	0.0	0.0	0.0	0.0	0.0	0.0	0.0	0.0	0.0	0.0	0.0	0.0	0.0	0.0	0.0	0.0	0.0
H7	ACA	24	hsa-miR-155-002623	0.0	Amp	0.0	100.0	Undetermined	Undetermined	Undetermined	-	true	0.10041446	true	3.0	39.0	false	2.0	0.0	0.0	0.0	0.0	0.0	0.0	0.0	0.0	0.0	1.0	0.0	0.0	0.0	0.0	0.0	0.0	0.0	0.0	0.0	0.0	0.0	0.0	1.0
H8	ACA	24	hsa-let-7b-002619	0.6456306	Amp	0.26084828	100.0	37.634396	37.634396	37.634396	-	true	0.07198684	true	3.0	31.0	false	1.0	0.0	0.0	0.0	0.0	0.0	0.0	0.0	0.0	0.0	0.0	0.0	0.0	0.0	0.0	0.0	0.0	0.0	0.0	0.0	0.0	0.0	0.0	1.0
H9	ACA	24	hsa-miR-342-3p-002260	1.1811045	Amp	0.95169485	100.0	33.291164	33.291164	33.291164	-	true	0.12166911	true	3.0	28.0	false	0.0	0.0	0.0	0.0	0.0	0.0	0.0	0.0	0.0	0.0	0.0	0.0	0.0	0.0	0.0	0.0	0.0	0.0	0.0	0.0	0.0	0.0	0.0	0.0
H10	ACA	24	hsa-miR-342-5p-002147	0.0	Amp	0.0	100.0	Undetermined	Undetermined	Undetermined	-	true	0.2	true	3.0	39.0	false	3.0	0.0	0.0	0.0	0.0	0.0	0.0	0.0	0.0	0.0	1.0	0.0	1.0	0.0	0.0	0.0	0.0	0.0	0.0	0.0	0.0	0.0	0.0	1.0
H11	ACA	24	hsa-miR-345-002186	0.7798736	Amp	0.2475234	100.0	38.6376	38.6376	38.6376	-	true	0.06326451	true	3.0	34.0	false	1.0	0.0	0.0	0.0	0.0	0.0	0.0	0.0	0.0	0.0	0.0	0.0	0.0	0.0	0.0	0.0	0.0	0.0	0.0	0.0	0.0	0.0	0.0	1.0
H12	ACA	24	hsa-miR-361-000554	0.0	Amp	0.0	100.0	Undetermined	Undetermined	Undetermined	-	true	0.10528997	true	3.0	39.0	false	2.0	0.0	0.0	0.0	0.0	0.0	0.0	0.0	0.0	0.0	1.0	0.0	0.0	0.0	0.0	0.0	0.0	0.0	0.0	0.0	0.0	0.0	0.0	1.0
H13	ACA	24	hsa-miR-362-3p-002117	0.0	Amp	0.0	100.0	Undetermined	Undetermined	Undetermined	-	true	0.27329636	true	3.0	39.0	false	2.0	0.0	0.0	0.0	0.0	0.0	0.0	0.0	0.0	0.0	1.0	0.0	0.0	0.0	0.0	0.0	0.0	0.0	0.0	0.0	0.0	0.0	0.0	1.0
H14	ACA	24	hsa-miR-362-001273	0.0	Inconclusive	0.0	100.0	Undetermined	Undetermined	Undetermined	-	true	0.2	true	3.0	39.0	false	3.0	0.0	0.0	0.0	0.0	0.0	0.0	0.0	0.0	0.0	1.0	0.0	1.0	0.0	0.0	0.0	0.0	0.0	0.0	0.0	0.0	0.0	0.0	1.0
H15	ACA	24	hsa-miR-363-001271	0.0	No Amp	0.0	100.0	Undetermined	Undetermined	Undetermined	-	true	0.04	true	3.0	39.0	false	3.0	0.0	0.0	0.0	0.0	0.0	0.0	0.0	0.0	0.0	1.0	0.0	1.0	0.0	0.0	0.0	0.0	0.0	0.0	0.0	0.0	0.0	0.0	1.0
H16	ACA	24	hsa-miR-365-001020	0.0	Amp	0.0	100.0	Undetermined	Undetermined	Undetermined	-	true	0.10736416	true	3.0	39.0	false	2.0	0.0	0.0	0.0	0.0	0.0	0.0	0.0	0.0	0.0	1.0	0.0	0.0	0.0	0.0	0.0	0.0	0.0	0.0	0.0	0.0	0.0	0.0	1.0
H17	ACA	24	hsa-miR-367-000555	0.0	No Amp	0.0	100.0	Undetermined	Undetermined	Undetermined	-	true	0.04	true	3.0	39.0	false	3.0	0.0	0.0	0.0	0.0	0.0	0.0	0.0	0.0	0.0	1.0	0.0	1.0	0.0	0.0	0.0	0.0	0.0	0.0	0.0	0.0	0.0	0.0	1.0
H18	ACA	24	hsa-miR-369-3p-000557	0.0	Amp	0.0	100.0	Undetermined	Undetermined	Undetermined	-	true	0.2	true	3.0	39.0	false	3.0	0.0	0.0	0.0	0.0	0.0	0.0	0.0	0.0	0.0	1.0	0.0	1.0	0.0	0.0	0.0	0.0	0.0	0.0	0.0	0.0	0.0	0.0	1.0
H19	ACA	24	hsa-miR-369-5p-001021	0.0	Amp	0.0	100.0	Undetermined	Undetermined	Undetermined	-	true	0.2	true	3.0	39.0	false	3.0	0.0	0.0	0.0	0.0	0.0	0.0	0.0	0.0	0.0	1.0	0.0	1.0	0.0	0.0	0.0	0.0	0.0	0.0	0.0	0.0	0.0	0.0	1.0
H20	ACA	24	hsa-miR-370-002275	0.0	Amp	0.0	100.0	Undetermined	Undetermined	Undetermined	-	true	0.04213288	true	3.0	39.0	false	2.0	0.0	0.0	0.0	0.0	0.0	0.0	0.0	0.0	0.0	1.0	0.0	0.0	0.0	0.0	0.0	0.0	0.0	0.0	0.0	0.0	0.0	0.0	1.0
H21	ACA	24	hsa-miR-371-3p-002124	0.0	Amp	0.0	100.0	Undetermined	Undetermined	Undetermined	-	true	0.2	true	3.0	39.0	false	3.0	0.0	0.0	0.0	0.0	0.0	0.0	0.0	0.0	0.0	1.0	0.0	1.0	0.0	0.0	0.0	0.0	0.0	0.0	0.0	0.0	0.0	0.0	1.0
H22	ACA	24	hsa-miR-372-000560	0.0	Amp	0.0	100.0	Undetermined	Undetermined	Undetermined	-	true	0.2	true	3.0	39.0	false	3.0	0.0	0.0	0.0	0.0	0.0	0.0	0.0	0.0	0.0	1.0	0.0	1.0	0.0	0.0	0.0	0.0	0.0	0.0	0.0	0.0	0.0	0.0	1.0
H23	ACA	24	hsa-miR-373-000561	0.0	Amp	0.0	100.0	Undetermined	Undetermined	Undetermined	-	true	0.2	true	3.0	39.0	false	3.0	0.0	0.0	0.0	0.0	0.0	0.0	0.0	0.0	0.0	1.0	0.0	1.0	0.0	0.0	0.0	0.0	0.0	0.0	0.0	0.0	0.0	0.0	1.0
H24	ACA	24	hsa-miR-374-000563	1.4104198	Amp	0.97920156	100.0	34.51614	34.51614	34.51614	-	true	0.304518	true	3.0	28.0	false	0.0	0.0	0.0	0.0	0.0	0.0	0.0	0.0	0.0	0.0	0.0	0.0	0.0	0.0	0.0	0.0	0.0	0.0	0.0	0.0	0.0	0.0	0.0	0.0
I1	ACA	24	mmu-miR-374-5p-001319	0.0	Amp	0.0	100.0	Undetermined	Undetermined	Undetermined	-	true	0.08568211	true	3.0	39.0	false	2.0	0.0	0.0	0.0	0.0	0.0	0.0	0.0	0.0	0.0	1.0	0.0	0.0	0.0	0.0	0.0	0.0	0.0	0.0	0.0	0.0	0.0	0.0	1.0
I2	ACA	24	hsa-miR-375-000564	0.0	Amp	0.0	100.0	Undetermined	Undetermined	Undetermined	-	true	0.14575823	true	3.0	39.0	false	2.0	0.0	0.0	0.0	0.0	0.0	0.0	0.0	0.0	0.0	1.0	0.0	0.0	0.0	0.0	0.0	0.0	0.0	0.0	0.0	0.0	0.0	0.0	1.0
I3	ACA	24	hsa-miR-376a-000565	1.2686869	Amp	0.9569412	100.0	33.85402	33.85402	33.85402	-	true	0.15781641	true	3.0	29.0	false	0.0	0.0	0.0	0.0	0.0	0.0	0.0	0.0	0.0	0.0	0.0	0.0	0.0	0.0	0.0	0.0	0.0	0.0	0.0	0.0	0.0	0.0	0.0	0.0
I4	ACA	24	hsa-miR-376b-001102	0.0	Amp	0.0	100.0	Undetermined	Undetermined	Undetermined	-	true	0.20243667	true	3.0	39.0	false	2.0	0.0	0.0	0.0	0.0	0.0	0.0	0.0	0.0	0.0	1.0	0.0	0.0	0.0	0.0	0.0	0.0	0.0	0.0	0.0	0.0	0.0	0.0	1.0
I5	ACA	24	hsa-miR-377-000566	0.0	Amp	0.0	100.0	Undetermined	Undetermined	Undetermined	-	true	0.04	true	3.0	39.0	false	3.0	0.0	0.0	0.0	0.0	0.0	0.0	0.0	0.0	0.0	1.0	0.0	1.0	0.0	0.0	0.0	0.0	0.0	0.0	0.0	0.0	0.0	0.0	1.0
I6	ACA	24	mmu-miR-379-001138	0.0	Inconclusive	0.0	100.0	Undetermined	Undetermined	Undetermined	-	true	0.13318881	true	3.0	39.0	false	2.0	0.0	0.0	0.0	0.0	0.0	0.0	0.0	0.0	0.0	1.0	0.0	0.0	0.0	0.0	0.0	0.0	0.0	0.0	0.0	0.0	0.0	0.0	1.0
I7	ACA	24	hsa-miR-380-3p-000569	0.0	Amp	0.0	100.0	Undetermined	Undetermined	Undetermined	-	true	0.04	true	3.0	39.0	false	3.0	0.0	0.0	0.0	0.0	0.0	0.0	0.0	0.0	0.0	1.0	0.0	1.0	0.0	0.0	0.0	0.0	0.0	0.0	0.0	0.0	0.0	0.0	1.0
I8	ACA	24	hsa-miR-381-000571	0.0	Amp	0.0	100.0	Undetermined	Undetermined	Undetermined	-	true	0.04	true	3.0	39.0	false	3.0	0.0	0.0	0.0	0.0	0.0	0.0	0.0	0.0	0.0	1.0	0.0	1.0	0.0	0.0	0.0	0.0	0.0	0.0	0.0	0.0	0.0	0.0	1.0
I9	ACA	24	hsa-miR-382-000572	0.9682484	Amp	0.9062448	100.0	34.334877	34.334877	34.334877	-	true	0.067396395	true	3.0	30.0	false	0.0	0.0	0.0	0.0	0.0	0.0	0.0	0.0	0.0	0.0	0.0	0.0	0.0	0.0	0.0	0.0	0.0	0.0	0.0	0.0	0.0	0.0	0.0	0.0
I10	ACA	24	hsa-miR-383-000573	0.0	Inconclusive	0.0	100.0	Undetermined	Undetermined	Undetermined	-	true	0.04	true	3.0	39.0	false	3.0	0.0	0.0	0.0	0.0	0.0	0.0	0.0	0.0	0.0	1.0	0.0	1.0	0.0	0.0	0.0	0.0	0.0	0.0	0.0	0.0	0.0	0.0	1.0
I11	ACA	24	hsa-miR-409-5p-002331	0.0	Amp	0.0	100.0	Undetermined	Undetermined	Undetermined	-	true	0.04	true	3.0	39.0	false	3.0	0.0	0.0	0.0	0.0	0.0	0.0	0.0	0.0	0.0	1.0	0.0	1.0	0.0	0.0	0.0	0.0	0.0	0.0	0.0	0.0	0.0	0.0	1.0
I12	ACA	24	hsa-miR-410-001274	1.0628551	Amp	0.9561095	100.0	33.769566	33.769566	33.769566	-	true	0.04736164	true	3.0	30.0	false	0.0	0.0	0.0	0.0	0.0	0.0	0.0	0.0	0.0	0.0	0.0	0.0	0.0	0.0	0.0	0.0	0.0	0.0	0.0	0.0	0.0	0.0	0.0	0.0
I13	ACA	24	hsa-miR-411-001610	0.0	Amp	0.0	100.0	Undetermined	Undetermined	Undetermined	-	true	0.20083348	true	3.0	39.0	false	2.0	0.0	0.0	0.0	0.0	0.0	0.0	0.0	0.0	0.0	1.0	0.0	0.0	0.0	0.0	0.0	0.0	0.0	0.0	0.0	0.0	0.0	0.0	1.0
I14	ACA	24	hsa-miR-422a-002297	0.0	Amp	0.0	100.0	Undetermined	Undetermined	Undetermined	-	true	0.056139678	true	3.0	39.0	false	2.0	0.0	0.0	0.0	0.0	0.0	0.0	0.0	0.0	0.0	1.0	0.0	0.0	0.0	0.0	0.0	0.0	0.0	0.0	0.0	0.0	0.0	0.0	1.0
I15	ACA	24	hsa-miR-423-5p-002340	1.1564002	Amp	0.9645052	100.0	33.23914	33.23914	33.23914	-	true	0.061704796	true	3.0	29.0	false	0.0	0.0	0.0	0.0	0.0	0.0	0.0	0.0	0.0	0.0	0.0	0.0	0.0	0.0	0.0	0.0	0.0	0.0	0.0	0.0	0.0	0.0	0.0	0.0
I16	ACA	24	hsa-miR-424-000604	0.51024705	Amp	0.35597318	100.0	30.61875	30.61875	30.61875	-	true	0.04	true	3.0	22.0	false	2.0	0.0	0.0	0.0	0.0	0.0	0.0	0.0	0.0	0.0	0.0	0.0	1.0	0.0	0.0	0.0	0.0	0.0	0.0	0.0	0.0	0.0	0.0	1.0
I17	ACA	24	hsa-miR-425-5p-001516	0.8827877	Amp	0.8640272	100.0	31.783854	31.783854	31.783854	-	true	0.04	true	3.0	28.0	false	1.0	0.0	0.0	0.0	0.0	0.0	0.0	0.0	0.0	0.0	0.0	0.0	1.0	0.0	0.0	0.0	0.0	0.0	0.0	0.0	0.0	0.0	0.0	0.0
I18	ACA	24	hsa-miR-429-001024	0.0	Amp	0.0	100.0	Undetermined	Undetermined	Undetermined	-	true	0.2	true	3.0	39.0	false	3.0	0.0	0.0	0.0	0.0	0.0	0.0	0.0	0.0	0.0	1.0	0.0	1.0	0.0	0.0	0.0	0.0	0.0	0.0	0.0	0.0	0.0	0.0	1.0
I19	ACA	24	hsa-miR-431-001979	0.0	No Amp	0.0	100.0	Undetermined	Undetermined	Undetermined	-	true	0.04	true	3.0	39.0	false	3.0	0.0	0.0	0.0	0.0	0.0	0.0	0.0	0.0	0.0	1.0	0.0	1.0	0.0	0.0	0.0	0.0	0.0	0.0	0.0	0.0	0.0	0.0	1.0
I20	ACA	24	hsa-miR-433-001028	0.0	Amp	0.0	100.0	Undetermined	Undetermined	Undetermined	-	true	0.04	true	3.0	39.0	false	3.0	0.0	0.0	0.0	0.0	0.0	0.0	0.0	0.0	0.0	1.0	0.0	1.0	0.0	0.0	0.0	0.0	0.0	0.0	0.0	0.0	0.0	0.0	1.0
I21	ACA	24	hsa-miR-449-001030	0.0	Amp	0.0	100.0	Undetermined	Undetermined	Undetermined	-	true	0.2	true	3.0	39.0	false	3.0	0.0	0.0	0.0	0.0	0.0	0.0	0.0	0.0	0.0	1.0	0.0	1.0	0.0	0.0	0.0	0.0	0.0	0.0	0.0	0.0	0.0	0.0	1.0
I22	ACA	24	hsa-miR-449b-001608	0.0	Amp	0.0	100.0	Undetermined	Undetermined	Undetermined	-	true	0.2	true	3.0	39.0	false	3.0	0.0	0.0	0.0	0.0	0.0	0.0	0.0	0.0	0.0	1.0	0.0	1.0	0.0	0.0	0.0	0.0	0.0	0.0	0.0	0.0	0.0	0.0	1.0
I23	ACA	24	hsa-miR-450a-002303	0.0	Amp	0.0	100.0	Undetermined	Undetermined	Undetermined	-	true	0.2	true	3.0	39.0	false	3.0	0.0	0.0	0.0	0.0	0.0	0.0	0.0	0.0	0.0	1.0	0.0	1.0	0.0	0.0	0.0	0.0	0.0	0.0	0.0	0.0	0.0	0.0	1.0
I24	ACA	24	hsa-miR-450b-3p-002208	0.0	No Amp	0.0	100.0	Undetermined	Undetermined	Undetermined	-	true	0.2	true	3.0	39.0	false	3.0	0.0	0.0	0.0	0.0	0.0	0.0	0.0	0.0	0.0	1.0	0.0	1.0	0.0	0.0	0.0	0.0	0.0	0.0	0.0	0.0	0.0	0.0	1.0
J1	ACA	24	hsa-miR-450b-5p-002207	0.0	No Amp	0.0	100.0	Undetermined	Undetermined	Undetermined	-	true	0.04	true	3.0	39.0	false	3.0	0.0	0.0	0.0	0.0	0.0	0.0	0.0	0.0	0.0	1.0	0.0	1.0	0.0	0.0	0.0	0.0	0.0	0.0	0.0	0.0	0.0	0.0	1.0
J2	ACA	24	mmu-miR-451-001141	1.3462934	Amp	0.9686512	100.0	29.625822	29.625822	29.625822	-	true	0.22223909	true	3.0	24.0	false	0.0	0.0	0.0	0.0	0.0	0.0	0.0	0.0	0.0	0.0	0.0	0.0	0.0	0.0	0.0	0.0	0.0	0.0	0.0	0.0	0.0	0.0	0.0	0.0
J3	ACA	24	hsa-miR-452-002329	0.0	Amp	0.0	100.0	Undetermined	Undetermined	Undetermined	-	true	0.06563893	true	3.0	39.0	false	2.0	0.0	0.0	0.0	0.0	0.0	0.0	0.0	0.0	0.0	1.0	0.0	0.0	0.0	0.0	0.0	0.0	0.0	0.0	0.0	0.0	0.0	0.0	1.0
J4	ACA	24	hsa-miR-453-002318	0.0	No Amp	0.0	100.0	Undetermined	Undetermined	Undetermined	-	true	0.2	true	3.0	39.0	false	3.0	0.0	0.0	0.0	0.0	0.0	0.0	0.0	0.0	0.0	1.0	0.0	1.0	0.0	0.0	0.0	0.0	0.0	0.0	0.0	0.0	0.0	0.0	1.0
J5	ACA	24	hsa-miR-454-002323	0.0	Inconclusive	0.0	100.0	Undetermined	Undetermined	Undetermined	-	true	0.2236854	true	3.0	39.0	false	2.0	0.0	0.0	0.0	0.0	0.0	0.0	0.0	0.0	0.0	1.0	0.0	0.0	0.0	0.0	0.0	0.0	0.0	0.0	0.0	0.0	0.0	0.0	1.0
J6	ACA	24	hsa-miR-455-3p-002244	0.0	Amp	0.0	100.0	Undetermined	Undetermined	Undetermined	-	true	0.2	true	3.0	39.0	false	3.0	0.0	0.0	0.0	0.0	0.0	0.0	0.0	0.0	0.0	1.0	0.0	1.0	0.0	0.0	0.0	0.0	0.0	0.0	0.0	0.0	0.0	0.0	1.0
J7	ACA	24	hsa-miR-455-001280	0.0	Amp	0.0	100.0	Undetermined	Undetermined	Undetermined	-	true	0.2	true	3.0	39.0	false	3.0	0.0	0.0	0.0	0.0	0.0	0.0	0.0	0.0	0.0	1.0	0.0	1.0	0.0	0.0	0.0	0.0	0.0	0.0	0.0	0.0	0.0	0.0	1.0
J8	ACA	24	hsa-miR-483-5p-002338	1.3716724	Amp	0.9845581	100.0	34.21137	34.21137	34.21137	-	true	0.18315236	true	3.0	29.0	false	0.0	0.0	0.0	0.0	0.0	0.0	0.0	0.0	0.0	0.0	0.0	0.0	0.0	0.0	0.0	0.0	0.0	0.0	0.0	0.0	0.0	0.0	0.0	0.0
J9	ACA	24	hsa-miR-484-001821	1.3383689	Amp	0.99092126	100.0	29.961655	29.961655	29.961655	-	true	0.11344432	true	3.0	26.0	false	0.0	0.0	0.0	0.0	0.0	0.0	0.0	0.0	0.0	0.0	0.0	0.0	0.0	0.0	0.0	0.0	0.0	0.0	0.0	0.0	0.0	0.0	0.0	0.0
J10	ACA	24	hsa-miR-485-3p-001277	0.8582255	Amp	0.8743611	100.0	34.284424	34.284424	34.284424	-	true	0.04	true	3.0	31.0	false	1.0	0.0	0.0	0.0	0.0	0.0	0.0	0.0	0.0	0.0	0.0	0.0	1.0	0.0	0.0	0.0	0.0	0.0	0.0	0.0	0.0	0.0	0.0	0.0
J11	ACA	24	hsa-miR-485-5p-001036	0.0	Amp	0.0	100.0	Undetermined	Undetermined	Undetermined	-	true	0.04	true	3.0	39.0	false	3.0	0.0	0.0	0.0	0.0	0.0	0.0	0.0	0.0	0.0	1.0	0.0	1.0	0.0	0.0	0.0	0.0	0.0	0.0	0.0	0.0	0.0	0.0	1.0
J12	ACA	24	hsa-miR-486-3p-002093	0.0	Amp	0.0	100.0	Undetermined	Undetermined	Undetermined	-	true	0.04	true	3.0	39.0	false	3.0	0.0	0.0	0.0	0.0	0.0	0.0	0.0	0.0	0.0	1.0	0.0	1.0	0.0	0.0	0.0	0.0	0.0	0.0	0.0	0.0	0.0	0.0	1.0
J13	ACA	24	hsa-miR-486-001278	1.0802526	Amp	0.9800155	100.0	31.145144	31.145144	31.145144	-	true	0.04	true	3.0	28.0	false	1.0	0.0	0.0	0.0	0.0	0.0	0.0	0.0	0.0	0.0	0.0	0.0	1.0	0.0	0.0	0.0	0.0	0.0	0.0	0.0	0.0	0.0	0.0	0.0
J14	ACA	24	hsa-miR-487a-001279	0.546631	Amp	0.0	100.0	39.85792	39.85792	39.85792	-	true	0.04	true	3.0	34.0	false	2.0	0.0	0.0	0.0	0.0	0.0	0.0	0.0	0.0	0.0	0.0	0.0	1.0	0.0	0.0	0.0	0.0	0.0	0.0	0.0	0.0	0.0	0.0	1.0
J15	ACA	24	hsa-miR-487b-001285	0.0	Inconclusive	0.0	100.0	Undetermined	Undetermined	Undetermined	-	true	0.04	true	3.0	39.0	false	3.0	0.0	0.0	0.0	0.0	0.0	0.0	0.0	0.0	0.0	1.0	0.0	1.0	0.0	0.0	0.0	0.0	0.0	0.0	0.0	0.0	0.0	0.0	1.0
J16	ACA	24	hsa-miR-488-002357	0.0	Amp	0.0	100.0	Undetermined	Undetermined	Undetermined	-	true	0.2	true	3.0	39.0	false	3.0	0.0	0.0	0.0	0.0	0.0	0.0	0.0	0.0	0.0	1.0	0.0	1.0	0.0	0.0	0.0	0.0	0.0	0.0	0.0	0.0	0.0	0.0	1.0
J17	ACA	24	hsa-miR-489-002358	0.0	Amp	0.0	100.0	Undetermined	Undetermined	Undetermined	-	true	0.04	true	3.0	39.0	false	3.0	0.0	0.0	0.0	0.0	0.0	0.0	0.0	0.0	0.0	1.0	0.0	1.0	0.0	0.0	0.0	0.0	0.0	0.0	0.0	0.0	0.0	0.0	1.0
J18	ACA	24	hsa-miR-490-001037	0.0	Amp	0.0	100.0	Undetermined	Undetermined	Undetermined	-	true	0.061602518	true	3.0	39.0	false	2.0	0.0	0.0	0.0	0.0	0.0	0.0	0.0	0.0	0.0	1.0	0.0	0.0	0.0	0.0	0.0	0.0	0.0	0.0	0.0	0.0	0.0	0.0	1.0
J19	ACA	24	hsa-miR-491-3p-002360	0.0	Amp	0.0	100.0	Undetermined	Undetermined	Undetermined	-	true	0.2	true	3.0	39.0	false	3.0	0.0	0.0	0.0	0.0	0.0	0.0	0.0	0.0	0.0	1.0	0.0	1.0	0.0	0.0	0.0	0.0	0.0	0.0	0.0	0.0	0.0	0.0	1.0
J20	ACA	24	mmu-miR-491-001630	0.0	Amp	0.0	100.0	Undetermined	Undetermined	Undetermined	-	true	0.19271283	true	3.0	39.0	false	2.0	0.0	0.0	0.0	0.0	0.0	0.0	0.0	0.0	0.0	1.0	0.0	0.0	0.0	0.0	0.0	0.0	0.0	0.0	0.0	0.0	0.0	0.0	1.0
J21	ACA	24	hsa-miR-493-002364	0.0	No Amp	0.0	100.0	Undetermined	Undetermined	Undetermined	-	true	0.2	true	3.0	39.0	false	3.0	0.0	0.0	0.0	0.0	0.0	0.0	0.0	0.0	0.0	1.0	0.0	1.0	0.0	0.0	0.0	0.0	0.0	0.0	0.0	0.0	0.0	0.0	1.0
J22	ACA	24	hsa-miR-494-002365	0.0	Amp	0.0	100.0	Undetermined	Undetermined	Undetermined	-	true	0.21235363	true	3.0	39.0	false	2.0	0.0	0.0	0.0	0.0	0.0	0.0	0.0	0.0	0.0	1.0	0.0	0.0	0.0	0.0	0.0	0.0	0.0	0.0	0.0	0.0	0.0	0.0	1.0
J23	ACA	24	mmu-miR-495-001663	0.0	Amp	0.0	100.0	Undetermined	Undetermined	Undetermined	-	true	0.04	true	3.0	39.0	false	3.0	0.0	0.0	0.0	0.0	0.0	0.0	0.0	0.0	0.0	1.0	0.0	1.0	0.0	0.0	0.0	0.0	0.0	0.0	0.0	0.0	0.0	0.0	1.0
J24	ACA	24	mmu-miR-496-001953	0.0	Amp	0.0	100.0	Undetermined	Undetermined	Undetermined	-	true	0.04	true	3.0	39.0	false	3.0	0.0	0.0	0.0	0.0	0.0	0.0	0.0	0.0	0.0	1.0	0.0	1.0	0.0	0.0	0.0	0.0	0.0	0.0	0.0	0.0	0.0	0.0	1.0
K1	ACA	24	hsa-miR-499-3p-002427	0.0	Amp	0.0	100.0	Undetermined	Undetermined	Undetermined	-	true	0.2	true	3.0	39.0	false	3.0	0.0	0.0	0.0	0.0	0.0	0.0	0.0	0.0	0.0	1.0	0.0	1.0	0.0	0.0	0.0	0.0	0.0	0.0	0.0	0.0	0.0	0.0	1.0
K2	ACA	24	mmu-miR-499-001352	0.0	No Amp	0.0	100.0	Undetermined	Undetermined	Undetermined	-	true	0.2	true	3.0	39.0	false	3.0	0.0	0.0	0.0	0.0	0.0	0.0	0.0	0.0	0.0	1.0	0.0	1.0	0.0	0.0	0.0	0.0	0.0	0.0	0.0	0.0	0.0	0.0	1.0
K3	ACA	24	hsa-miR-500-002428	0.0	Amp	0.0	100.0	Undetermined	Undetermined	Undetermined	-	true	0.2	true	3.0	39.0	false	3.0	0.0	0.0	0.0	0.0	0.0	0.0	0.0	0.0	0.0	1.0	0.0	1.0	0.0	0.0	0.0	0.0	0.0	0.0	0.0	0.0	0.0	0.0	1.0
K4	ACA	24	hsa-miR-501-3p-002435	0.0	Amp	0.0	100.0	Undetermined	Undetermined	Undetermined	-	true	0.2	true	3.0	39.0	false	3.0	0.0	0.0	0.0	0.0	0.0	0.0	0.0	0.0	0.0	1.0	0.0	1.0	0.0	0.0	0.0	0.0	0.0	0.0	0.0	0.0	0.0	0.0	1.0
K5	ACA	24	hsa-miR-501-001047	0.0	Amp	0.0	100.0	Undetermined	Undetermined	Undetermined	-	true	0.2	true	3.0	39.0	false	3.0	0.0	0.0	0.0	0.0	0.0	0.0	0.0	0.0	0.0	1.0	0.0	1.0	0.0	0.0	0.0	0.0	0.0	0.0	0.0	0.0	0.0	0.0	1.0
K6	ACA	24	hsa-miR-502-3p-002083	0.0	Inconclusive	0.0	100.0	Undetermined	Undetermined	Undetermined	-	true	0.14217901	true	3.0	39.0	false	2.0	0.0	0.0	0.0	0.0	0.0	0.0	0.0	0.0	0.0	1.0	0.0	0.0	0.0	0.0	0.0	0.0	0.0	0.0	0.0	0.0	0.0	0.0	1.0
K7	ACA	24	hsa-miR-502-001109	0.0	Amp	0.0	100.0	Undetermined	Undetermined	Undetermined	-	true	0.1523785	true	3.0	39.0	false	2.0	0.0	0.0	0.0	0.0	0.0	0.0	0.0	0.0	0.0	1.0	0.0	0.0	0.0	0.0	0.0	0.0	0.0	0.0	0.0	0.0	0.0	0.0	1.0
K8	ACA	24	hsa-miR-503-001048	0.0	Amp	0.0	100.0	Undetermined	Undetermined	Undetermined	-	true	0.13065669	true	3.0	39.0	false	2.0	0.0	0.0	0.0	0.0	0.0	0.0	0.0	0.0	0.0	1.0	0.0	0.0	0.0	0.0	0.0	0.0	0.0	0.0	0.0	0.0	0.0	0.0	1.0
K9	ACA	24	hsa-miR-504-002084	0.0	Amp	0.0	100.0	Undetermined	Undetermined	Undetermined	-	true	0.2	true	3.0	39.0	false	3.0	0.0	0.0	0.0	0.0	0.0	0.0	0.0	0.0	0.0	1.0	0.0	1.0	0.0	0.0	0.0	0.0	0.0	0.0	0.0	0.0	0.0	0.0	1.0
K10	ACA	24	hsa-miR-505-002089	0.0	Amp	0.0	100.0	Undetermined	Undetermined	Undetermined	-	true	0.04	true	3.0	39.0	false	3.0	0.0	0.0	0.0	0.0	0.0	0.0	0.0	0.0	0.0	1.0	0.0	1.0	0.0	0.0	0.0	0.0	0.0	0.0	0.0	0.0	0.0	0.0	1.0
K11	ACA	24	hsa-miR-507-001051	0.0	Amp	0.0	100.0	Undetermined	Undetermined	Undetermined	-	true	0.2	true	3.0	39.0	false	3.0	0.0	0.0	0.0	0.0	0.0	0.0	0.0	0.0	0.0	1.0	0.0	1.0	0.0	0.0	0.0	0.0	0.0	0.0	0.0	0.0	0.0	0.0	1.0
K12	ACA	24	hsa-miR-508-001052	0.0	No Amp	0.0	100.0	Undetermined	Undetermined	Undetermined	-	true	0.2	true	3.0	39.0	false	3.0	0.0	0.0	0.0	0.0	0.0	0.0	0.0	0.0	0.0	1.0	0.0	1.0	0.0	0.0	0.0	0.0	0.0	0.0	0.0	0.0	0.0	0.0	1.0
K13	ACA	24	hsa-miR-508-5p-002092	0.0	Amp	0.0	100.0	Undetermined	Undetermined	Undetermined	-	true	0.2	true	3.0	39.0	false	3.0	0.0	0.0	0.0	0.0	0.0	0.0	0.0	0.0	0.0	1.0	0.0	1.0	0.0	0.0	0.0	0.0	0.0	0.0	0.0	0.0	0.0	0.0	1.0
K14	ACA	24	hsa-miR-509-5p-002235	0.9111793	Amp	0.87649477	100.0	35.058113	35.058113	35.058113	-	true	0.04	true	3.0	32.0	false	1.0	0.0	0.0	0.0	0.0	0.0	0.0	0.0	0.0	0.0	0.0	0.0	1.0	0.0	0.0	0.0	0.0	0.0	0.0	0.0	0.0	0.0	0.0	0.0
K15	ACA	24	hsa-miR-510-002241	0.0	No Amp	0.0	100.0	Undetermined	Undetermined	Undetermined	-	true	0.2	true	3.0	39.0	false	3.0	0.0	0.0	0.0	0.0	0.0	0.0	0.0	0.0	0.0	1.0	0.0	1.0	0.0	0.0	0.0	0.0	0.0	0.0	0.0	0.0	0.0	0.0	1.0
K16	ACA	24	hsa-miR-512-3p-001823	0.0	Amp	0.0	100.0	Undetermined	Undetermined	Undetermined	-	true	0.2	true	3.0	39.0	false	3.0	0.0	0.0	0.0	0.0	0.0	0.0	0.0	0.0	0.0	1.0	0.0	1.0	0.0	0.0	0.0	0.0	0.0	0.0	0.0	0.0	0.0	0.0	1.0
K17	ACA	24	hsa-miR-512-5p-001145	0.0	No Amp	0.0	100.0	Undetermined	Undetermined	Undetermined	-	true	0.2	true	3.0	39.0	false	3.0	0.0	0.0	0.0	0.0	0.0	0.0	0.0	0.0	0.0	1.0	0.0	1.0	0.0	0.0	0.0	0.0	0.0	0.0	0.0	0.0	0.0	0.0	1.0
K18	ACA	24	hsa-miR-513-5p-002090	0.0	Amp	0.0	100.0	Undetermined	Undetermined	Undetermined	-	true	0.2	true	3.0	39.0	false	3.0	0.0	0.0	0.0	0.0	0.0	0.0	0.0	0.0	0.0	1.0	0.0	1.0	0.0	0.0	0.0	0.0	0.0	0.0	0.0	0.0	0.0	0.0	1.0
K19	ACA	24	hsa-miR-515-3p-002369	0.0	Amp	0.0	100.0	Undetermined	Undetermined	Undetermined	-	true	0.20474401	true	3.0	39.0	false	2.0	0.0	0.0	0.0	0.0	0.0	0.0	0.0	0.0	0.0	1.0	0.0	0.0	0.0	0.0	0.0	0.0	0.0	0.0	0.0	0.0	0.0	0.0	1.0
K20	ACA	24	hsa-miR-515-5p-001112	0.0	Inconclusive	0.0	100.0	Undetermined	Undetermined	Undetermined	-	true	0.2	true	3.0	39.0	false	3.0	0.0	0.0	0.0	0.0	0.0	0.0	0.0	0.0	0.0	1.0	0.0	1.0	0.0	0.0	0.0	0.0	0.0	0.0	0.0	0.0	0.0	0.0	1.0
K21	ACA	24	hsa-miR-516a-5p-002416	0.0	No Amp	0.0	100.0	Undetermined	Undetermined	Undetermined	-	true	0.04	true	3.0	39.0	false	3.0	0.0	0.0	0.0	0.0	0.0	0.0	0.0	0.0	0.0	1.0	0.0	1.0	0.0	0.0	0.0	0.0	0.0	0.0	0.0	0.0	0.0	0.0	1.0
K22	ACA	24	hsa-miR-516b-001150	0.0	Amp	0.0	100.0	Undetermined	Undetermined	Undetermined	-	true	0.2	true	3.0	39.0	false	3.0	0.0	0.0	0.0	0.0	0.0	0.0	0.0	0.0	0.0	1.0	0.0	1.0	0.0	0.0	0.0	0.0	0.0	0.0	0.0	0.0	0.0	0.0	1.0
K23	ACA	24	hsa-miR-517a-002402	0.0	Amp	0.0	100.0	Undetermined	Undetermined	Undetermined	-	true	0.2	true	3.0	39.0	false	3.0	0.0	0.0	0.0	0.0	0.0	0.0	0.0	0.0	0.0	1.0	0.0	1.0	0.0	0.0	0.0	0.0	0.0	0.0	0.0	0.0	0.0	0.0	1.0
K24	ACA	24	hsa-miR-517c-001153	0.0	No Amp	0.0	100.0	Undetermined	Undetermined	Undetermined	-	true	0.2	true	3.0	39.0	false	3.0	0.0	0.0	0.0	0.0	0.0	0.0	0.0	0.0	0.0	1.0	0.0	1.0	0.0	0.0	0.0	0.0	0.0	0.0	0.0	0.0	0.0	0.0	1.0
L1	ACA	24	hsa-miR-518a-3p-002397	0.0	Amp	0.0	100.0	Undetermined	Undetermined	Undetermined	-	true	0.2	true	3.0	39.0	false	3.0	0.0	0.0	0.0	0.0	0.0	0.0	0.0	0.0	0.0	1.0	0.0	1.0	0.0	0.0	0.0	0.0	0.0	0.0	0.0	0.0	0.0	0.0	1.0
L2	ACA	24	hsa-miR-518a-5p-002396	0.0	Amp	0.0	100.0	Undetermined	Undetermined	Undetermined	-	true	0.072712034	true	3.0	39.0	false	2.0	0.0	0.0	0.0	0.0	0.0	0.0	0.0	0.0	0.0	1.0	0.0	0.0	0.0	0.0	0.0	0.0	0.0	0.0	0.0	0.0	0.0	0.0	1.0
L3	ACA	24	hsa-miR-518b-001156	1.1104994	Amp	0.84873056	100.0	33.99461	33.99461	33.99461	-	true	0.05242108	true	3.0	30.0	false	0.0	0.0	0.0	0.0	0.0	0.0	0.0	0.0	0.0	0.0	0.0	0.0	0.0	0.0	0.0	0.0	0.0	0.0	0.0	0.0	0.0	0.0	0.0	0.0
L4	ACA	24	hsa-miR-518c-002401	0.0	Amp	0.0	100.0	Undetermined	Undetermined	Undetermined	-	true	0.2	true	3.0	39.0	false	3.0	0.0	0.0	0.0	0.0	0.0	0.0	0.0	0.0	0.0	1.0	0.0	1.0	0.0	0.0	0.0	0.0	0.0	0.0	0.0	0.0	0.0	0.0	1.0
L5	ACA	24	hsa-miR-518d-001159	1.1726756	Amp	0.97379476	100.0	30.04271	30.04271	30.04271	-	true	0.08210947	true	3.0	25.0	false	0.0	0.0	0.0	0.0	0.0	0.0	0.0	0.0	0.0	0.0	0.0	0.0	0.0	0.0	0.0	0.0	0.0	0.0	0.0	0.0	0.0	0.0	0.0	0.0
L6	ACA	24	hsa-miR-518d-5p-002389	0.0	Amp	0.0	100.0	Undetermined	Undetermined	Undetermined	-	true	0.2	true	3.0	39.0	false	3.0	0.0	0.0	0.0	0.0	0.0	0.0	0.0	0.0	0.0	1.0	0.0	1.0	0.0	0.0	0.0	0.0	0.0	0.0	0.0	0.0	0.0	0.0	1.0
L7	ACA	24	hsa-miR-518e-002395	0.0	Amp	0.0	100.0	Undetermined	Undetermined	Undetermined	-	true	0.2	true	3.0	39.0	false	3.0	0.0	0.0	0.0	0.0	0.0	0.0	0.0	0.0	0.0	1.0	0.0	1.0	0.0	0.0	0.0	0.0	0.0	0.0	0.0	0.0	0.0	0.0	1.0
L8	ACA	24	hsa-miR-518f-002388	0.0	Amp	0.0	100.0	Undetermined	Undetermined	Undetermined	-	true	0.06656788	true	3.0	39.0	false	2.0	0.0	0.0	0.0	0.0	0.0	0.0	0.0	0.0	0.0	1.0	0.0	0.0	0.0	0.0	0.0	0.0	0.0	0.0	0.0	0.0	0.0	0.0	1.0
L9	ACA	24	hsa-miR-519a-002415	0.7949626	Amp	0.643951	100.0	36.781555	36.781555	36.781555	-	true	0.04	true	3.0	33.0	false	2.0	0.0	0.0	0.0	0.0	0.0	0.0	0.0	0.0	0.0	0.0	0.0	1.0	0.0	0.0	0.0	0.0	0.0	0.0	0.0	0.0	0.0	0.0	1.0
L10	ACA	24	hsa-miR-519d-002403	0.56669366	Amp	0.0	100.0	Undetermined	Undetermined	Undetermined	-	true	0.04	true	3.0	39.0	false	3.0	0.0	0.0	0.0	0.0	0.0	0.0	0.0	0.0	0.0	1.0	0.0	1.0	0.0	0.0	0.0	0.0	0.0	0.0	0.0	0.0	0.0	0.0	1.0
L11	ACA	24	hsa-miR-519e-002370	0.0	Amp	0.0	100.0	Undetermined	Undetermined	Undetermined	-	true	0.2	true	3.0	39.0	false	3.0	0.0	0.0	0.0	0.0	0.0	0.0	0.0	0.0	0.0	1.0	0.0	1.0	0.0	0.0	0.0	0.0	0.0	0.0	0.0	0.0	0.0	0.0	1.0
L12	ACA	24	hsa-miR-520a-001167	0.6648964	Amp	0.0	100.0	Undetermined	Undetermined	Undetermined	-	true	0.2	true	3.0	34.0	false	2.0	0.0	0.0	0.0	0.0	0.0	0.0	0.0	0.0	0.0	0.0	0.0	1.0	0.0	0.0	0.0	0.0	0.0	0.0	0.0	0.0	0.0	0.0	1.0
L13	ACA	24	hsa-miR-520a#-001168	0.0	Amp	0.0	100.0	Undetermined	Undetermined	Undetermined	-	true	0.2	true	3.0	39.0	false	3.0	0.0	0.0	0.0	0.0	0.0	0.0	0.0	0.0	0.0	1.0	0.0	1.0	0.0	0.0	0.0	0.0	0.0	0.0	0.0	0.0	0.0	0.0	1.0
L14	ACA	24	hsa-miR-520d-5p-002393	0.0	Amp	0.0	100.0	Undetermined	Undetermined	Undetermined	-	true	0.060978614	true	3.0	39.0	false	2.0	0.0	0.0	0.0	0.0	0.0	0.0	0.0	0.0	0.0	1.0	0.0	0.0	0.0	0.0	0.0	0.0	0.0	0.0	0.0	0.0	0.0	0.0	1.0
L15	ACA	24	hsa-miR-520g-001121	0.0	Amp	0.0	100.0	Undetermined	Undetermined	Undetermined	-	true	0.1030487	true	3.0	39.0	false	2.0	0.0	0.0	0.0	0.0	0.0	0.0	0.0	0.0	0.0	1.0	0.0	0.0	0.0	0.0	0.0	0.0	0.0	0.0	0.0	0.0	0.0	0.0	1.0
L16	ACA	24	hsa-miR-521-001122	0.0	Amp	0.0	100.0	Undetermined	Undetermined	Undetermined	-	true	0.045266595	true	3.0	39.0	false	2.0	0.0	0.0	0.0	0.0	0.0	0.0	0.0	0.0	0.0	1.0	0.0	0.0	0.0	0.0	0.0	0.0	0.0	0.0	0.0	0.0	0.0	0.0	1.0
L17	ACA	24	hsa-miR-522-002413	0.0	No Amp	0.0	100.0	Undetermined	Undetermined	Undetermined	-	true	0.04	true	3.0	39.0	false	3.0	0.0	0.0	0.0	0.0	0.0	0.0	0.0	0.0	0.0	1.0	0.0	1.0	0.0	0.0	0.0	0.0	0.0	0.0	0.0	0.0	0.0	0.0	1.0
L18	ACA	24	hsa-miR-523-002386	0.0	Amp	0.0	100.0	Undetermined	Undetermined	Undetermined	-	true	0.04	true	3.0	39.0	false	3.0	0.0	0.0	0.0	0.0	0.0	0.0	0.0	0.0	0.0	1.0	0.0	1.0	0.0	0.0	0.0	0.0	0.0	0.0	0.0	0.0	0.0	0.0	1.0
L19	ACA	24	hsa-miR-524-5p-001982	0.0	Amp	0.0	100.0	Undetermined	Undetermined	Undetermined	-	true	0.2	true	3.0	39.0	false	3.0	0.0	0.0	0.0	0.0	0.0	0.0	0.0	0.0	0.0	1.0	0.0	1.0	0.0	0.0	0.0	0.0	0.0	0.0	0.0	0.0	0.0	0.0	1.0
L20	ACA	24	hsa-miR-525-3p-002385	0.0	Amp	0.0	100.0	Undetermined	Undetermined	Undetermined	-	true	0.2	true	3.0	39.0	false	3.0	0.0	0.0	0.0	0.0	0.0	0.0	0.0	0.0	0.0	1.0	0.0	1.0	0.0	0.0	0.0	0.0	0.0	0.0	0.0	0.0	0.0	0.0	1.0
L21	ACA	24	hsa-miR-525-001174	0.0	Inconclusive	0.0	100.0	Undetermined	Undetermined	Undetermined	-	true	0.2	true	3.0	39.0	false	3.0	0.0	0.0	0.0	0.0	0.0	0.0	0.0	0.0	0.0	1.0	0.0	1.0	0.0	0.0	0.0	0.0	0.0	0.0	0.0	0.0	0.0	0.0	1.0
L22	ACA	24	hsa-miR-526b-002382	0.0	Amp	0.0	100.0	Undetermined	Undetermined	Undetermined	-	true	0.2	true	3.0	39.0	false	3.0	0.0	0.0	0.0	0.0	0.0	0.0	0.0	0.0	0.0	1.0	0.0	1.0	0.0	0.0	0.0	0.0	0.0	0.0	0.0	0.0	0.0	0.0	1.0
L23	ACA	24	hsa-miR-532-3p-002355	1.1861585	Amp	0.9630426	100.0	34.166584	34.166584	34.166584	-	true	0.12588601	true	3.0	29.0	false	0.0	0.0	0.0	0.0	0.0	0.0	0.0	0.0	0.0	0.0	0.0	0.0	0.0	0.0	0.0	0.0	0.0	0.0	0.0	0.0	0.0	0.0	0.0	0.0
L24	ACA	24	hsa-miR-532-001518	0.0	Amp	0.0	100.0	Undetermined	Undetermined	Undetermined	-	true	0.044897147	true	3.0	39.0	false	2.0	0.0	0.0	0.0	0.0	0.0	0.0	0.0	0.0	0.0	1.0	0.0	0.0	0.0	0.0	0.0	0.0	0.0	0.0	0.0	0.0	0.0	0.0	1.0
M1	ACA	24	hsa-miR-539-001286	0.6778211	Amp	0.49795586	100.0	34.546707	34.546707	34.546707	-	true	0.04	true	3.0	31.0	false	2.0	0.0	0.0	0.0	0.0	0.0	0.0	0.0	0.0	0.0	0.0	0.0	1.0	0.0	0.0	0.0	0.0	0.0	0.0	0.0	0.0	0.0	0.0	1.0
M2	ACA	24	hsa-miR-541-002201	0.0	Inconclusive	0.0	100.0	Undetermined	Undetermined	Undetermined	-	true	0.2	true	3.0	39.0	false	3.0	0.0	0.0	0.0	0.0	0.0	0.0	0.0	0.0	0.0	1.0	0.0	1.0	0.0	0.0	0.0	0.0	0.0	0.0	0.0	0.0	0.0	0.0	1.0
M3	ACA	24	hsa-miR-542-3p-001284	0.0	Amp	0.0	100.0	Undetermined	Undetermined	Undetermined	-	true	0.04	true	3.0	39.0	false	3.0	0.0	0.0	0.0	0.0	0.0	0.0	0.0	0.0	0.0	1.0	0.0	1.0	0.0	0.0	0.0	0.0	0.0	0.0	0.0	0.0	0.0	0.0	1.0
M4	ACA	24	hsa-miR-542-5p-002240	0.0	Inconclusive	0.0	100.0	Undetermined	Undetermined	Undetermined	-	true	0.2	true	3.0	39.0	false	3.0	0.0	0.0	0.0	0.0	0.0	0.0	0.0	0.0	0.0	1.0	0.0	1.0	0.0	0.0	0.0	0.0	0.0	0.0	0.0	0.0	0.0	0.0	1.0
M5	ACA	24	hsa-miR-544-002265	0.0	Inconclusive	0.0	100.0	Undetermined	Undetermined	Undetermined	-	true	0.2	true	3.0	39.0	false	3.0	0.0	0.0	0.0	0.0	0.0	0.0	0.0	0.0	0.0	1.0	0.0	1.0	0.0	0.0	0.0	0.0	0.0	0.0	0.0	0.0	0.0	0.0	1.0
M6	ACA	24	hsa-miR-545-002267	0.0	Amp	0.0	100.0	Undetermined	Undetermined	Undetermined	-	true	0.04	true	3.0	39.0	false	3.0	0.0	0.0	0.0	0.0	0.0	0.0	0.0	0.0	0.0	1.0	0.0	1.0	0.0	0.0	0.0	0.0	0.0	0.0	0.0	0.0	0.0	0.0	1.0
M7	ACA	24	hsa-miR-548a-001538	1.3342371	Amp	0.98518836	100.0	32.29616	32.29616	32.29616	-	true	0.08110731	true	3.0	28.0	false	0.0	0.0	0.0	0.0	0.0	0.0	0.0	0.0	0.0	0.0	0.0	0.0	0.0	0.0	0.0	0.0	0.0	0.0	0.0	0.0	0.0	0.0	0.0	0.0
M8	ACA	24	hsa-miR-548a-5p-002412	0.0	Amp	0.0	100.0	Undetermined	Undetermined	Undetermined	-	true	0.2	true	3.0	39.0	false	3.0	0.0	0.0	0.0	0.0	0.0	0.0	0.0	0.0	0.0	1.0	0.0	1.0	0.0	0.0	0.0	0.0	0.0	0.0	0.0	0.0	0.0	0.0	1.0
M9	ACA	24	hsa-miR-548b-001541	0.0	No Amp	0.0	100.0	Undetermined	Undetermined	Undetermined	-	true	0.2	true	3.0	39.0	false	3.0	0.0	0.0	0.0	0.0	0.0	0.0	0.0	0.0	0.0	1.0	0.0	1.0	0.0	0.0	0.0	0.0	0.0	0.0	0.0	0.0	0.0	0.0	1.0
M10	ACA	24	hsa-miR-548b-5p-002408	0.0	Inconclusive	0.0	100.0	Undetermined	Undetermined	Undetermined	-	true	0.08596834	true	3.0	39.0	false	2.0	0.0	0.0	0.0	0.0	0.0	0.0	0.0	0.0	0.0	1.0	0.0	0.0	0.0	0.0	0.0	0.0	0.0	0.0	0.0	0.0	0.0	0.0	1.0
M11	ACA	24	hsa-miR-548c-001590	0.0	No Amp	0.0	100.0	Undetermined	Undetermined	Undetermined	-	true	0.075694524	true	3.0	39.0	false	2.0	0.0	0.0	0.0	0.0	0.0	0.0	0.0	0.0	0.0	1.0	0.0	0.0	0.0	0.0	0.0	0.0	0.0	0.0	0.0	0.0	0.0	0.0	1.0
M12	ACA	24	hsa-miR-548c-5p-002429	0.0	Amp	0.0	100.0	Undetermined	Undetermined	Undetermined	-	true	0.04	true	3.0	39.0	false	3.0	0.0	0.0	0.0	0.0	0.0	0.0	0.0	0.0	0.0	1.0	0.0	1.0	0.0	0.0	0.0	0.0	0.0	0.0	0.0	0.0	0.0	0.0	1.0
M13	ACA	24	hsa-miR-548d-001605	0.0	Inconclusive	0.0	100.0	Undetermined	Undetermined	Undetermined	-	true	0.2	true	3.0	39.0	false	3.0	0.0	0.0	0.0	0.0	0.0	0.0	0.0	0.0	0.0	1.0	0.0	1.0	0.0	0.0	0.0	0.0	0.0	0.0	0.0	0.0	0.0	0.0	1.0
M14	ACA	24	hsa-miR-548d-5p-002237	0.0	No Amp	0.0	100.0	Undetermined	Undetermined	Undetermined	-	true	0.061888658	true	3.0	39.0	false	2.0	0.0	0.0	0.0	0.0	0.0	0.0	0.0	0.0	0.0	1.0	0.0	0.0	0.0	0.0	0.0	0.0	0.0	0.0	0.0	0.0	0.0	0.0	1.0
M15	ACA	24	hsa-miR-551b-001535	0.0	Amp	0.0	100.0	Undetermined	Undetermined	Undetermined	-	true	0.043877605	true	3.0	39.0	false	2.0	0.0	0.0	0.0	0.0	0.0	0.0	0.0	0.0	0.0	1.0	0.0	0.0	0.0	0.0	0.0	0.0	0.0	0.0	0.0	0.0	0.0	0.0	1.0
M16	ACA	24	hsa-miR-556-3p-002345	0.0	No Amp	0.0	100.0	Undetermined	Undetermined	Undetermined	-	true	0.2	true	3.0	39.0	false	3.0	0.0	0.0	0.0	0.0	0.0	0.0	0.0	0.0	0.0	1.0	0.0	1.0	0.0	0.0	0.0	0.0	0.0	0.0	0.0	0.0	0.0	0.0	1.0
M17	ACA	24	hsa-miR-556-5p-002344	0.0	Inconclusive	0.0	100.0	Undetermined	Undetermined	Undetermined	-	true	0.2	true	3.0	39.0	false	3.0	0.0	0.0	0.0	0.0	0.0	0.0	0.0	0.0	0.0	1.0	0.0	1.0	0.0	0.0	0.0	0.0	0.0	0.0	0.0	0.0	0.0	0.0	1.0
M18	ACA	24	hsa-miR-561-001528	0.0	Amp	0.0	100.0	Undetermined	Undetermined	Undetermined	-	true	0.2	true	3.0	39.0	false	3.0	0.0	0.0	0.0	0.0	0.0	0.0	0.0	0.0	0.0	1.0	0.0	1.0	0.0	0.0	0.0	0.0	0.0	0.0	0.0	0.0	0.0	0.0	1.0
M19	ACA	24	hsa-miR-570-002347	0.0	Amp	0.0	100.0	Undetermined	Undetermined	Undetermined	-	true	0.2	true	3.0	39.0	false	3.0	0.0	0.0	0.0	0.0	0.0	0.0	0.0	0.0	0.0	1.0	0.0	1.0	0.0	0.0	0.0	0.0	0.0	0.0	0.0	0.0	0.0	0.0	1.0
M20	ACA	24	hsa-miR-574-3p-002349	1.1716003	Amp	0.98360103	100.0	28.893675	28.893675	28.893675	-	true	0.07566565	true	3.0	25.0	false	0.0	0.0	0.0	0.0	0.0	0.0	0.0	0.0	0.0	0.0	0.0	0.0	0.0	0.0	0.0	0.0	0.0	0.0	0.0	0.0	0.0	0.0	0.0	0.0
M21	ACA	24	hsa-miR-576-3p-002351	0.0	Amp	0.0	100.0	Undetermined	Undetermined	Undetermined	-	true	0.15719691	true	3.0	39.0	false	2.0	0.0	0.0	0.0	0.0	0.0	0.0	0.0	0.0	0.0	1.0	0.0	0.0	0.0	0.0	0.0	0.0	0.0	0.0	0.0	0.0	0.0	0.0	1.0
M22	ACA	24	hsa-miR-576-5p-002350	0.0	Amp	0.0	100.0	Undetermined	Undetermined	Undetermined	-	true	0.2	true	3.0	39.0	false	3.0	0.0	0.0	0.0	0.0	0.0	0.0	0.0	0.0	0.0	1.0	0.0	1.0	0.0	0.0	0.0	0.0	0.0	0.0	0.0	0.0	0.0	0.0	1.0
M23	ACA	24	hsa-miR-579-002398	1.1311004	Amp	0.9697718	100.0	33.36724	33.36724	33.36724	-	true	0.040094722	true	3.0	30.0	false	0.0	0.0	0.0	0.0	0.0	0.0	0.0	0.0	0.0	0.0	0.0	0.0	0.0	0.0	0.0	0.0	0.0	0.0	0.0	0.0	0.0	0.0	0.0	0.0
M24	ACA	24	hsa-miR-582-3p-002399	0.6455442	Amp	0.76095307	100.0	35.586937	35.586937	35.586937	-	true	0.04	true	3.0	31.0	false	2.0	0.0	0.0	0.0	0.0	0.0	0.0	0.0	0.0	0.0	0.0	0.0	1.0	0.0	0.0	0.0	0.0	0.0	0.0	0.0	0.0	0.0	0.0	1.0
N1	ACA	24	hsa-miR-582-5p-001983	0.0	No Amp	0.0	100.0	Undetermined	Undetermined	Undetermined	-	true	0.04	true	3.0	39.0	false	3.0	0.0	0.0	0.0	0.0	0.0	0.0	0.0	0.0	0.0	1.0	0.0	1.0	0.0	0.0	0.0	0.0	0.0	0.0	0.0	0.0	0.0	0.0	1.0
N2	ACA	24	hsa-miR-589-002409	0.0	No Amp	0.0	100.0	Undetermined	Undetermined	Undetermined	-	true	0.2	true	3.0	39.0	false	3.0	0.0	0.0	0.0	0.0	0.0	0.0	0.0	0.0	0.0	1.0	0.0	1.0	0.0	0.0	0.0	0.0	0.0	0.0	0.0	0.0	0.0	0.0	1.0
N3	ACA	24	hsa-miR-590-5p-001984	1.4281968	Amp	0.99326974	100.0	30.941628	30.941628	30.941628	-	true	0.19900408	true	3.0	25.0	false	0.0	0.0	0.0	0.0	0.0	0.0	0.0	0.0	0.0	0.0	0.0	0.0	0.0	0.0	0.0	0.0	0.0	0.0	0.0	0.0	0.0	0.0	0.0	0.0
N4	ACA	24	hsa-miR-597-001551	1.3244151	Amp	0.9799163	100.0	28.162724	28.162724	28.162724	-	true	0.080053516	true	3.0	23.0	false	0.0	0.0	0.0	0.0	0.0	0.0	0.0	0.0	0.0	0.0	0.0	0.0	0.0	0.0	0.0	0.0	0.0	0.0	0.0	0.0	0.0	0.0	0.0	0.0
N5	ACA	24	hsa-miR-598-001988	1.2425107	Amp	0.91847175	100.0	32.284344	32.284344	32.284344	-	true	0.11389356	true	3.0	26.0	false	0.0	0.0	0.0	0.0	0.0	0.0	0.0	0.0	0.0	0.0	0.0	0.0	0.0	0.0	0.0	0.0	0.0	0.0	0.0	0.0	0.0	0.0	0.0	0.0
N6	ACA	24	mmu-miR-615-001960	0.0	Amp	0.0	100.0	Undetermined	Undetermined	Undetermined	-	true	0.04	true	3.0	39.0	false	3.0	0.0	0.0	0.0	0.0	0.0	0.0	0.0	0.0	0.0	1.0	0.0	1.0	0.0	0.0	0.0	0.0	0.0	0.0	0.0	0.0	0.0	0.0	1.0
N7	ACA	24	hsa-miR-615-5p-002353	0.0	Amp	0.26409382	100.0	27.727789	27.727789	27.727789	-	true	0.04	true	3.0	25.0	false	2.0	0.0	0.0	0.0	0.0	0.0	0.0	0.0	0.0	0.0	0.0	0.0	1.0	0.0	0.0	0.0	0.0	0.0	0.0	0.0	0.0	0.0	0.0	1.0
N8	ACA	24	hsa-miR-616-002414	0.0	Amp	0.0	100.0	Undetermined	Undetermined	Undetermined	-	true	0.2	true	3.0	39.0	false	3.0	0.0	0.0	0.0	0.0	0.0	0.0	0.0	0.0	0.0	1.0	0.0	1.0	0.0	0.0	0.0	0.0	0.0	0.0	0.0	0.0	0.0	0.0	1.0
N9	ACA	24	hsa-miR-618-001593	0.7458738	Amp	0.6918911	100.0	31.537401	31.537401	31.537401	-	true	0.04	true	3.0	28.0	false	2.0	0.0	0.0	0.0	0.0	0.0	0.0	0.0	0.0	0.0	0.0	0.0	1.0	0.0	0.0	0.0	0.0	0.0	0.0	0.0	0.0	0.0	0.0	1.0
N10	ACA	24	hsa-miR-624-002430	0.0	Amp	0.0	100.0	Undetermined	Undetermined	Undetermined	-	true	0.2	true	3.0	39.0	false	3.0	0.0	0.0	0.0	0.0	0.0	0.0	0.0	0.0	0.0	1.0	0.0	1.0	0.0	0.0	0.0	0.0	0.0	0.0	0.0	0.0	0.0	0.0	1.0
N11	ACA	24	hsa-miR-625-002431	0.0	Amp	0.0	100.0	Undetermined	Undetermined	Undetermined	-	true	0.06482769	true	3.0	39.0	false	2.0	0.0	0.0	0.0	0.0	0.0	0.0	0.0	0.0	0.0	1.0	0.0	0.0	0.0	0.0	0.0	0.0	0.0	0.0	0.0	0.0	0.0	0.0	1.0
N12	ACA	24	hsa-miR-627-001560	0.0	Amp	0.0	100.0	Undetermined	Undetermined	Undetermined	-	true	0.04	true	3.0	39.0	false	3.0	0.0	0.0	0.0	0.0	0.0	0.0	0.0	0.0	0.0	1.0	0.0	1.0	0.0	0.0	0.0	0.0	0.0	0.0	0.0	0.0	0.0	0.0	1.0
N13	ACA	24	hsa-miR-628-5p-002433	0.0	Amp	0.0	100.0	Undetermined	Undetermined	Undetermined	-	true	0.06670603	true	3.0	39.0	false	2.0	0.0	0.0	0.0	0.0	0.0	0.0	0.0	0.0	0.0	1.0	0.0	0.0	0.0	0.0	0.0	0.0	0.0	0.0	0.0	0.0	0.0	0.0	1.0
N14	ACA	24	hsa-miR-629-002436	0.0	Amp	0.0	100.0	Undetermined	Undetermined	Undetermined	-	true	0.2	true	3.0	39.0	false	3.0	0.0	0.0	0.0	0.0	0.0	0.0	0.0	0.0	0.0	1.0	0.0	1.0	0.0	0.0	0.0	0.0	0.0	0.0	0.0	0.0	0.0	0.0	1.0
N15	ACA	24	hsa-miR-636-002088	0.8421197	Amp	0.88142365	100.0	33.596096	33.596096	33.596096	-	true	0.04	true	3.0	30.0	false	1.0	0.0	0.0	0.0	0.0	0.0	0.0	0.0	0.0	0.0	0.0	0.0	1.0	0.0	0.0	0.0	0.0	0.0	0.0	0.0	0.0	0.0	0.0	0.0
N16	ACA	24	hsa-miR-642-001592	0.0	Amp	0.0	100.0	Undetermined	Undetermined	Undetermined	-	true	0.2	true	3.0	39.0	false	3.0	0.0	0.0	0.0	0.0	0.0	0.0	0.0	0.0	0.0	1.0	0.0	1.0	0.0	0.0	0.0	0.0	0.0	0.0	0.0	0.0	0.0	0.0	1.0
N17	ACA	24	hsa-miR-651-001604	0.0	Amp	0.0	100.0	Undetermined	Undetermined	Undetermined	-	true	0.14892885	true	3.0	39.0	false	2.0	0.0	0.0	0.0	0.0	0.0	0.0	0.0	0.0	0.0	1.0	0.0	0.0	0.0	0.0	0.0	0.0	0.0	0.0	0.0	0.0	0.0	0.0	1.0
N18	ACA	24	hsa-miR-652-002352	0.99824214	Amp	0.906103	100.0	34.4349	34.4349	34.4349	-	true	0.058599915	true	3.0	30.0	false	0.0	0.0	0.0	0.0	0.0	0.0	0.0	0.0	0.0	0.0	0.0	0.0	0.0	0.0	0.0	0.0	0.0	0.0	0.0	0.0	0.0	0.0	0.0	0.0
N19	ACA	24	hsa-miR-653-002292	0.0	Amp	0.0	100.0	Undetermined	Undetermined	Undetermined	-	true	0.2	true	3.0	39.0	false	3.0	0.0	0.0	0.0	0.0	0.0	0.0	0.0	0.0	0.0	1.0	0.0	1.0	0.0	0.0	0.0	0.0	0.0	0.0	0.0	0.0	0.0	0.0	1.0
N20	ACA	24	hsa-miR-654-3p-002239	0.0	Amp	0.0	100.0	Undetermined	Undetermined	Undetermined	-	true	0.31993234	true	3.0	39.0	false	2.0	0.0	0.0	0.0	0.0	0.0	0.0	0.0	0.0	0.0	1.0	0.0	0.0	0.0	0.0	0.0	0.0	0.0	0.0	0.0	0.0	0.0	0.0	1.0
N21	ACA	24	hsa-miR-654-001611	0.0	Amp	0.0	100.0	Undetermined	Undetermined	Undetermined	-	true	0.2	true	3.0	39.0	false	3.0	0.0	0.0	0.0	0.0	0.0	0.0	0.0	0.0	0.0	1.0	0.0	1.0	0.0	0.0	0.0	0.0	0.0	0.0	0.0	0.0	0.0	0.0	1.0
N22	ACA	24	hsa-miR-655-001612	1.108342	Amp	0.944338	100.0	34.670425	34.670425	34.670425	-	true	0.08689698	true	3.0	30.0	false	0.0	0.0	0.0	0.0	0.0	0.0	0.0	0.0	0.0	0.0	0.0	0.0	0.0	0.0	0.0	0.0	0.0	0.0	0.0	0.0	0.0	0.0	0.0	0.0
N23	ACA	24	hsa-miR-660-001515	0.9462851	Amp	0.84039307	100.0	34.259296	34.259296	34.259296	-	true	0.114044644	true	3.0	27.0	false	0.0	0.0	0.0	0.0	0.0	0.0	0.0	0.0	0.0	0.0	0.0	0.0	0.0	0.0	0.0	0.0	0.0	0.0	0.0	0.0	0.0	0.0	0.0	0.0
N24	ACA	24	hsa-miR-671-3p-002322	1.2280382	Amp	0.9801383	100.0	31.935268	31.935268	31.935268	-	true	0.086201236	true	3.0	28.0	false	0.0	0.0	0.0	0.0	0.0	0.0	0.0	0.0	0.0	0.0	0.0	0.0	0.0	0.0	0.0	0.0	0.0	0.0	0.0	0.0	0.0	0.0	0.0	0.0
O1	ACA	24	hsa-miR-672-002327	0.52114195	Amp	0.0	100.0	Undetermined	Undetermined	Undetermined	-	true	0.2	true	3.0	39.0	false	3.0	0.0	0.0	0.0	0.0	0.0	0.0	0.0	0.0	0.0	1.0	0.0	1.0	0.0	0.0	0.0	0.0	0.0	0.0	0.0	0.0	0.0	0.0	1.0
O2	ACA	24	hsa-miR-674-002021	0.0	Inconclusive	0.0	100.0	Undetermined	Undetermined	Undetermined	-	true	0.2	true	3.0	20.0	false	2.0	0.0	0.0	0.0	0.0	0.0	0.0	0.0	0.0	0.0	0.0	0.0	1.0	0.0	0.0	0.0	0.0	0.0	0.0	0.0	0.0	0.0	0.0	1.0
O3	ACA	24	hsa-miR-708-002341	0.86572355	Amp	0.6932693	100.0	32.932426	32.932426	32.932426	-	true	0.04	true	3.0	26.0	false	2.0	0.0	0.0	0.0	0.0	0.0	0.0	0.0	0.0	0.0	0.0	0.0	1.0	0.0	0.0	0.0	0.0	0.0	0.0	0.0	0.0	0.0	0.0	1.0
O4	ACA	24	hsa-miR-744-002324	0.9810528	Amp	0.8823766	100.0	34.94065	34.94065	34.94065	-	true	0.09753264	true	3.0	29.0	false	0.0	0.0	0.0	0.0	0.0	0.0	0.0	0.0	0.0	0.0	0.0	0.0	0.0	0.0	0.0	0.0	0.0	0.0	0.0	0.0	0.0	0.0	0.0	0.0
O5	ACA	24	hsa-miR-758-001990	0.95641524	Amp	0.70184535	100.0	31.327583	31.327583	31.327583	-	true	0.040956605	true	3.0	27.0	false	1.0	0.0	0.0	0.0	0.0	0.0	0.0	0.0	0.0	0.0	0.0	0.0	0.0	0.0	0.0	0.0	0.0	0.0	0.0	0.0	0.0	0.0	0.0	1.0
O6	ACA	24	hsa-miR-871-002354	0.0	Amp	0.0	100.0	Undetermined	Undetermined	Undetermined	-	true	0.2	true	3.0	39.0	false	3.0	0.0	0.0	0.0	0.0	0.0	0.0	0.0	0.0	0.0	1.0	0.0	1.0	0.0	0.0	0.0	0.0	0.0	0.0	0.0	0.0	0.0	0.0	1.0
O7	ACA	24	hsa-miR-872-002264	0.0	Amp	0.0	100.0	Undetermined	Undetermined	Undetermined	-	true	0.2	true	3.0	39.0	false	3.0	0.0	0.0	0.0	0.0	0.0	0.0	0.0	0.0	0.0	1.0	0.0	1.0	0.0	0.0	0.0	0.0	0.0	0.0	0.0	0.0	0.0	0.0	1.0
O8	ACA	24	hsa-miR-873-002356	0.0	Amp	0.0	100.0	Undetermined	Undetermined	Undetermined	-	true	0.04	true	3.0	39.0	false	3.0	0.0	0.0	0.0	0.0	0.0	0.0	0.0	0.0	0.0	1.0	0.0	1.0	0.0	0.0	0.0	0.0	0.0	0.0	0.0	0.0	0.0	0.0	1.0
O9	ACA	24	hsa-miR-874-002268	0.0	Amp	0.0	100.0	Undetermined	Undetermined	Undetermined	-	true	0.04	true	3.0	39.0	false	3.0	0.0	0.0	0.0	0.0	0.0	0.0	0.0	0.0	0.0	1.0	0.0	1.0	0.0	0.0	0.0	0.0	0.0	0.0	0.0	0.0	0.0	0.0	1.0
O10	ACA	24	hsa-miR-875-3p-002204	0.0	Amp	0.0	100.0	Undetermined	Undetermined	Undetermined	-	true	0.2	true	3.0	39.0	false	3.0	0.0	0.0	0.0	0.0	0.0	0.0	0.0	0.0	0.0	1.0	0.0	1.0	0.0	0.0	0.0	0.0	0.0	0.0	0.0	0.0	0.0	0.0	1.0
O11	ACA	24	hsa-miR-876-3p-002225	0.0	Amp	0.0	100.0	Undetermined	Undetermined	Undetermined	-	true	0.2	true	3.0	39.0	false	3.0	0.0	0.0	0.0	0.0	0.0	0.0	0.0	0.0	0.0	1.0	0.0	1.0	0.0	0.0	0.0	0.0	0.0	0.0	0.0	0.0	0.0	0.0	1.0
O12	ACA	24	hsa-miR-876-5p-002205	0.0	Amp	0.0	100.0	Undetermined	Undetermined	Undetermined	-	true	0.04	true	3.0	39.0	false	3.0	0.0	0.0	0.0	0.0	0.0	0.0	0.0	0.0	0.0	1.0	0.0	1.0	0.0	0.0	0.0	0.0	0.0	0.0	0.0	0.0	0.0	0.0	1.0
O13	ACA	24	hsa-miR-885-3p-002372	0.0	Amp	0.0	100.0	Undetermined	Undetermined	Undetermined	-	true	0.04	true	3.0	39.0	false	3.0	0.0	0.0	0.0	0.0	0.0	0.0	0.0	0.0	0.0	1.0	0.0	1.0	0.0	0.0	0.0	0.0	0.0	0.0	0.0	0.0	0.0	0.0	1.0
O14	ACA	24	hsa-miR-885-5p-002296	1.1673495	Amp	0.9718128	100.0	28.728565	28.728565	28.728565	-	true	0.062083054	true	3.0	25.0	false	0.0	0.0	0.0	0.0	0.0	0.0	0.0	0.0	0.0	0.0	0.0	0.0	0.0	0.0	0.0	0.0	0.0	0.0	0.0	0.0	0.0	0.0	0.0	0.0
O15	ACA	24	hsa-miR-886-3p-002194	0.68528426	Amp	0.8190312	100.0	34.026276	34.026276	34.026276	-	true	0.04	true	3.0	30.0	false	1.0	0.0	0.0	0.0	0.0	0.0	0.0	0.0	0.0	0.0	0.0	0.0	1.0	0.0	0.0	0.0	0.0	0.0	0.0	0.0	0.0	0.0	0.0	0.0
O16	ACA	24	hsa-miR-886-5p-002193	0.0	Amp	0.0	100.0	Undetermined	Undetermined	Undetermined	-	true	0.050173655	true	3.0	39.0	false	2.0	0.0	0.0	0.0	0.0	0.0	0.0	0.0	0.0	0.0	1.0	0.0	0.0	0.0	0.0	0.0	0.0	0.0	0.0	0.0	0.0	0.0	0.0	1.0
O17	ACA	24	hsa-miR-887-002374	0.0	Amp	0.0	100.0	Undetermined	Undetermined	Undetermined	-	true	0.2	true	3.0	39.0	false	3.0	0.0	0.0	0.0	0.0	0.0	0.0	0.0	0.0	0.0	1.0	0.0	1.0	0.0	0.0	0.0	0.0	0.0	0.0	0.0	0.0	0.0	0.0	1.0
O18	ACA	24	hsa-miR-888-002212	0.0	Amp	0.0	100.0	Undetermined	Undetermined	Undetermined	-	true	0.2	true	3.0	39.0	false	3.0	0.0	0.0	0.0	0.0	0.0	0.0	0.0	0.0	0.0	1.0	0.0	1.0	0.0	0.0	0.0	0.0	0.0	0.0	0.0	0.0	0.0	0.0	1.0
O19	ACA	24	hsa-miR-889-002202	0.0	Amp	0.0	100.0	Undetermined	Undetermined	Undetermined	-	true	0.110265814	true	3.0	39.0	false	2.0	0.0	0.0	0.0	0.0	0.0	0.0	0.0	0.0	0.0	1.0	0.0	0.0	0.0	0.0	0.0	0.0	0.0	0.0	0.0	0.0	0.0	0.0	1.0
O20	ACA	24	hsa-miR-890-002209	0.0	Amp	0.0	100.0	Undetermined	Undetermined	Undetermined	-	true	0.2	true	3.0	39.0	false	3.0	0.0	0.0	0.0	0.0	0.0	0.0	0.0	0.0	0.0	1.0	0.0	1.0	0.0	0.0	0.0	0.0	0.0	0.0	0.0	0.0	0.0	0.0	1.0
O21	ACA	24	hsa-miR-891a-002191	0.0	Amp	0.0	100.0	Undetermined	Undetermined	Undetermined	-	true	0.2	true	3.0	39.0	false	3.0	0.0	0.0	0.0	0.0	0.0	0.0	0.0	0.0	0.0	1.0	0.0	1.0	0.0	0.0	0.0	0.0	0.0	0.0	0.0	0.0	0.0	0.0	1.0
O22	ACA	24	hsa-miR-891b-002210	0.0	Amp	0.0	100.0	Undetermined	Undetermined	Undetermined	-	true	0.2	true	3.0	39.0	false	3.0	0.0	0.0	0.0	0.0	0.0	0.0	0.0	0.0	0.0	1.0	0.0	1.0	0.0	0.0	0.0	0.0	0.0	0.0	0.0	0.0	0.0	0.0	1.0
O23	ACA	24	hsa-miR-892a-002195	0.0	Inconclusive	0.0	100.0	Undetermined	Undetermined	Undetermined	-	true	0.2	true	3.0	39.0	false	3.0	0.0	0.0	0.0	0.0	0.0	0.0	0.0	0.0	0.0	1.0	0.0	1.0	0.0	0.0	0.0	0.0	0.0	0.0	0.0	0.0	0.0	0.0	1.0
O24	ACA	24	hsa-miR-147-000469	0.0	Amp	0.0	100.0	Undetermined	Undetermined	Undetermined	-	true	0.04	true	3.0	39.0	false	3.0	0.0	0.0	0.0	0.0	0.0	0.0	0.0	0.0	0.0	1.0	0.0	1.0	0.0	0.0	0.0	0.0	0.0	0.0	0.0	0.0	0.0	0.0	1.0
P1	ACA	24	hsa-miR-208-000511	0.7056261	Amp	0.31857222	100.0	31.4676	31.4676	31.4676	-	true	0.04	true	3.0	27.0	false	2.0	0.0	0.0	0.0	0.0	0.0	0.0	0.0	0.0	0.0	0.0	0.0	1.0	0.0	0.0	0.0	0.0	0.0	0.0	0.0	0.0	0.0	0.0	1.0
P2	ACA	24	hsa-miR-211-000514	0.7998304	Amp	0.7662779	100.0	35.297028	35.297028	35.297028	-	true	0.041412104	true	3.0	31.0	false	1.0	0.0	0.0	0.0	0.0	0.0	0.0	0.0	0.0	0.0	0.0	0.0	0.0	0.0	0.0	0.0	0.0	0.0	0.0	0.0	0.0	0.0	0.0	1.0
P3	ACA	24	hsa-miR-212-000515	1.1907089	Amp	0.98690486	100.0	29.96846	29.96846	29.96846	-	true	0.059283715	true	3.0	26.0	false	0.0	0.0	0.0	0.0	0.0	0.0	0.0	0.0	0.0	0.0	0.0	0.0	0.0	0.0	0.0	0.0	0.0	0.0	0.0	0.0	0.0	0.0	0.0	0.0
P4	ACA	24	hsa-miR-219-1-3p-002095	0.0	No Amp	0.0	100.0	Undetermined	Undetermined	Undetermined	-	true	0.2	true	3.0	39.0	false	3.0	0.0	0.0	0.0	0.0	0.0	0.0	0.0	0.0	0.0	1.0	0.0	1.0	0.0	0.0	0.0	0.0	0.0	0.0	0.0	0.0	0.0	0.0	1.0
P5	ACA	24	hsa-miR-219-2-3p-002390	0.0	Amp	0.0	100.0	Undetermined	Undetermined	Undetermined	-	true	0.2	true	3.0	39.0	false	3.0	0.0	0.0	0.0	0.0	0.0	0.0	0.0	0.0	0.0	1.0	0.0	1.0	0.0	0.0	0.0	0.0	0.0	0.0	0.0	0.0	0.0	0.0	1.0
P6	ACA	24	hsa-miR-220-000523	0.0	Amp	0.0	100.0	Undetermined	Undetermined	Undetermined	-	true	0.044830732	true	3.0	39.0	false	2.0	0.0	0.0	0.0	0.0	0.0	0.0	0.0	0.0	0.0	1.0	0.0	0.0	0.0	0.0	0.0	0.0	0.0	0.0	0.0	0.0	0.0	0.0	1.0
P7	ACA	24	hsa-miR-220b-002206	0.6854948	Amp	0.6375997	100.0	36.095947	36.095947	36.095947	-	true	0.04	true	3.0	32.0	false	2.0	0.0	0.0	0.0	0.0	0.0	0.0	0.0	0.0	0.0	0.0	0.0	1.0	0.0	0.0	0.0	0.0	0.0	0.0	0.0	0.0	0.0	0.0	1.0
P8	ACA	24	hsa-miR-220c-002211	0.0	Inconclusive	0.0	100.0	Undetermined	Undetermined	Undetermined	-	true	0.2	true	3.0	39.0	false	3.0	0.0	0.0	0.0	0.0	0.0	0.0	0.0	0.0	0.0	1.0	0.0	1.0	0.0	0.0	0.0	0.0	0.0	0.0	0.0	0.0	0.0	0.0	1.0
P9	ACA	24	hsa-miR-298-002190	0.0	Amp	0.0	100.0	Undetermined	Undetermined	Undetermined	-	true	0.2	true	3.0	39.0	false	3.0	0.0	0.0	0.0	0.0	0.0	0.0	0.0	0.0	0.0	1.0	0.0	1.0	0.0	0.0	0.0	0.0	0.0	0.0	0.0	0.0	0.0	0.0	1.0
P10	ACA	24	hsa-miR-325-000540	0.0	No Amp	0.0	100.0	Undetermined	Undetermined	Undetermined	-	true	0.2	true	3.0	39.0	false	3.0	0.0	0.0	0.0	0.0	0.0	0.0	0.0	0.0	0.0	1.0	0.0	1.0	0.0	0.0	0.0	0.0	0.0	0.0	0.0	0.0	0.0	0.0	1.0
P11	ACA	24	hsa-miR-346-000553	0.96615344	Amp	0.81018585	100.0	26.535473	26.535473	26.535473	-	true	0.04	true	3.0	23.0	false	1.0	0.0	0.0	0.0	0.0	0.0	0.0	0.0	0.0	0.0	0.0	0.0	1.0	0.0	0.0	0.0	0.0	0.0	0.0	0.0	0.0	0.0	0.0	0.0
P12	ACA	24	hsa-miR-376c-002122	1.2143059	Amp	0.9853171	100.0	28.777609	28.777609	28.777609	-	true	0.09978616	true	3.0	24.0	false	0.0	0.0	0.0	0.0	0.0	0.0	0.0	0.0	0.0	0.0	0.0	0.0	0.0	0.0	0.0	0.0	0.0	0.0	0.0	0.0	0.0	0.0	0.0	0.0
P13	ACA	24	hsa-miR-384-000574	0.0	Amp	0.0	100.0	Undetermined	Undetermined	Undetermined	-	true	0.2	true	3.0	39.0	false	3.0	0.0	0.0	0.0	0.0	0.0	0.0	0.0	0.0	0.0	1.0	0.0	1.0	0.0	0.0	0.0	0.0	0.0	0.0	0.0	0.0	0.0	0.0	1.0
P14	ACA	24	hsa-miR-412-001023	0.0	Amp	0.0	100.0	Undetermined	Undetermined	Undetermined	-	true	0.2	true	3.0	39.0	false	3.0	0.0	0.0	0.0	0.0	0.0	0.0	0.0	0.0	0.0	1.0	0.0	1.0	0.0	0.0	0.0	0.0	0.0	0.0	0.0	0.0	0.0	0.0	1.0
P15	ACA	24	hsa-miR-448-001029	0.0	Amp	0.0	100.0	Undetermined	Undetermined	Undetermined	-	true	0.2	true	3.0	39.0	false	3.0	0.0	0.0	0.0	0.0	0.0	0.0	0.0	0.0	0.0	1.0	0.0	1.0	0.0	0.0	0.0	0.0	0.0	0.0	0.0	0.0	0.0	0.0	1.0
P16	ACA	24	hsa-miR-492-001039	0.0	Inconclusive	0.0	100.0	Undetermined	Undetermined	Undetermined	-	true	0.04	true	3.0	39.0	false	3.0	0.0	0.0	0.0	0.0	0.0	0.0	0.0	0.0	0.0	1.0	0.0	1.0	0.0	0.0	0.0	0.0	0.0	0.0	0.0	0.0	0.0	0.0	1.0
P17	ACA	24	hsa-miR-506-001050	0.0	Amp	0.0	100.0	Undetermined	Undetermined	Undetermined	-	true	0.2	true	3.0	33.0	false	2.0	0.0	0.0	0.0	0.0	0.0	0.0	0.0	0.0	0.0	0.0	0.0	1.0	0.0	0.0	0.0	0.0	0.0	0.0	0.0	0.0	0.0	0.0	1.0
P18	ACA	24	hsa-miR-509-3-5p-002155	0.0	Amp	0.0	100.0	Undetermined	Undetermined	Undetermined	-	true	0.2	true	3.0	39.0	false	3.0	0.0	0.0	0.0	0.0	0.0	0.0	0.0	0.0	0.0	1.0	0.0	1.0	0.0	0.0	0.0	0.0	0.0	0.0	0.0	0.0	0.0	0.0	1.0
P19	ACA	24	hsa-miR-511-001111	0.8088581	Amp	0.70501816	100.0	35.06372	35.06372	35.06372	-	true	0.04	true	3.0	32.0	false	2.0	0.0	0.0	0.0	0.0	0.0	0.0	0.0	0.0	0.0	0.0	0.0	1.0	0.0	0.0	0.0	0.0	0.0	0.0	0.0	0.0	0.0	0.0	1.0
P20	ACA	24	hsa-miR-517b-001152	0.0	Inconclusive	0.0	100.0	Undetermined	Undetermined	Undetermined	-	true	0.2	true	3.0	39.0	false	3.0	0.0	0.0	0.0	0.0	0.0	0.0	0.0	0.0	0.0	1.0	0.0	1.0	0.0	0.0	0.0	0.0	0.0	0.0	0.0	0.0	0.0	0.0	1.0
P21	ACA	24	hsa-miR-519c-001163	0.0	Inconclusive	0.0	100.0	Undetermined	Undetermined	Undetermined	-	true	0.2	true	3.0	39.0	false	3.0	0.0	0.0	0.0	0.0	0.0	0.0	0.0	0.0	0.0	1.0	0.0	1.0	0.0	0.0	0.0	0.0	0.0	0.0	0.0	0.0	0.0	0.0	1.0
P22	ACA	24	hsa-miR-520b-001116	0.73277754	Amp	0.4821694	100.0	36.077946	36.077946	36.077946	-	true	0.043109205	true	3.0	33.0	false	1.0	0.0	0.0	0.0	0.0	0.0	0.0	0.0	0.0	0.0	0.0	0.0	0.0	0.0	0.0	0.0	0.0	0.0	0.0	0.0	0.0	0.0	0.0	1.0
P23	ACA	24	hsa-miR-520e-001119	0.6654696	Amp	0.62685853	100.0	29.850323	29.850323	29.850323	-	true	0.04	true	3.0	27.0	false	2.0	0.0	0.0	0.0	0.0	0.0	0.0	0.0	0.0	0.0	0.0	0.0	1.0	0.0	0.0	0.0	0.0	0.0	0.0	0.0	0.0	0.0	0.0	1.0
P24	ACA	24	hsa-miR-520f-001120	0.0	Amp	0.0	100.0	Undetermined	Undetermined	Undetermined	-	true	0.1724354	true	3.0	39.0	false	2.0	0.0	0.0	0.0	0.0	0.0	0.0	0.0	0.0	0.0	1.0	0.0	0.0	0.0	0.0	0.0	0.0	0.0	0.0	0.0	0.0	0.0	0.0	1.0
A1	ACC	2	hsa-let-7a-000377	0.0	No Amp	0.0	100.0	Undetermined	Undetermined	Undetermined	-	true	0.053960834	true	3.0	39.0	false	2.0	0.0	0.0	0.0	0.0	0.0	0.0	0.0	0.0	0.0	1.0	0.0	0.0	0.0	0.0	0.0	0.0	0.0	0.0	0.0	0.0	0.0	0.0	1.0
A2	ACC	2	hsa-let-7c-000379	0.0	Inconclusive	0.0	100.0	Undetermined	Undetermined	Undetermined	-	true	0.17273867	true	3.0	39.0	false	2.0	0.0	0.0	0.0	0.0	0.0	0.0	0.0	0.0	0.0	1.0	0.0	0.0	0.0	0.0	0.0	0.0	0.0	0.0	0.0	0.0	0.0	0.0	1.0
A3	ACC	2	hsa-let-7d-002283	0.8807365	Amp	0.8924007	100.0	34.633568	34.633568	34.633568	-	true	0.051608104	true	3.0	30.0	false	0.0	0.0	0.0	0.0	0.0	0.0	0.0	0.0	0.0	0.0	0.0	0.0	0.0	0.0	0.0	0.0	0.0	0.0	0.0	0.0	0.0	0.0	0.0	0.0
A4	ACC	2	hsa-let-7e-002406	0.8269423	Amp	0.49349266	100.0	37.098415	37.098415	37.098415	-	true	0.105099745	true	3.0	29.0	false	1.0	0.0	0.0	0.0	0.0	0.0	0.0	0.0	0.0	0.0	0.0	0.0	0.0	0.0	0.0	0.0	0.0	0.0	0.0	0.0	0.0	0.0	0.0	1.0
A5	ACC	2	hsa-let-7f-000382	0.0	Amp	0.0	100.0	Undetermined	Undetermined	Undetermined	-	true	0.04	true	3.0	39.0	false	3.0	0.0	0.0	0.0	0.0	0.0	0.0	0.0	0.0	0.0	1.0	0.0	1.0	0.0	0.0	0.0	0.0	0.0	0.0	0.0	0.0	0.0	0.0	1.0
A6	ACC	2	hsa-let-7g-002282	0.79207253	Amp	0.1274167	100.0	38.07381	38.07381	38.07381	-	true	0.102481976	true	3.0	33.0	false	1.0	0.0	0.0	0.0	0.0	0.0	0.0	0.0	0.0	0.0	0.0	0.0	0.0	0.0	0.0	0.0	0.0	0.0	0.0	0.0	0.0	0.0	0.0	1.0
A7	ACC	2	hsa-miR-1-002222	1.425981	Amp	0.9782225	100.0	34.310196	34.310196	34.310196	-	true	0.19920623	true	3.0	28.0	false	0.0	0.0	0.0	0.0	0.0	0.0	0.0	0.0	0.0	0.0	0.0	0.0	0.0	0.0	0.0	0.0	0.0	0.0	0.0	0.0	0.0	0.0	0.0	0.0
A8	ACC	2	hsa-miR-9-000583	0.8855995	Amp	0.8831798	100.0	34.24339	34.24339	34.24339	-	true	0.06101114	true	3.0	29.0	false	0.0	0.0	0.0	0.0	0.0	0.0	0.0	0.0	0.0	0.0	0.0	0.0	0.0	0.0	0.0	0.0	0.0	0.0	0.0	0.0	0.0	0.0	0.0	0.0
A9	ACC	2	hsa-miR-10a-000387	1.276439	Amp	0.9743195	100.0	32.180115	32.180115	32.180115	-	true	0.14660844	true	3.0	27.0	false	0.0	0.0	0.0	0.0	0.0	0.0	0.0	0.0	0.0	0.0	0.0	0.0	0.0	0.0	0.0	0.0	0.0	0.0	0.0	0.0	0.0	0.0	0.0	0.0
A10	ACC	2	hsa-miR-10b-002218	0.0	No Amp	0.0	100.0	Undetermined	Undetermined	Undetermined	-	true	0.2	true	3.0	39.0	false	3.0	0.0	0.0	0.0	0.0	0.0	0.0	0.0	0.0	0.0	1.0	0.0	1.0	0.0	0.0	0.0	0.0	0.0	0.0	0.0	0.0	0.0	0.0	1.0
A11	ACC	2	U6 snRNA-001973	1.1827164	Amp	0.97211677	100.0	24.551792	24.551792	24.551792	-	true	0.043746606	true	3.0	20.0	false	0.0	0.0	0.0	0.0	0.0	0.0	0.0	0.0	0.0	0.0	0.0	0.0	0.0	0.0	0.0	0.0	0.0	0.0	0.0	0.0	0.0	0.0	0.0	0.0
A12	ACC	2	U6 snRNA-001973	1.1794001	Amp	0.98593056	100.0	24.462877	24.462877	24.462877	-	true	0.043746606	true	3.0	21.0	false	0.0	0.0	0.0	0.0	0.0	0.0	0.0	0.0	0.0	0.0	0.0	0.0	0.0	0.0	0.0	0.0	0.0	0.0	0.0	0.0	0.0	0.0	0.0	0.0
A13	ACC	2	hsa-miR-15a-000389	0.0	Amp	0.0	100.0	Undetermined	Undetermined	Undetermined	-	true	0.04	true	3.0	39.0	false	3.0	0.0	0.0	0.0	0.0	0.0	0.0	0.0	0.0	0.0	1.0	0.0	1.0	0.0	0.0	0.0	0.0	0.0	0.0	0.0	0.0	0.0	0.0	1.0
A14	ACC	2	hsa-miR-15b-000390	0.9748675	Amp	0.88441974	100.0	35.284615	35.284615	35.284615	-	true	0.09237084	true	3.0	29.0	false	0.0	0.0	0.0	0.0	0.0	0.0	0.0	0.0	0.0	0.0	0.0	0.0	0.0	0.0	0.0	0.0	0.0	0.0	0.0	0.0	0.0	0.0	0.0	0.0
A15	ACC	2	hsa-miR-16-000391	1.4034235	Amp	0.9882026	100.0	30.244524	30.244524	30.244524	-	true	0.17833437	true	3.0	25.0	false	0.0	0.0	0.0	0.0	0.0	0.0	0.0	0.0	0.0	0.0	0.0	0.0	0.0	0.0	0.0	0.0	0.0	0.0	0.0	0.0	0.0	0.0	0.0	0.0
A16	ACC	2	hsa-miR-17-002308	1.095526	Amp	0.9860907	100.0	26.992048	26.992048	26.992048	-	true	0.06365445	true	3.0	23.0	false	0.0	0.0	0.0	0.0	0.0	0.0	0.0	0.0	0.0	0.0	0.0	0.0	0.0	0.0	0.0	0.0	0.0	0.0	0.0	0.0	0.0	0.0	0.0	0.0
A17	ACC	2	hsa-miR-18a-002422	0.0	Amp	0.0	100.0	Undetermined	Undetermined	Undetermined	-	true	0.04	true	3.0	39.0	false	3.0	0.0	0.0	0.0	0.0	0.0	0.0	0.0	0.0	0.0	1.0	0.0	1.0	0.0	0.0	0.0	0.0	0.0	0.0	0.0	0.0	0.0	0.0	1.0
A18	ACC	2	hsa-miR-18b-002217	0.0	Amp	0.0	100.0	Undetermined	Undetermined	Undetermined	-	true	0.04	true	3.0	39.0	false	3.0	0.0	0.0	0.0	0.0	0.0	0.0	0.0	0.0	0.0	1.0	0.0	1.0	0.0	0.0	0.0	0.0	0.0	0.0	0.0	0.0	0.0	0.0	1.0
A19	ACC	2	hsa-miR-19a-000395	1.3361669	Amp	0.980334	100.0	33.61636	33.61636	33.61636	-	true	0.15203354	true	3.0	28.0	false	0.0	0.0	0.0	0.0	0.0	0.0	0.0	0.0	0.0	0.0	0.0	0.0	0.0	0.0	0.0	0.0	0.0	0.0	0.0	0.0	0.0	0.0	0.0	0.0
A20	ACC	2	hsa-miR-19b-000396	1.3019251	Amp	0.9877931	100.0	29.390884	29.390884	29.390884	-	true	0.13139611	true	3.0	25.0	false	0.0	0.0	0.0	0.0	0.0	0.0	0.0	0.0	0.0	0.0	0.0	0.0	0.0	0.0	0.0	0.0	0.0	0.0	0.0	0.0	0.0	0.0	0.0	0.0
A21	ACC	2	hsa-miR-20a-000580	1.384972	Amp	0.9793337	100.0	29.100845	29.100845	29.100845	-	true	0.22043937	true	3.0	24.0	false	0.0	0.0	0.0	0.0	0.0	0.0	0.0	0.0	0.0	0.0	0.0	0.0	0.0	0.0	0.0	0.0	0.0	0.0	0.0	0.0	0.0	0.0	0.0	0.0
A22	ACC	2	hsa-miR-20b-001014	0.8396346	Amp	0.9003632	100.0	33.320564	33.320564	33.320564	-	true	0.052274123	true	3.0	29.0	false	0.0	0.0	0.0	0.0	0.0	0.0	0.0	0.0	0.0	0.0	0.0	0.0	0.0	0.0	0.0	0.0	0.0	0.0	0.0	0.0	0.0	0.0	0.0	0.0
A23	ACC	2	hsa-miR-21-000397	1.263645	Amp	0.97572315	100.0	29.951183	29.951183	29.951183	-	true	0.10287307	true	3.0	26.0	false	0.0	0.0	0.0	0.0	0.0	0.0	0.0	0.0	0.0	0.0	0.0	0.0	0.0	0.0	0.0	0.0	0.0	0.0	0.0	0.0	0.0	0.0	0.0	0.0
A24	ACC	2	hsa-miR-22-000398	0.0	Amp	0.0	100.0	Undetermined	Undetermined	Undetermined	-	true	0.049010873	true	3.0	39.0	false	2.0	0.0	0.0	0.0	0.0	0.0	0.0	0.0	0.0	0.0	1.0	0.0	0.0	0.0	0.0	0.0	0.0	0.0	0.0	0.0	0.0	0.0	0.0	1.0
B1	ACC	2	hsa-miR-23a-000399	0.0	Inconclusive	0.0	100.0	Undetermined	Undetermined	Undetermined	-	true	0.04	true	3.0	39.0	false	3.0	0.0	0.0	0.0	0.0	0.0	0.0	0.0	0.0	0.0	1.0	0.0	1.0	0.0	0.0	0.0	0.0	0.0	0.0	0.0	0.0	0.0	0.0	1.0
B2	ACC	2	hsa-miR-23b-000400	0.0	Amp	0.0	100.0	Undetermined	Undetermined	Undetermined	-	true	0.09228696	true	3.0	39.0	false	2.0	0.0	0.0	0.0	0.0	0.0	0.0	0.0	0.0	0.0	1.0	0.0	0.0	0.0	0.0	0.0	0.0	0.0	0.0	0.0	0.0	0.0	0.0	1.0
B3	ACC	2	hsa-miR-24-000402	1.3250709	Amp	0.97848773	100.0	31.380335	31.380335	31.380335	-	true	0.16785835	true	3.0	26.0	false	0.0	0.0	0.0	0.0	0.0	0.0	0.0	0.0	0.0	0.0	0.0	0.0	0.0	0.0	0.0	0.0	0.0	0.0	0.0	0.0	0.0	0.0	0.0	0.0
B4	ACC	2	hsa-miR-25-000403	1.5778728	Amp	0.9841936	100.0	33.396767	33.396767	33.396767	-	true	0.14283498	true	3.0	29.0	false	0.0	0.0	0.0	0.0	0.0	0.0	0.0	0.0	0.0	0.0	0.0	0.0	0.0	0.0	0.0	0.0	0.0	0.0	0.0	0.0	0.0	0.0	0.0	0.0
B5	ACC	2	hsa-miR-26a-000405	1.1987324	Amp	0.9564237	100.0	31.766085	31.766085	31.766085	-	true	0.121224076	true	3.0	26.0	false	0.0	0.0	0.0	0.0	0.0	0.0	0.0	0.0	0.0	0.0	0.0	0.0	0.0	0.0	0.0	0.0	0.0	0.0	0.0	0.0	0.0	0.0	0.0	0.0
B6	ACC	2	hsa-miR-26b-000407	1.327938	Amp	0.96995354	100.0	34.09538	34.09538	34.09538	-	true	0.1881009	true	3.0	29.0	false	0.0	0.0	0.0	0.0	0.0	0.0	0.0	0.0	0.0	0.0	0.0	0.0	0.0	0.0	0.0	0.0	0.0	0.0	0.0	0.0	0.0	0.0	0.0	0.0
B7	ACC	2	hsa-miR-27a-000408	0.83695024	Amp	0.033528645	100.0	38.822834	38.822834	38.822834	-	true	0.16168486	true	3.0	30.0	false	1.0	0.0	0.0	0.0	0.0	0.0	0.0	0.0	0.0	0.0	0.0	0.0	0.0	0.0	0.0	0.0	0.0	0.0	0.0	0.0	0.0	0.0	0.0	1.0
B8	ACC	2	hsa-miR-27b-000409	1.4937598	Amp	0.9860088	100.0	31.678999	31.678999	31.678999	-	true	0.19898821	true	3.0	27.0	false	0.0	0.0	0.0	0.0	0.0	0.0	0.0	0.0	0.0	0.0	0.0	0.0	0.0	0.0	0.0	0.0	0.0	0.0	0.0	0.0	0.0	0.0	0.0	0.0
B9	ACC	2	hsa-miR-28-3p-002446	0.972597	Amp	0.88595873	100.0	32.64873	32.64873	32.64873	-	true	0.06368491	true	3.0	27.0	false	0.0	0.0	0.0	0.0	0.0	0.0	0.0	0.0	0.0	0.0	0.0	0.0	0.0	0.0	0.0	0.0	0.0	0.0	0.0	0.0	0.0	0.0	0.0	0.0
B10	ACC	2	hsa-miR-28-000411	0.0	Amp	0.0	100.0	Undetermined	Undetermined	Undetermined	-	true	0.22137266	true	3.0	39.0	false	2.0	0.0	0.0	0.0	0.0	0.0	0.0	0.0	0.0	0.0	1.0	0.0	0.0	0.0	0.0	0.0	0.0	0.0	0.0	0.0	0.0	0.0	0.0	1.0
B11	ACC	2	U6 snRNA-001973	1.1558185	Amp	0.95750237	100.0	24.962074	24.962074	24.962074	-	true	0.043746606	true	3.0	22.0	false	0.0	0.0	0.0	0.0	0.0	0.0	0.0	0.0	0.0	0.0	0.0	0.0	0.0	0.0	0.0	0.0	0.0	0.0	0.0	0.0	0.0	0.0	0.0	0.0
B12	ACC	2	U6 snRNA-001973	1.1774291	Amp	0.93753827	100.0	24.702616	24.702616	24.702616	-	true	0.043746606	true	3.0	21.0	false	0.0	0.0	0.0	0.0	0.0	0.0	0.0	0.0	0.0	0.0	0.0	0.0	0.0	0.0	0.0	0.0	0.0	0.0	0.0	0.0	0.0	0.0	0.0	0.0
B13	ACC	2	hsa-miR-29a-002112	0.8027945	Amp	0.0	100.0	Undetermined	Undetermined	Undetermined	-	true	0.21288554	true	3.0	34.0	false	1.0	0.0	0.0	0.0	0.0	0.0	0.0	0.0	0.0	0.0	0.0	0.0	0.0	0.0	0.0	0.0	0.0	0.0	0.0	0.0	0.0	0.0	0.0	1.0
B14	ACC	2	hsa-miR-29b-000413	0.0	Amp	0.0	100.0	Undetermined	Undetermined	Undetermined	-	true	0.24508594	true	3.0	39.0	false	2.0	0.0	0.0	0.0	0.0	0.0	0.0	0.0	0.0	0.0	1.0	0.0	0.0	0.0	0.0	0.0	0.0	0.0	0.0	0.0	0.0	0.0	0.0	1.0
B15	ACC	2	hsa-miR-29c-000587	0.601752	Amp	0.0	100.0	Undetermined	Undetermined	Undetermined	-	true	0.19622856	true	3.0	35.0	false	1.0	0.0	0.0	0.0	0.0	0.0	0.0	0.0	0.0	0.0	0.0	0.0	0.0	0.0	0.0	0.0	0.0	0.0	0.0	0.0	0.0	0.0	0.0	1.0
B16	ACC	2	hsa-miR-30b-000602	1.4454112	Amp	0.97555447	100.0	29.98609	29.98609	29.98609	-	true	0.202558	true	3.0	25.0	false	0.0	0.0	0.0	0.0	0.0	0.0	0.0	0.0	0.0	0.0	0.0	0.0	0.0	0.0	0.0	0.0	0.0	0.0	0.0	0.0	0.0	0.0	0.0	0.0
B17	ACC	2	hsa-miR-30c-000419	1.4666103	Amp	0.9824075	100.0	30.371971	30.371971	30.371971	-	true	0.20398818	true	3.0	25.0	false	0.0	0.0	0.0	0.0	0.0	0.0	0.0	0.0	0.0	0.0	0.0	0.0	0.0	0.0	0.0	0.0	0.0	0.0	0.0	0.0	0.0	0.0	0.0	0.0
B18	ACC	2	hsa-miR-31-002279	0.0	Amp	0.0	100.0	Undetermined	Undetermined	Undetermined	-	true	0.2	true	3.0	39.0	false	3.0	0.0	0.0	0.0	0.0	0.0	0.0	0.0	0.0	0.0	1.0	0.0	1.0	0.0	0.0	0.0	0.0	0.0	0.0	0.0	0.0	0.0	0.0	1.0
B19	ACC	2	hsa-miR-32-002109	0.0	Amp	0.0	100.0	Undetermined	Undetermined	Undetermined	-	true	0.04	true	3.0	39.0	false	3.0	0.0	0.0	0.0	0.0	0.0	0.0	0.0	0.0	0.0	1.0	0.0	1.0	0.0	0.0	0.0	0.0	0.0	0.0	0.0	0.0	0.0	0.0	1.0
B20	ACC	2	hsa-miR-33b-002085	0.0	Amp	0.0	100.0	Undetermined	Undetermined	Undetermined	-	true	0.2	true	3.0	39.0	false	3.0	0.0	0.0	0.0	0.0	0.0	0.0	0.0	0.0	0.0	1.0	0.0	1.0	0.0	0.0	0.0	0.0	0.0	0.0	0.0	0.0	0.0	0.0	1.0
B21	ACC	2	hsa-miR-34a-000426	0.0	Amp	0.0	100.0	Undetermined	Undetermined	Undetermined	-	false	0.085	true	3.0	30.0	false	1.0	0.0	0.0	0.0	0.0	0.0	0.0	0.0	0.0	0.0	0.0	0.0	0.0	0.0	0.0	0.0	0.0	0.0	0.0	0.0	0.0	0.0	0.0	1.0
B22	ACC	2	hsa-miR-34c-000428	0.0	Amp	0.0	100.0	Undetermined	Undetermined	Undetermined	-	true	0.2	true	3.0	39.0	false	3.0	0.0	0.0	0.0	0.0	0.0	0.0	0.0	0.0	0.0	1.0	0.0	1.0	0.0	0.0	0.0	0.0	0.0	0.0	0.0	0.0	0.0	0.0	1.0
B23	ACC	2	hsa-miR-92a-000431	1.4406537	Amp	0.9810672	100.0	31.342136	31.342136	31.342136	-	true	0.21873271	true	3.0	26.0	false	0.0	0.0	0.0	0.0	0.0	0.0	0.0	0.0	0.0	0.0	0.0	0.0	0.0	0.0	0.0	0.0	0.0	0.0	0.0	0.0	0.0	0.0	0.0	0.0
B24	ACC	2	mmu-miR-93-001090	0.7130715	Amp	0.2281596	100.0	38.173336	38.173336	38.173336	-	true	0.102977954	true	3.0	30.0	false	1.0	0.0	0.0	0.0	0.0	0.0	0.0	0.0	0.0	0.0	0.0	0.0	0.0	0.0	0.0	0.0	0.0	0.0	0.0	0.0	0.0	0.0	0.0	1.0
C1	ACC	2	hsa-miR-95-000433	1.1838646	Inconclusive	0.9445846	100.0	36.73843	36.73843	36.73843	-	true	0.112841494	true	3.0	32.0	false	0.0	0.0	0.0	0.0	0.0	0.0	0.0	0.0	0.0	0.0	0.0	0.0	0.0	0.0	0.0	0.0	0.0	0.0	0.0	0.0	0.0	0.0	0.0	0.0
C2	ACC	2	mmu-miR-96-000186	0.0	Amp	0.0	100.0	Undetermined	Undetermined	Undetermined	-	true	0.2	true	3.0	39.0	false	3.0	0.0	0.0	0.0	0.0	0.0	0.0	0.0	0.0	0.0	1.0	0.0	1.0	0.0	0.0	0.0	0.0	0.0	0.0	0.0	0.0	0.0	0.0	1.0
C3	ACC	2	hsa-miR-98-000577	0.0	Amp	0.0	100.0	Undetermined	Undetermined	Undetermined	-	true	0.04	true	3.0	39.0	false	3.0	0.0	0.0	0.0	0.0	0.0	0.0	0.0	0.0	0.0	1.0	0.0	1.0	0.0	0.0	0.0	0.0	0.0	0.0	0.0	0.0	0.0	0.0	1.0
C4	ACC	2	hsa-miR-99a-000435	0.0	Amp	0.0	100.0	Undetermined	Undetermined	Undetermined	-	true	0.06803377	true	3.0	39.0	false	2.0	0.0	0.0	0.0	0.0	0.0	0.0	0.0	0.0	0.0	1.0	0.0	0.0	0.0	0.0	0.0	0.0	0.0	0.0	0.0	0.0	0.0	0.0	1.0
C5	ACC	2	hsa-miR-99b-000436	0.9377082	Amp	0.85611355	100.0	33.472992	33.472992	33.472992	-	true	0.04048359	true	3.0	30.0	false	0.0	0.0	0.0	0.0	0.0	0.0	0.0	0.0	0.0	0.0	0.0	0.0	0.0	0.0	0.0	0.0	0.0	0.0	0.0	0.0	0.0	0.0	0.0	0.0
C6	ACC	2	hsa-miR-100-000437	0.0	Amp	0.4568456	100.0	30.672922	30.672922	30.672922	-	true	0.08302928	true	3.0	6.0	false	1.0	0.0	0.0	0.0	0.0	0.0	0.0	0.0	0.0	0.0	0.0	0.0	0.0	0.0	0.0	0.0	0.0	0.0	0.0	0.0	0.0	0.0	0.0	1.0
C7	ACC	2	hsa-miR-101-002253	1.4977708	Amp	0.98923886	100.0	32.359303	32.359303	32.359303	-	true	0.20499457	true	3.0	27.0	false	0.0	0.0	0.0	0.0	0.0	0.0	0.0	0.0	0.0	0.0	0.0	0.0	0.0	0.0	0.0	0.0	0.0	0.0	0.0	0.0	0.0	0.0	0.0	0.0
C8	ACC	2	hsa-miR-103-000439	0.0	Amp	0.0	100.0	Undetermined	Undetermined	Undetermined	-	true	0.04	true	3.0	39.0	false	3.0	0.0	0.0	0.0	0.0	0.0	0.0	0.0	0.0	0.0	1.0	0.0	1.0	0.0	0.0	0.0	0.0	0.0	0.0	0.0	0.0	0.0	0.0	1.0
C9	ACC	2	hsa-miR-105-002167	0.0	Amp	0.0	100.0	Undetermined	Undetermined	Undetermined	-	true	0.2	true	3.0	39.0	false	3.0	0.0	0.0	0.0	0.0	0.0	0.0	0.0	0.0	0.0	1.0	0.0	1.0	0.0	0.0	0.0	0.0	0.0	0.0	0.0	0.0	0.0	0.0	1.0
C10	ACC	2	hsa-miR-106a-002169	1.0994265	Amp	0.9804611	100.0	27.540728	27.540728	27.540728	-	true	0.08175489	true	3.0	23.0	false	0.0	0.0	0.0	0.0	0.0	0.0	0.0	0.0	0.0	0.0	0.0	0.0	0.0	0.0	0.0	0.0	0.0	0.0	0.0	0.0	0.0	0.0	0.0	0.0
C11	ACC	2	RNU44-001094	0.0	No Amp	0.0	100.0	Undetermined	Undetermined	Undetermined	-	true	0.2	true	3.0	39.0	false	3.0	0.0	0.0	0.0	0.0	0.0	0.0	0.0	0.0	0.0	1.0	0.0	1.0	0.0	0.0	0.0	0.0	0.0	0.0	0.0	0.0	0.0	0.0	1.0
C12	ACC	2	hsa-miR-106b-000442	1.394985	Amp	0.98893636	100.0	31.41568	31.41568	31.41568	-	true	0.16119531	true	3.0	26.0	false	0.0	0.0	0.0	0.0	0.0	0.0	0.0	0.0	0.0	0.0	0.0	0.0	0.0	0.0	0.0	0.0	0.0	0.0	0.0	0.0	0.0	0.0	0.0	0.0
C13	ACC	2	hsa-miR-107-000443	0.0	Amp	0.0	100.0	Undetermined	Undetermined	Undetermined	-	true	0.2	true	3.0	39.0	false	3.0	0.0	0.0	0.0	0.0	0.0	0.0	0.0	0.0	0.0	1.0	0.0	1.0	0.0	0.0	0.0	0.0	0.0	0.0	0.0	0.0	0.0	0.0	1.0
C14	ACC	2	hsa-miR-122-002245	1.2986109	Amp	0.98801136	100.0	26.330929	26.330929	26.330929	-	true	0.06679996	true	3.0	23.0	false	0.0	0.0	0.0	0.0	0.0	0.0	0.0	0.0	0.0	0.0	0.0	0.0	0.0	0.0	0.0	0.0	0.0	0.0	0.0	0.0	0.0	0.0	0.0	0.0
C15	ACC	2	mmu-miR-124a-001182	0.0	Amp	0.0	100.0	Undetermined	Undetermined	Undetermined	-	true	0.04	true	3.0	39.0	false	3.0	0.0	0.0	0.0	0.0	0.0	0.0	0.0	0.0	0.0	1.0	0.0	1.0	0.0	0.0	0.0	0.0	0.0	0.0	0.0	0.0	0.0	0.0	1.0
C16	ACC	2	hsa-miR-125a-3p-002199	0.8883261	Amp	0.83294517	100.0	33.857647	33.857647	33.857647	-	true	0.04	true	3.0	30.0	false	1.0	0.0	0.0	0.0	0.0	0.0	0.0	0.0	0.0	0.0	0.0	0.0	1.0	0.0	0.0	0.0	0.0	0.0	0.0	0.0	0.0	0.0	0.0	0.0
C17	ACC	2	hsa-miR-125a-5p-002198	0.0	Amp	0.0	100.0	Undetermined	Undetermined	Undetermined	-	true	0.14032274	true	3.0	39.0	false	2.0	0.0	0.0	0.0	0.0	0.0	0.0	0.0	0.0	0.0	1.0	0.0	0.0	0.0	0.0	0.0	0.0	0.0	0.0	0.0	0.0	0.0	0.0	1.0
C18	ACC	2	hsa-miR-125b-000449	0.0	Amp	0.0	100.0	Undetermined	Undetermined	Undetermined	-	true	0.2	true	3.0	39.0	false	3.0	0.0	0.0	0.0	0.0	0.0	0.0	0.0	0.0	0.0	1.0	0.0	1.0	0.0	0.0	0.0	0.0	0.0	0.0	0.0	0.0	0.0	0.0	1.0
C19	ACC	2	hsa-miR-126-002228	1.3797858	Amp	0.97418326	100.0	28.462837	28.462837	28.462837	-	true	0.16770075	true	3.0	23.0	false	0.0	0.0	0.0	0.0	0.0	0.0	0.0	0.0	0.0	0.0	0.0	0.0	0.0	0.0	0.0	0.0	0.0	0.0	0.0	0.0	0.0	0.0	0.0	0.0
C20	ACC	2	hsa-miR-127-000452	0.0	Amp	0.0	100.0	Undetermined	Undetermined	Undetermined	-	true	0.19936919	true	3.0	39.0	false	2.0	0.0	0.0	0.0	0.0	0.0	0.0	0.0	0.0	0.0	1.0	0.0	0.0	0.0	0.0	0.0	0.0	0.0	0.0	0.0	0.0	0.0	0.0	1.0
C21	ACC	2	hsa-miR-127-5p-002229	0.0	Amp	0.0	100.0	Undetermined	Undetermined	Undetermined	-	true	0.2	true	3.0	39.0	false	3.0	0.0	0.0	0.0	0.0	0.0	0.0	0.0	0.0	0.0	1.0	0.0	1.0	0.0	0.0	0.0	0.0	0.0	0.0	0.0	0.0	0.0	0.0	1.0
C22	ACC	2	hsa-miR-128a-002216	0.0	Amp	0.0	100.0	Undetermined	Undetermined	Undetermined	-	true	0.07151292	true	3.0	39.0	false	2.0	0.0	0.0	0.0	0.0	0.0	0.0	0.0	0.0	0.0	1.0	0.0	0.0	0.0	0.0	0.0	0.0	0.0	0.0	0.0	0.0	0.0	0.0	1.0
C23	ACC	2	mmu-miR-129-3p-001184	0.0	Amp	0.0	100.0	Undetermined	Undetermined	Undetermined	-	true	0.04	true	3.0	39.0	false	3.0	0.0	0.0	0.0	0.0	0.0	0.0	0.0	0.0	0.0	1.0	0.0	1.0	0.0	0.0	0.0	0.0	0.0	0.0	0.0	0.0	0.0	0.0	1.0
C24	ACC	2	hsa-miR-129-000590	0.0	Amp	0.0	100.0	Undetermined	Undetermined	Undetermined	-	true	0.2	true	3.0	39.0	false	3.0	0.0	0.0	0.0	0.0	0.0	0.0	0.0	0.0	0.0	1.0	0.0	1.0	0.0	0.0	0.0	0.0	0.0	0.0	0.0	0.0	0.0	0.0	1.0
D1	ACC	2	hsa-miR-130a-000454	0.940355	Amp	0.8970621	100.0	34.142647	34.142647	34.142647	-	true	0.072605684	true	3.0	29.0	false	0.0	0.0	0.0	0.0	0.0	0.0	0.0	0.0	0.0	0.0	0.0	0.0	0.0	0.0	0.0	0.0	0.0	0.0	0.0	0.0	0.0	0.0	0.0	0.0
D2	ACC	2	hsa-miR-130b-000456	0.85797423	Amp	0.590254	100.0	37.715874	37.715874	37.715874	-	true	0.076101564	true	3.0	33.0	false	1.0	0.0	0.0	0.0	0.0	0.0	0.0	0.0	0.0	0.0	0.0	0.0	0.0	0.0	0.0	0.0	0.0	0.0	0.0	0.0	0.0	0.0	0.0	1.0
D3	ACC	2	hsa-miR-132-000457	0.0	Amp	0.0	100.0	Undetermined	Undetermined	Undetermined	-	true	0.0555144	true	3.0	39.0	false	2.0	0.0	0.0	0.0	0.0	0.0	0.0	0.0	0.0	0.0	1.0	0.0	0.0	0.0	0.0	0.0	0.0	0.0	0.0	0.0	0.0	0.0	0.0	1.0
D4	ACC	2	hsa-miR-133a-002246	1.0282884	Amp	0.83854043	100.0	33.634937	33.634937	33.634937	-	true	0.04	true	3.0	30.0	false	1.0	0.0	0.0	0.0	0.0	0.0	0.0	0.0	0.0	0.0	0.0	0.0	1.0	0.0	0.0	0.0	0.0	0.0	0.0	0.0	0.0	0.0	0.0	0.0
D5	ACC	2	hsa-miR-133b-002247	0.0	No Amp	0.0	100.0	Undetermined	Undetermined	Undetermined	-	true	0.08902834	true	3.0	39.0	false	2.0	0.0	0.0	0.0	0.0	0.0	0.0	0.0	0.0	0.0	1.0	0.0	0.0	0.0	0.0	0.0	0.0	0.0	0.0	0.0	0.0	0.0	0.0	1.0
D6	ACC	2	mmu-miR-134-001186	0.0	Amp	0.0	100.0	Undetermined	Undetermined	Undetermined	-	true	0.04	true	3.0	39.0	false	3.0	0.0	0.0	0.0	0.0	0.0	0.0	0.0	0.0	0.0	1.0	0.0	1.0	0.0	0.0	0.0	0.0	0.0	0.0	0.0	0.0	0.0	0.0	1.0
D7	ACC	2	hsa-miR-135a-000460	0.0	Amp	0.3052922	100.0	19.63425	19.63425	19.63425	-	true	0.04	true	3.0	7.0	false	2.0	0.0	0.0	0.0	0.0	0.0	0.0	0.0	0.0	0.0	0.0	0.0	1.0	0.0	0.0	0.0	0.0	0.0	0.0	0.0	0.0	0.0	0.0	1.0
D8	ACC	2	hsa-miR-135b-002261	0.0	No Amp	0.0	100.0	Undetermined	Undetermined	Undetermined	-	true	0.2	true	3.0	39.0	false	3.0	0.0	0.0	0.0	0.0	0.0	0.0	0.0	0.0	0.0	1.0	0.0	1.0	0.0	0.0	0.0	0.0	0.0	0.0	0.0	0.0	0.0	0.0	1.0
D9	ACC	2	hsa-miR-136-000592	1.1295427	Amp	0.8541906	100.0	34.920113	34.920113	34.920113	-	true	0.07305929	true	3.0	31.0	false	0.0	0.0	0.0	0.0	0.0	0.0	0.0	0.0	0.0	0.0	0.0	0.0	0.0	0.0	0.0	0.0	0.0	0.0	0.0	0.0	0.0	0.0	0.0	0.0
D10	ACC	2	mmu-miR-137-001129	0.0	Amp	0.0	100.0	Undetermined	Undetermined	Undetermined	-	true	0.2	true	3.0	19.0	false	2.0	0.0	0.0	0.0	0.0	0.0	0.0	0.0	0.0	0.0	0.0	0.0	1.0	0.0	0.0	0.0	0.0	0.0	0.0	0.0	0.0	0.0	0.0	1.0
D11	ACC	2	hsa-miR-138-002284	0.0	Amp	0.0	100.0	Undetermined	Undetermined	Undetermined	-	true	0.40486872	true	3.0	39.0	false	2.0	0.0	0.0	0.0	0.0	0.0	0.0	0.0	0.0	0.0	1.0	0.0	0.0	0.0	0.0	0.0	0.0	0.0	0.0	0.0	0.0	0.0	0.0	1.0
D12	ACC	2	hsa-miR-139-3p-002313	0.0	Amp	0.0	100.0	Undetermined	Undetermined	Undetermined	-	true	0.047619443	true	3.0	39.0	false	2.0	0.0	0.0	0.0	0.0	0.0	0.0	0.0	0.0	0.0	1.0	0.0	0.0	0.0	0.0	0.0	0.0	0.0	0.0	0.0	0.0	0.0	0.0	1.0
D13	ACC	2	hsa-miR-139-5p-002289	0.8741226	Amp	0.69206	100.0	31.931671	31.931671	31.931671	-	true	0.0625204	true	3.0	27.0	false	1.0	0.0	0.0	0.0	0.0	0.0	0.0	0.0	0.0	0.0	0.0	0.0	0.0	0.0	0.0	0.0	0.0	0.0	0.0	0.0	0.0	0.0	0.0	1.0
D14	ACC	2	hsa-miR-140-3p-002234	0.0	Amp	0.0	100.0	Undetermined	Undetermined	Undetermined	-	true	0.052023143	true	3.0	39.0	false	2.0	0.0	0.0	0.0	0.0	0.0	0.0	0.0	0.0	0.0	1.0	0.0	0.0	0.0	0.0	0.0	0.0	0.0	0.0	0.0	0.0	0.0	0.0	1.0
D15	ACC	2	mmu-miR-140-001187	0.0	Amp	0.0	100.0	Undetermined	Undetermined	Undetermined	-	true	0.24560039	true	3.0	39.0	false	2.0	0.0	0.0	0.0	0.0	0.0	0.0	0.0	0.0	0.0	1.0	0.0	0.0	0.0	0.0	0.0	0.0	0.0	0.0	0.0	0.0	0.0	0.0	1.0
D16	ACC	2	hsa-miR-141-000463	0.0	Amp	0.0	100.0	Undetermined	Undetermined	Undetermined	-	true	0.11509472	true	3.0	39.0	false	2.0	0.0	0.0	0.0	0.0	0.0	0.0	0.0	0.0	0.0	1.0	0.0	0.0	0.0	0.0	0.0	0.0	0.0	0.0	0.0	0.0	0.0	0.0	1.0
D17	ACC	2	hsa-miR-142-3p-000464	1.4733584	Amp	0.9632729	100.0	30.312986	30.312986	30.312986	-	true	0.20063646	true	3.0	26.0	false	0.0	0.0	0.0	0.0	0.0	0.0	0.0	0.0	0.0	0.0	0.0	0.0	0.0	0.0	0.0	0.0	0.0	0.0	0.0	0.0	0.0	0.0	0.0	0.0
D18	ACC	2	hsa-miR-142-5p-002248	0.0	Amp	0.0	100.0	Undetermined	Undetermined	Undetermined	-	true	0.18444054	true	3.0	39.0	false	2.0	0.0	0.0	0.0	0.0	0.0	0.0	0.0	0.0	0.0	1.0	0.0	0.0	0.0	0.0	0.0	0.0	0.0	0.0	0.0	0.0	0.0	0.0	1.0
D19	ACC	2	hsa-miR-143-002249	0.0	Amp	0.0	100.0	Undetermined	Undetermined	Undetermined	-	true	0.05499983	true	3.0	39.0	false	2.0	0.0	0.0	0.0	0.0	0.0	0.0	0.0	0.0	0.0	1.0	0.0	0.0	0.0	0.0	0.0	0.0	0.0	0.0	0.0	0.0	0.0	0.0	1.0
D20	ACC	2	hsa-miR-145-002278	1.1028609	Amp	0.92652047	100.0	33.704544	33.704544	33.704544	-	true	0.08006989	true	3.0	30.0	false	0.0	0.0	0.0	0.0	0.0	0.0	0.0	0.0	0.0	0.0	0.0	0.0	0.0	0.0	0.0	0.0	0.0	0.0	0.0	0.0	0.0	0.0	0.0	0.0
D21	ACC	2	hsa-miR-146a-000468	1.4174312	Amp	0.96600896	100.0	32.4078	32.4078	32.4078	-	true	0.23494014	true	3.0	26.0	false	0.0	0.0	0.0	0.0	0.0	0.0	0.0	0.0	0.0	0.0	0.0	0.0	0.0	0.0	0.0	0.0	0.0	0.0	0.0	0.0	0.0	0.0	0.0	0.0
D22	ACC	2	hsa-miR-146b-3p-002361	0.0	No Amp	0.0	100.0	Undetermined	Undetermined	Undetermined	-	true	0.2	true	3.0	39.0	false	3.0	0.0	0.0	0.0	0.0	0.0	0.0	0.0	0.0	0.0	1.0	0.0	1.0	0.0	0.0	0.0	0.0	0.0	0.0	0.0	0.0	0.0	0.0	1.0
D23	ACC	2	hsa-miR-146b-001097	1.36148	Amp	0.9807506	100.0	32.570953	32.570953	32.570953	-	true	0.15399085	true	3.0	28.0	false	0.0	0.0	0.0	0.0	0.0	0.0	0.0	0.0	0.0	0.0	0.0	0.0	0.0	0.0	0.0	0.0	0.0	0.0	0.0	0.0	0.0	0.0	0.0	0.0
D24	ACC	2	hsa-miR-147b-002262	0.0	Amp	0.0	100.0	Undetermined	Undetermined	Undetermined	-	true	0.2	true	3.0	39.0	false	3.0	0.0	0.0	0.0	0.0	0.0	0.0	0.0	0.0	0.0	1.0	0.0	1.0	0.0	0.0	0.0	0.0	0.0	0.0	0.0	0.0	0.0	0.0	1.0
E1	ACC	2	hsa-miR-148a-000470	1.3951484	Amp	0.98745203	100.0	29.730194	29.730194	29.730194	-	true	0.1181917	true	3.0	25.0	false	0.0	0.0	0.0	0.0	0.0	0.0	0.0	0.0	0.0	0.0	0.0	0.0	0.0	0.0	0.0	0.0	0.0	0.0	0.0	0.0	0.0	0.0	0.0	0.0
E2	ACC	2	hsa-miR-148b-000471	0.0	Amp	0.0	100.0	Undetermined	Undetermined	Undetermined	-	true	0.04074584	true	3.0	39.0	false	2.0	0.0	0.0	0.0	0.0	0.0	0.0	0.0	0.0	0.0	1.0	0.0	0.0	0.0	0.0	0.0	0.0	0.0	0.0	0.0	0.0	0.0	0.0	1.0
E3	ACC	2	hsa-miR-149-002255	0.0	Amp	0.0	100.0	Undetermined	Undetermined	Undetermined	-	true	0.2	true	3.0	39.0	false	3.0	0.0	0.0	0.0	0.0	0.0	0.0	0.0	0.0	0.0	1.0	0.0	1.0	0.0	0.0	0.0	0.0	0.0	0.0	0.0	0.0	0.0	0.0	1.0
E4	ACC	2	hsa-miR-150-000473	1.5180697	Amp	0.99305147	100.0	29.88762	29.88762	29.88762	-	true	0.2692764	true	3.0	24.0	false	0.0	0.0	0.0	0.0	0.0	0.0	0.0	0.0	0.0	0.0	0.0	0.0	0.0	0.0	0.0	0.0	0.0	0.0	0.0	0.0	0.0	0.0	0.0	0.0
E5	ACC	2	hsa-miR-152-000475	1.5426497	Amp	0.9906313	100.0	33.087822	33.087822	33.087822	-	true	0.24923787	true	3.0	28.0	false	0.0	0.0	0.0	0.0	0.0	0.0	0.0	0.0	0.0	0.0	0.0	0.0	0.0	0.0	0.0	0.0	0.0	0.0	0.0	0.0	0.0	0.0	0.0	0.0
E6	ACC	2	mmu-miR-153-001191	0.0	Amp	0.0	100.0	Undetermined	Undetermined	Undetermined	-	true	0.2	true	3.0	39.0	false	3.0	0.0	0.0	0.0	0.0	0.0	0.0	0.0	0.0	0.0	1.0	0.0	1.0	0.0	0.0	0.0	0.0	0.0	0.0	0.0	0.0	0.0	0.0	1.0
E7	ACC	2	hsa-miR-154-000477	0.0	Amp	0.0	100.0	Undetermined	Undetermined	Undetermined	-	true	0.2	true	3.0	39.0	false	3.0	0.0	0.0	0.0	0.0	0.0	0.0	0.0	0.0	0.0	1.0	0.0	1.0	0.0	0.0	0.0	0.0	0.0	0.0	0.0	0.0	0.0	0.0	1.0
E8	ACC	2	hsa-miR-181a-000480	0.0	Amp	0.0	100.0	Undetermined	Undetermined	Undetermined	-	true	0.063509665	true	3.0	39.0	false	2.0	0.0	0.0	0.0	0.0	0.0	0.0	0.0	0.0	0.0	1.0	0.0	0.0	0.0	0.0	0.0	0.0	0.0	0.0	0.0	0.0	0.0	0.0	1.0
E9	ACC	2	hsa-miR-181c-000482	0.0	Amp	0.0	100.0	Undetermined	Undetermined	Undetermined	-	true	0.05436146	true	3.0	39.0	false	2.0	0.0	0.0	0.0	0.0	0.0	0.0	0.0	0.0	0.0	1.0	0.0	0.0	0.0	0.0	0.0	0.0	0.0	0.0	0.0	0.0	0.0	0.0	1.0
E10	ACC	2	hsa-miR-182-002334	0.0	Amp	0.0	100.0	Undetermined	Undetermined	Undetermined	-	true	0.04445839	true	3.0	39.0	false	2.0	0.0	0.0	0.0	0.0	0.0	0.0	0.0	0.0	0.0	1.0	0.0	0.0	0.0	0.0	0.0	0.0	0.0	0.0	0.0	0.0	0.0	0.0	1.0
E11	ACC	2	RNU48-001006	0.0	No Amp	0.0	100.0	Undetermined	Undetermined	Undetermined	-	true	0.1857924	true	3.0	39.0	false	2.0	0.0	0.0	0.0	0.0	0.0	0.0	0.0	0.0	0.0	1.0	0.0	0.0	0.0	0.0	0.0	0.0	0.0	0.0	0.0	0.0	0.0	0.0	1.0
E12	ACC	2	hsa-miR-183-002269	0.9897944	Amp	0.8338234	100.0	34.921753	34.921753	34.921753	-	true	0.06402398	true	3.0	31.0	false	0.0	0.0	0.0	0.0	0.0	0.0	0.0	0.0	0.0	0.0	0.0	0.0	0.0	0.0	0.0	0.0	0.0	0.0	0.0	0.0	0.0	0.0	0.0	0.0
E13	ACC	2	hsa-miR-184-000485	0.0	Amp	0.0	100.0	Undetermined	Undetermined	Undetermined	-	true	0.2	true	3.0	39.0	false	3.0	0.0	0.0	0.0	0.0	0.0	0.0	0.0	0.0	0.0	1.0	0.0	1.0	0.0	0.0	0.0	0.0	0.0	0.0	0.0	0.0	0.0	0.0	1.0
E14	ACC	2	hsa-miR-185-002271	0.0	Amp	0.0	100.0	Undetermined	Undetermined	Undetermined	-	true	0.06834139	true	3.0	39.0	false	2.0	0.0	0.0	0.0	0.0	0.0	0.0	0.0	0.0	0.0	1.0	0.0	0.0	0.0	0.0	0.0	0.0	0.0	0.0	0.0	0.0	0.0	0.0	1.0
E15	ACC	2	hsa-miR-186-002285	1.5093801	Amp	0.9815475	100.0	32.272026	32.272026	32.272026	-	true	0.11518128	true	3.0	28.0	false	0.0	0.0	0.0	0.0	0.0	0.0	0.0	0.0	0.0	0.0	0.0	0.0	0.0	0.0	0.0	0.0	0.0	0.0	0.0	0.0	0.0	0.0	0.0	0.0
E16	ACC	2	mmu-miR-187-001193	0.0	Amp	0.0	100.0	Undetermined	Undetermined	Undetermined	-	true	0.2	true	3.0	39.0	false	3.0	0.0	0.0	0.0	0.0	0.0	0.0	0.0	0.0	0.0	1.0	0.0	1.0	0.0	0.0	0.0	0.0	0.0	0.0	0.0	0.0	0.0	0.0	1.0
E17	ACC	2	hsa-miR-188-3p-002106	0.0	Amp	0.0	100.0	Undetermined	Undetermined	Undetermined	-	true	0.2	true	3.0	39.0	false	3.0	0.0	0.0	0.0	0.0	0.0	0.0	0.0	0.0	0.0	1.0	0.0	1.0	0.0	0.0	0.0	0.0	0.0	0.0	0.0	0.0	0.0	0.0	1.0
E18	ACC	2	hsa-miR-190-000489	0.0	Amp	0.0	100.0	Undetermined	Undetermined	Undetermined	-	true	0.2	true	3.0	39.0	false	3.0	0.0	0.0	0.0	0.0	0.0	0.0	0.0	0.0	0.0	1.0	0.0	1.0	0.0	0.0	0.0	0.0	0.0	0.0	0.0	0.0	0.0	0.0	1.0
E19	ACC	2	hsa-miR-191-002299	1.4128976	Amp	0.980758	100.0	31.37896	31.37896	31.37896	-	true	0.15061118	true	3.0	26.0	false	0.0	0.0	0.0	0.0	0.0	0.0	0.0	0.0	0.0	0.0	0.0	0.0	0.0	0.0	0.0	0.0	0.0	0.0	0.0	0.0	0.0	0.0	0.0	0.0
E20	ACC	2	hsa-miR-192-000491	1.3340968	Amp	0.9764549	100.0	32.65865	32.65865	32.65865	-	true	0.1954221	true	3.0	27.0	false	0.0	0.0	0.0	0.0	0.0	0.0	0.0	0.0	0.0	0.0	0.0	0.0	0.0	0.0	0.0	0.0	0.0	0.0	0.0	0.0	0.0	0.0	0.0	0.0
E21	ACC	2	hsa-miR-193a-3p-002250	0.8019397	Amp	0.79143703	100.0	36.055702	36.055702	36.055702	-	true	0.04	true	3.0	32.0	false	2.0	0.0	0.0	0.0	0.0	0.0	0.0	0.0	0.0	0.0	0.0	0.0	1.0	0.0	0.0	0.0	0.0	0.0	0.0	0.0	0.0	0.0	0.0	1.0
E22	ACC	2	hsa-miR-193a-5p-002281	0.0	Amp	0.0	100.0	Undetermined	Undetermined	Undetermined	-	true	0.120585136	true	3.0	39.0	false	2.0	0.0	0.0	0.0	0.0	0.0	0.0	0.0	0.0	0.0	1.0	0.0	0.0	0.0	0.0	0.0	0.0	0.0	0.0	0.0	0.0	0.0	0.0	1.0
E23	ACC	2	hsa-miR-193b-002367	0.0	Amp	0.0	100.0	Undetermined	Undetermined	Undetermined	-	true	0.1376517	true	3.0	39.0	false	2.0	0.0	0.0	0.0	0.0	0.0	0.0	0.0	0.0	0.0	1.0	0.0	0.0	0.0	0.0	0.0	0.0	0.0	0.0	0.0	0.0	0.0	0.0	1.0
E24	ACC	2	hsa-miR-194-000493	0.0	Amp	0.0	100.0	Undetermined	Undetermined	Undetermined	-	true	0.14607978	true	3.0	39.0	false	2.0	0.0	0.0	0.0	0.0	0.0	0.0	0.0	0.0	0.0	1.0	0.0	0.0	0.0	0.0	0.0	0.0	0.0	0.0	0.0	0.0	0.0	0.0	1.0
F1	ACC	2	hsa-miR-195-000494	1.5238231	Amp	0.98885256	100.0	30.887486	30.887486	30.887486	-	true	0.15314245	true	3.0	26.0	false	0.0	0.0	0.0	0.0	0.0	0.0	0.0	0.0	0.0	0.0	0.0	0.0	0.0	0.0	0.0	0.0	0.0	0.0	0.0	0.0	0.0	0.0	0.0	0.0
F2	ACC	2	hsa-miR-196b-002215	0.0	Amp	0.0	100.0	Undetermined	Undetermined	Undetermined	-	true	0.2	true	3.0	39.0	false	3.0	0.0	0.0	0.0	0.0	0.0	0.0	0.0	0.0	0.0	1.0	0.0	1.0	0.0	0.0	0.0	0.0	0.0	0.0	0.0	0.0	0.0	0.0	1.0
F3	ACC	2	hsa-miR-197-000497	1.2469546	Amp	0.93896323	100.0	30.448511	30.448511	30.448511	-	true	0.08693524	true	3.0	26.0	false	0.0	0.0	0.0	0.0	0.0	0.0	0.0	0.0	0.0	0.0	0.0	0.0	0.0	0.0	0.0	0.0	0.0	0.0	0.0	0.0	0.0	0.0	0.0	0.0
F4	ACC	2	hsa-miR-198-002273	0.5055317	Amp	0.0	100.0	Undetermined	Undetermined	Undetermined	-	true	0.2	true	3.0	27.0	false	2.0	0.0	0.0	0.0	0.0	0.0	0.0	0.0	0.0	0.0	0.0	0.0	1.0	0.0	0.0	0.0	0.0	0.0	0.0	0.0	0.0	0.0	0.0	1.0
F5	ACC	2	hsa-miR-199a-000498	0.0	Amp	0.0	100.0	Undetermined	Undetermined	Undetermined	-	true	0.18217438	true	3.0	39.0	false	2.0	0.0	0.0	0.0	0.0	0.0	0.0	0.0	0.0	0.0	1.0	0.0	0.0	0.0	0.0	0.0	0.0	0.0	0.0	0.0	0.0	0.0	0.0	1.0
F6	ACC	2	hsa-miR-199a-3p-002304	0.58665	Amp	0.0	100.0	Undetermined	Undetermined	Undetermined	-	true	0.111071445	true	3.0	27.0	false	1.0	0.0	0.0	0.0	0.0	0.0	0.0	0.0	0.0	0.0	0.0	0.0	0.0	0.0	0.0	0.0	0.0	0.0	0.0	0.0	0.0	0.0	0.0	1.0
F7	ACC	2	hsa-miR-199b-000500	0.0	Amp	0.0	100.0	Undetermined	Undetermined	Undetermined	-	true	0.04	true	3.0	39.0	false	3.0	0.0	0.0	0.0	0.0	0.0	0.0	0.0	0.0	0.0	1.0	0.0	1.0	0.0	0.0	0.0	0.0	0.0	0.0	0.0	0.0	0.0	0.0	1.0
F8	ACC	2	hsa-miR-200a-000502	0.0	Amp	0.43395087	100.0	34.474632	34.474632	34.474632	-	true	0.04	true	3.0	25.0	false	2.0	0.0	0.0	0.0	0.0	0.0	0.0	0.0	0.0	0.0	0.0	0.0	1.0	0.0	0.0	0.0	0.0	0.0	0.0	0.0	0.0	0.0	0.0	1.0
F9	ACC	2	hsa-miR-200b-002251	0.0	Amp	0.0	100.0	Undetermined	Undetermined	Undetermined	-	true	0.04	true	3.0	39.0	false	3.0	0.0	0.0	0.0	0.0	0.0	0.0	0.0	0.0	0.0	1.0	0.0	1.0	0.0	0.0	0.0	0.0	0.0	0.0	0.0	0.0	0.0	0.0	1.0
F10	ACC	2	hsa-miR-200c-002300	0.0	Amp	0.0	100.0	Undetermined	Undetermined	Undetermined	-	true	0.045772973	true	3.0	33.0	false	1.0	0.0	0.0	0.0	0.0	0.0	0.0	0.0	0.0	0.0	0.0	0.0	0.0	0.0	0.0	0.0	0.0	0.0	0.0	0.0	0.0	0.0	0.0	1.0
F11	ACC	2	hsa-miR-202-002363	0.7927768	Amp	0.624993	100.0	32.733036	32.733036	32.733036	-	true	0.04	true	3.0	28.0	false	2.0	0.0	0.0	0.0	0.0	0.0	0.0	0.0	0.0	0.0	0.0	0.0	1.0	0.0	0.0	0.0	0.0	0.0	0.0	0.0	0.0	0.0	0.0	1.0
F12	ACC	2	hsa-miR-203-000507	0.0	Amp	0.0	100.0	Undetermined	Undetermined	Undetermined	-	true	0.21196769	true	3.0	39.0	false	2.0	0.0	0.0	0.0	0.0	0.0	0.0	0.0	0.0	0.0	1.0	0.0	0.0	0.0	0.0	0.0	0.0	0.0	0.0	0.0	0.0	0.0	0.0	1.0
F13	ACC	2	hsa-miR-204-000508	0.48041397	Amp	0.0	100.0	Undetermined	Undetermined	Undetermined	-	true	0.2	true	3.0	16.0	false	2.0	0.0	0.0	0.0	0.0	0.0	0.0	0.0	0.0	0.0	0.0	0.0	1.0	0.0	0.0	0.0	0.0	0.0	0.0	0.0	0.0	0.0	0.0	1.0
F14	ACC	2	hsa-miR-205-000509	0.0	Amp	0.0	100.0	Undetermined	Undetermined	Undetermined	-	true	0.040039428	true	3.0	39.0	false	2.0	0.0	0.0	0.0	0.0	0.0	0.0	0.0	0.0	0.0	1.0	0.0	0.0	0.0	0.0	0.0	0.0	0.0	0.0	0.0	0.0	0.0	0.0	1.0
F15	ACC	2	hsa-miR-208b-002290	0.6069666	Amp	0.0	100.0	Undetermined	Undetermined	Undetermined	-	true	0.2	true	3.0	33.0	false	2.0	0.0	0.0	0.0	0.0	0.0	0.0	0.0	0.0	0.0	0.0	0.0	1.0	0.0	0.0	0.0	0.0	0.0	0.0	0.0	0.0	0.0	0.0	1.0
F16	ACC	2	hsa-miR-210-000512	0.0	Amp	0.0	100.0	Undetermined	Undetermined	Undetermined	-	true	0.04	true	3.0	39.0	false	3.0	0.0	0.0	0.0	0.0	0.0	0.0	0.0	0.0	0.0	1.0	0.0	1.0	0.0	0.0	0.0	0.0	0.0	0.0	0.0	0.0	0.0	0.0	1.0
F17	ACC	2	hsa-miR-214-002306	0.7086031	Amp	0.17959867	100.0	37.692566	37.692566	37.692566	-	true	0.058422383	true	3.0	32.0	false	1.0	0.0	0.0	0.0	0.0	0.0	0.0	0.0	0.0	0.0	0.0	0.0	0.0	0.0	0.0	0.0	0.0	0.0	0.0	0.0	0.0	0.0	0.0	1.0
F18	ACC	2	hsa-miR-215-000518	0.0	Amp	0.0	100.0	Undetermined	Undetermined	Undetermined	-	true	0.04	true	3.0	39.0	false	3.0	0.0	0.0	0.0	0.0	0.0	0.0	0.0	0.0	0.0	1.0	0.0	1.0	0.0	0.0	0.0	0.0	0.0	0.0	0.0	0.0	0.0	0.0	1.0
F19	ACC	2	hsa-miR-216a-002220	0.0	Amp	0.0	100.0	Undetermined	Undetermined	Undetermined	-	true	0.2	true	3.0	39.0	false	3.0	0.0	0.0	0.0	0.0	0.0	0.0	0.0	0.0	0.0	1.0	0.0	1.0	0.0	0.0	0.0	0.0	0.0	0.0	0.0	0.0	0.0	0.0	1.0
F20	ACC	2	hsa-miR-216b-002326	0.0	Amp	0.0	100.0	Undetermined	Undetermined	Undetermined	-	true	0.2	true	3.0	39.0	false	3.0	0.0	0.0	0.0	0.0	0.0	0.0	0.0	0.0	0.0	1.0	0.0	1.0	0.0	0.0	0.0	0.0	0.0	0.0	0.0	0.0	0.0	0.0	1.0
F21	ACC	2	hsa-miR-217-002337	0.0	Amp	0.0	100.0	Undetermined	Undetermined	Undetermined	-	true	0.04	true	3.0	39.0	false	3.0	0.0	0.0	0.0	0.0	0.0	0.0	0.0	0.0	0.0	1.0	0.0	1.0	0.0	0.0	0.0	0.0	0.0	0.0	0.0	0.0	0.0	0.0	1.0
F22	ACC	2	hsa-miR-218-000521	1.1455038	Amp	0.8805679	100.0	35.3683	35.3683	35.3683	-	true	0.076105855	true	3.0	31.0	false	0.0	0.0	0.0	0.0	0.0	0.0	0.0	0.0	0.0	0.0	0.0	0.0	0.0	0.0	0.0	0.0	0.0	0.0	0.0	0.0	0.0	0.0	0.0	0.0
F23	ACC	2	hsa-miR-219-000522	0.0	No Amp	0.0	100.0	Undetermined	Undetermined	Undetermined	-	true	0.2	true	3.0	39.0	false	3.0	0.0	0.0	0.0	0.0	0.0	0.0	0.0	0.0	0.0	1.0	0.0	1.0	0.0	0.0	0.0	0.0	0.0	0.0	0.0	0.0	0.0	0.0	1.0
F24	ACC	2	hsa-miR-221-000524	0.0	Amp	0.0	100.0	Undetermined	Undetermined	Undetermined	-	true	0.08799766	true	3.0	39.0	false	2.0	0.0	0.0	0.0	0.0	0.0	0.0	0.0	0.0	0.0	1.0	0.0	0.0	0.0	0.0	0.0	0.0	0.0	0.0	0.0	0.0	0.0	0.0	1.0
G1	ACC	2	hsa-miR-222-002276	1.5052174	Amp	0.99026376	100.0	30.839684	30.839684	30.839684	-	true	0.23837456	true	3.0	25.0	false	0.0	0.0	0.0	0.0	0.0	0.0	0.0	0.0	0.0	0.0	0.0	0.0	0.0	0.0	0.0	0.0	0.0	0.0	0.0	0.0	0.0	0.0	0.0	0.0
G2	ACC	2	hsa-miR-223-002295	1.4688456	Amp	0.99014515	100.0	27.629112	27.629112	27.629112	-	true	0.2636411	true	3.0	22.0	false	0.0	0.0	0.0	0.0	0.0	0.0	0.0	0.0	0.0	0.0	0.0	0.0	0.0	0.0	0.0	0.0	0.0	0.0	0.0	0.0	0.0	0.0	0.0	0.0
G3	ACC	2	hsa-miR-224-002099	0.0	No Amp	0.0	100.0	Undetermined	Undetermined	Undetermined	-	true	0.15398102	true	3.0	39.0	false	2.0	0.0	0.0	0.0	0.0	0.0	0.0	0.0	0.0	0.0	1.0	0.0	0.0	0.0	0.0	0.0	0.0	0.0	0.0	0.0	0.0	0.0	0.0	1.0
G4	ACC	2	hsa-miR-296-3p-002101	0.0	Amp	0.0	100.0	Undetermined	Undetermined	Undetermined	-	true	0.04	true	3.0	39.0	false	3.0	0.0	0.0	0.0	0.0	0.0	0.0	0.0	0.0	0.0	1.0	0.0	1.0	0.0	0.0	0.0	0.0	0.0	0.0	0.0	0.0	0.0	0.0	1.0
G5	ACC	2	hsa-miR-296-000527	0.65356404	Amp	0.0	100.0	Undetermined	Undetermined	Undetermined	-	true	0.067922994	true	3.0	34.0	false	1.0	0.0	0.0	0.0	0.0	0.0	0.0	0.0	0.0	0.0	0.0	0.0	0.0	0.0	0.0	0.0	0.0	0.0	0.0	0.0	0.0	0.0	0.0	1.0
G6	ACC	2	hsa-miR-299-3p-001015	0.0	Amp	0.0	100.0	Undetermined	Undetermined	Undetermined	-	true	0.2	true	3.0	39.0	false	3.0	0.0	0.0	0.0	0.0	0.0	0.0	0.0	0.0	0.0	1.0	0.0	1.0	0.0	0.0	0.0	0.0	0.0	0.0	0.0	0.0	0.0	0.0	1.0
G7	ACC	2	hsa-miR-299-5p-000600	0.76841867	Amp	0.7282412	100.0	34.72388	34.72388	34.72388	-	true	0.04	true	3.0	31.0	false	2.0	0.0	0.0	0.0	0.0	0.0	0.0	0.0	0.0	0.0	0.0	0.0	1.0	0.0	0.0	0.0	0.0	0.0	0.0	0.0	0.0	0.0	0.0	1.0
G8	ACC	2	hsa-miR-301-000528	0.9099356	Amp	0.0	100.0	Undetermined	Undetermined	Undetermined	-	true	0.18430789	true	3.0	32.0	false	1.0	0.0	0.0	0.0	0.0	0.0	0.0	0.0	0.0	0.0	0.0	0.0	0.0	0.0	0.0	0.0	0.0	0.0	0.0	0.0	0.0	0.0	0.0	1.0
G9	ACC	2	hsa-miR-301b-002392	0.0	Amp	0.0	100.0	Undetermined	Undetermined	Undetermined	-	true	0.16371438	true	3.0	39.0	false	2.0	0.0	0.0	0.0	0.0	0.0	0.0	0.0	0.0	0.0	1.0	0.0	0.0	0.0	0.0	0.0	0.0	0.0	0.0	0.0	0.0	0.0	0.0	1.0
G10	ACC	2	hsa-miR-302a-000529	0.0	Amp	0.0	100.0	Undetermined	Undetermined	Undetermined	-	true	0.2	true	3.0	39.0	false	3.0	0.0	0.0	0.0	0.0	0.0	0.0	0.0	0.0	0.0	1.0	0.0	1.0	0.0	0.0	0.0	0.0	0.0	0.0	0.0	0.0	0.0	0.0	1.0
G11	ACC	2	ath-miR159a-000338	0.56374866	Amp	0.03390063	100.0	38.665848	38.665848	38.665848	-	true	0.04	true	3.0	31.0	false	2.0	0.0	0.0	0.0	0.0	0.0	0.0	0.0	0.0	0.0	0.0	0.0	1.0	0.0	0.0	0.0	0.0	0.0	0.0	0.0	0.0	0.0	0.0	1.0
G12	ACC	2	hsa-miR-302b-000531	0.0	Amp	0.0	100.0	Undetermined	Undetermined	Undetermined	-	true	0.2	true	3.0	35.0	false	2.0	0.0	0.0	0.0	0.0	0.0	0.0	0.0	0.0	0.0	0.0	0.0	1.0	0.0	0.0	0.0	0.0	0.0	0.0	0.0	0.0	0.0	0.0	1.0
G13	ACC	2	hsa-miR-302c-000533	0.0	Amp	0.0	100.0	Undetermined	Undetermined	Undetermined	-	true	0.2	true	3.0	39.0	false	3.0	0.0	0.0	0.0	0.0	0.0	0.0	0.0	0.0	0.0	1.0	0.0	1.0	0.0	0.0	0.0	0.0	0.0	0.0	0.0	0.0	0.0	0.0	1.0
G14	ACC	2	hsa-miR-320-002277	1.1712941	Amp	0.878235	100.0	34.443623	34.443623	34.443623	-	true	0.15510677	true	3.0	29.0	false	0.0	0.0	0.0	0.0	0.0	0.0	0.0	0.0	0.0	0.0	0.0	0.0	0.0	0.0	0.0	0.0	0.0	0.0	0.0	0.0	0.0	0.0	0.0	0.0
G15	ACC	2	hsa-miR-323-3p-002227	1.0964506	Amp	0.9123343	100.0	30.174147	30.174147	30.174147	-	true	0.066165015	true	3.0	25.0	false	0.0	0.0	0.0	0.0	0.0	0.0	0.0	0.0	0.0	0.0	0.0	0.0	0.0	0.0	0.0	0.0	0.0	0.0	0.0	0.0	0.0	0.0	0.0	0.0
G16	ACC	2	hsa-miR-324-3p-002161	0.7112567	Amp	0.6965674	100.0	35.942516	35.942516	35.942516	-	true	0.04	true	3.0	32.0	false	2.0	0.0	0.0	0.0	0.0	0.0	0.0	0.0	0.0	0.0	0.0	0.0	1.0	0.0	0.0	0.0	0.0	0.0	0.0	0.0	0.0	0.0	0.0	1.0
G17	ACC	2	hsa-miR-324-5p-000539	0.0	Amp	0.0	100.0	Undetermined	Undetermined	Undetermined	-	true	0.12908892	true	3.0	39.0	false	2.0	0.0	0.0	0.0	0.0	0.0	0.0	0.0	0.0	0.0	1.0	0.0	0.0	0.0	0.0	0.0	0.0	0.0	0.0	0.0	0.0	0.0	0.0	1.0
G18	ACC	2	hsa-miR-326-000542	0.0	No Amp	0.0	100.0	Undetermined	Undetermined	Undetermined	-	true	0.07604271	true	3.0	39.0	false	2.0	0.0	0.0	0.0	0.0	0.0	0.0	0.0	0.0	0.0	1.0	0.0	0.0	0.0	0.0	0.0	0.0	0.0	0.0	0.0	0.0	0.0	0.0	1.0
G19	ACC	2	hsa-miR-328-000543	1.2880179	Amp	0.97772014	100.0	30.518301	30.518301	30.518301	-	true	0.10814132	true	3.0	26.0	false	0.0	0.0	0.0	0.0	0.0	0.0	0.0	0.0	0.0	0.0	0.0	0.0	0.0	0.0	0.0	0.0	0.0	0.0	0.0	0.0	0.0	0.0	0.0	0.0
G20	ACC	2	hsa-miR-329-001101	0.0	Amp	0.0	100.0	Undetermined	Undetermined	Undetermined	-	true	0.2	true	3.0	39.0	false	3.0	0.0	0.0	0.0	0.0	0.0	0.0	0.0	0.0	0.0	1.0	0.0	1.0	0.0	0.0	0.0	0.0	0.0	0.0	0.0	0.0	0.0	0.0	1.0
G21	ACC	2	hsa-miR-330-000544	0.8748584	Amp	0.7824252	100.0	34.302322	34.302322	34.302322	-	true	0.04	true	3.0	31.0	false	2.0	0.0	0.0	0.0	0.0	0.0	0.0	0.0	0.0	0.0	0.0	0.0	1.0	0.0	0.0	0.0	0.0	0.0	0.0	0.0	0.0	0.0	0.0	1.0
G22	ACC	2	hsa-miR-330-5p-002230	0.0	No Amp	0.0	100.0	Undetermined	Undetermined	Undetermined	-	true	0.2	true	3.0	39.0	false	3.0	0.0	0.0	0.0	0.0	0.0	0.0	0.0	0.0	0.0	1.0	0.0	1.0	0.0	0.0	0.0	0.0	0.0	0.0	0.0	0.0	0.0	0.0	1.0
G23	ACC	2	hsa-miR-331-000545	1.0594313	Amp	0.9248799	100.0	31.649813	31.649813	31.649813	-	true	0.08387644	true	3.0	27.0	false	0.0	0.0	0.0	0.0	0.0	0.0	0.0	0.0	0.0	0.0	0.0	0.0	0.0	0.0	0.0	0.0	0.0	0.0	0.0	0.0	0.0	0.0	0.0	0.0
G24	ACC	2	hsa-miR-331-5p-002233	0.7837942	Amp	0.7473521	100.0	32.73888	32.73888	32.73888	-	true	0.04	true	3.0	29.0	false	2.0	0.0	0.0	0.0	0.0	0.0	0.0	0.0	0.0	0.0	0.0	0.0	1.0	0.0	0.0	0.0	0.0	0.0	0.0	0.0	0.0	0.0	0.0	1.0
H1	ACC	2	hsa-miR-335-000546	1.3404107	Amp	0.98265564	100.0	32.19029	32.19029	32.19029	-	true	0.11716781	true	3.0	27.0	false	0.0	0.0	0.0	0.0	0.0	0.0	0.0	0.0	0.0	0.0	0.0	0.0	0.0	0.0	0.0	0.0	0.0	0.0	0.0	0.0	0.0	0.0	0.0	0.0
H2	ACC	2	hsa-miR-337-5p-002156	0.0	Amp	0.0015982857	100.0	38.987915	38.987915	38.987915	-	true	0.052290667	true	3.0	31.0	false	1.0	0.0	0.0	0.0	0.0	0.0	0.0	0.0	0.0	0.0	0.0	0.0	0.0	0.0	0.0	0.0	0.0	0.0	0.0	0.0	0.0	0.0	0.0	1.0
H3	ACC	2	hsa-miR-338-3p-002252	0.0	Amp	0.0	100.0	Undetermined	Undetermined	Undetermined	-	true	0.17906648	true	3.0	39.0	false	2.0	0.0	0.0	0.0	0.0	0.0	0.0	0.0	0.0	0.0	1.0	0.0	0.0	0.0	0.0	0.0	0.0	0.0	0.0	0.0	0.0	0.0	0.0	1.0
H4	ACC	2	hsa-miR-339-3p-002184	0.0	Amp	0.0	100.0	Undetermined	Undetermined	Undetermined	-	true	0.08503223	true	3.0	39.0	false	2.0	0.0	0.0	0.0	0.0	0.0	0.0	0.0	0.0	0.0	1.0	0.0	0.0	0.0	0.0	0.0	0.0	0.0	0.0	0.0	0.0	0.0	0.0	1.0
H5	ACC	2	hsa-miR-339-5p-002257	0.0	No Amp	0.0	100.0	Undetermined	Undetermined	Undetermined	-	true	0.04	true	3.0	39.0	false	3.0	0.0	0.0	0.0	0.0	0.0	0.0	0.0	0.0	0.0	1.0	0.0	1.0	0.0	0.0	0.0	0.0	0.0	0.0	0.0	0.0	0.0	0.0	1.0
H6	ACC	2	hsa-miR-340-002258	0.0	Amp	0.0	100.0	Undetermined	Undetermined	Undetermined	-	true	0.27946597	true	3.0	33.0	false	1.0	0.0	0.0	0.0	0.0	0.0	0.0	0.0	0.0	0.0	0.0	0.0	0.0	0.0	0.0	0.0	0.0	0.0	0.0	0.0	0.0	0.0	0.0	1.0
H7	ACC	2	hsa-miR-155-002623	0.0	Amp	0.0	100.0	Undetermined	Undetermined	Undetermined	-	true	0.10041446	true	3.0	39.0	false	2.0	0.0	0.0	0.0	0.0	0.0	0.0	0.0	0.0	0.0	1.0	0.0	0.0	0.0	0.0	0.0	0.0	0.0	0.0	0.0	0.0	0.0	0.0	1.0
H8	ACC	2	hsa-let-7b-002619	0.97610927	Amp	0.89098406	100.0	32.79373	32.79373	32.79373	-	true	0.07198684	true	3.0	27.0	false	0.0	0.0	0.0	0.0	0.0	0.0	0.0	0.0	0.0	0.0	0.0	0.0	0.0	0.0	0.0	0.0	0.0	0.0	0.0	0.0	0.0	0.0	0.0	0.0
H9	ACC	2	hsa-miR-342-3p-002260	1.3088113	Amp	0.9440538	100.0	31.762049	31.762049	31.762049	-	true	0.12166911	true	3.0	27.0	false	0.0	0.0	0.0	0.0	0.0	0.0	0.0	0.0	0.0	0.0	0.0	0.0	0.0	0.0	0.0	0.0	0.0	0.0	0.0	0.0	0.0	0.0	0.0	0.0
H10	ACC	2	hsa-miR-342-5p-002147	0.46284634	Amp	0.0	100.0	Undetermined	Undetermined	Undetermined	-	true	0.2	true	3.0	18.0	false	2.0	0.0	0.0	0.0	0.0	0.0	0.0	0.0	0.0	0.0	0.0	0.0	1.0	0.0	0.0	0.0	0.0	0.0	0.0	0.0	0.0	0.0	0.0	1.0
H11	ACC	2	hsa-miR-345-002186	1.0236558	Amp	0.8363678	100.0	33.513176	33.513176	33.513176	-	true	0.06326451	true	3.0	30.0	false	0.0	0.0	0.0	0.0	0.0	0.0	0.0	0.0	0.0	0.0	0.0	0.0	0.0	0.0	0.0	0.0	0.0	0.0	0.0	0.0	0.0	0.0	0.0	0.0
H12	ACC	2	hsa-miR-361-000554	0.0	Amp	0.0	100.0	Undetermined	Undetermined	Undetermined	-	true	0.10528997	true	3.0	39.0	false	2.0	0.0	0.0	0.0	0.0	0.0	0.0	0.0	0.0	0.0	1.0	0.0	0.0	0.0	0.0	0.0	0.0	0.0	0.0	0.0	0.0	0.0	0.0	1.0
H13	ACC	2	hsa-miR-362-3p-002117	0.0	Amp	0.0	100.0	Undetermined	Undetermined	Undetermined	-	true	0.27329636	true	3.0	39.0	false	2.0	0.0	0.0	0.0	0.0	0.0	0.0	0.0	0.0	0.0	1.0	0.0	0.0	0.0	0.0	0.0	0.0	0.0	0.0	0.0	0.0	0.0	0.0	1.0
H14	ACC	2	hsa-miR-362-001273	0.0	Inconclusive	0.0	100.0	Undetermined	Undetermined	Undetermined	-	true	0.2	true	3.0	39.0	false	3.0	0.0	0.0	0.0	0.0	0.0	0.0	0.0	0.0	0.0	1.0	0.0	1.0	0.0	0.0	0.0	0.0	0.0	0.0	0.0	0.0	0.0	0.0	1.0
H15	ACC	2	hsa-miR-363-001271	0.7170787	Amp	0.69758946	100.0	34.66716	34.66716	34.66716	-	true	0.04	true	3.0	31.0	false	2.0	0.0	0.0	0.0	0.0	0.0	0.0	0.0	0.0	0.0	0.0	0.0	1.0	0.0	0.0	0.0	0.0	0.0	0.0	0.0	0.0	0.0	0.0	1.0
H16	ACC	2	hsa-miR-365-001020	0.0	Amp	0.0	100.0	Undetermined	Undetermined	Undetermined	-	true	0.10736416	true	3.0	39.0	false	2.0	0.0	0.0	0.0	0.0	0.0	0.0	0.0	0.0	0.0	1.0	0.0	0.0	0.0	0.0	0.0	0.0	0.0	0.0	0.0	0.0	0.0	0.0	1.0
H17	ACC	2	hsa-miR-367-000555	0.0	Inconclusive	0.0	100.0	Undetermined	Undetermined	Undetermined	-	true	0.04	true	3.0	33.0	false	2.0	0.0	0.0	0.0	0.0	0.0	0.0	0.0	0.0	0.0	0.0	0.0	1.0	0.0	0.0	0.0	0.0	0.0	0.0	0.0	0.0	0.0	0.0	1.0
H18	ACC	2	hsa-miR-369-3p-000557	0.0	No Amp	0.0	100.0	Undetermined	Undetermined	Undetermined	-	true	0.2	true	3.0	39.0	false	3.0	0.0	0.0	0.0	0.0	0.0	0.0	0.0	0.0	0.0	1.0	0.0	1.0	0.0	0.0	0.0	0.0	0.0	0.0	0.0	0.0	0.0	0.0	1.0
H19	ACC	2	hsa-miR-369-5p-001021	0.0	Amp	0.0	100.0	Undetermined	Undetermined	Undetermined	-	true	0.2	true	3.0	39.0	false	3.0	0.0	0.0	0.0	0.0	0.0	0.0	0.0	0.0	0.0	1.0	0.0	1.0	0.0	0.0	0.0	0.0	0.0	0.0	0.0	0.0	0.0	0.0	1.0
H20	ACC	2	hsa-miR-370-002275	0.0	No Amp	0.0	100.0	Undetermined	Undetermined	Undetermined	-	true	0.04213288	true	3.0	39.0	false	2.0	0.0	0.0	0.0	0.0	0.0	0.0	0.0	0.0	0.0	1.0	0.0	0.0	0.0	0.0	0.0	0.0	0.0	0.0	0.0	0.0	0.0	0.0	1.0
H21	ACC	2	hsa-miR-371-3p-002124	0.0	Amp	0.0	100.0	Undetermined	Undetermined	Undetermined	-	true	0.2	true	3.0	39.0	false	3.0	0.0	0.0	0.0	0.0	0.0	0.0	0.0	0.0	0.0	1.0	0.0	1.0	0.0	0.0	0.0	0.0	0.0	0.0	0.0	0.0	0.0	0.0	1.0
H22	ACC	2	hsa-miR-372-000560	0.0	Amp	0.0	100.0	Undetermined	Undetermined	Undetermined	-	true	0.2	true	3.0	39.0	false	3.0	0.0	0.0	0.0	0.0	0.0	0.0	0.0	0.0	0.0	1.0	0.0	1.0	0.0	0.0	0.0	0.0	0.0	0.0	0.0	0.0	0.0	0.0	1.0
H23	ACC	2	hsa-miR-373-000561	0.0	Amp	0.0	100.0	Undetermined	Undetermined	Undetermined	-	true	0.2	true	3.0	39.0	false	3.0	0.0	0.0	0.0	0.0	0.0	0.0	0.0	0.0	0.0	1.0	0.0	1.0	0.0	0.0	0.0	0.0	0.0	0.0	0.0	0.0	0.0	0.0	1.0
H24	ACC	2	hsa-miR-374-000563	1.5182638	Amp	0.9745513	100.0	33.76134	33.76134	33.76134	-	true	0.304518	true	3.0	28.0	false	0.0	0.0	0.0	0.0	0.0	0.0	0.0	0.0	0.0	0.0	0.0	0.0	0.0	0.0	0.0	0.0	0.0	0.0	0.0	0.0	0.0	0.0	0.0	0.0
I1	ACC	2	mmu-miR-374-5p-001319	0.9806385	Amp	0.8982248	100.0	32.36478	32.36478	32.36478	-	true	0.08568211	true	3.0	27.0	false	0.0	0.0	0.0	0.0	0.0	0.0	0.0	0.0	0.0	0.0	0.0	0.0	0.0	0.0	0.0	0.0	0.0	0.0	0.0	0.0	0.0	0.0	0.0	0.0
I2	ACC	2	hsa-miR-375-000564	0.0	Amp	0.0	100.0	Undetermined	Undetermined	Undetermined	-	true	0.14575823	true	3.0	39.0	false	2.0	0.0	0.0	0.0	0.0	0.0	0.0	0.0	0.0	0.0	1.0	0.0	0.0	0.0	0.0	0.0	0.0	0.0	0.0	0.0	0.0	0.0	0.0	1.0
I3	ACC	2	hsa-miR-376a-000565	0.0	No Amp	0.0	100.0	Undetermined	Undetermined	Undetermined	-	true	0.15781641	true	3.0	39.0	false	2.0	0.0	0.0	0.0	0.0	0.0	0.0	0.0	0.0	0.0	1.0	0.0	0.0	0.0	0.0	0.0	0.0	0.0	0.0	0.0	0.0	0.0	0.0	1.0
I4	ACC	2	hsa-miR-376b-001102	0.0	Amp	0.0	100.0	Undetermined	Undetermined	Undetermined	-	true	0.20243667	true	3.0	39.0	false	2.0	0.0	0.0	0.0	0.0	0.0	0.0	0.0	0.0	0.0	1.0	0.0	0.0	0.0	0.0	0.0	0.0	0.0	0.0	0.0	0.0	0.0	0.0	1.0
I5	ACC	2	hsa-miR-377-000566	0.0	Amp	0.0	100.0	Undetermined	Undetermined	Undetermined	-	true	0.04	true	3.0	39.0	false	3.0	0.0	0.0	0.0	0.0	0.0	0.0	0.0	0.0	0.0	1.0	0.0	1.0	0.0	0.0	0.0	0.0	0.0	0.0	0.0	0.0	0.0	0.0	1.0
I6	ACC	2	mmu-miR-379-001138	0.0	Amp	0.0	100.0	Undetermined	Undetermined	Undetermined	-	true	0.13318881	true	3.0	39.0	false	2.0	0.0	0.0	0.0	0.0	0.0	0.0	0.0	0.0	0.0	1.0	0.0	0.0	0.0	0.0	0.0	0.0	0.0	0.0	0.0	0.0	0.0	0.0	1.0
I7	ACC	2	hsa-miR-380-3p-000569	0.0	Amp	0.0	100.0	Undetermined	Undetermined	Undetermined	-	true	0.04	true	3.0	39.0	false	3.0	0.0	0.0	0.0	0.0	0.0	0.0	0.0	0.0	0.0	1.0	0.0	1.0	0.0	0.0	0.0	0.0	0.0	0.0	0.0	0.0	0.0	0.0	1.0
I8	ACC	2	hsa-miR-381-000571	0.17971517	Inconclusive	0.25050625	100.0	31.608324	31.608324	31.608324	-	true	0.04	true	3.0	11.0	false	2.0	0.0	0.0	0.0	0.0	0.0	0.0	0.0	0.0	0.0	0.0	0.0	1.0	0.0	0.0	0.0	0.0	0.0	0.0	0.0	0.0	0.0	0.0	1.0
I9	ACC	2	hsa-miR-382-000572	0.47218323	Amp	0.0	100.0	Undetermined	Undetermined	Undetermined	-	true	0.067396395	true	3.0	31.0	false	1.0	0.0	0.0	0.0	0.0	0.0	0.0	0.0	0.0	0.0	0.0	0.0	0.0	0.0	0.0	0.0	0.0	0.0	0.0	0.0	0.0	0.0	0.0	1.0
I10	ACC	2	hsa-miR-383-000573	0.72789574	Amp	0.77490896	100.0	33.92553	33.92553	33.92553	-	true	0.04	true	3.0	30.0	false	2.0	0.0	0.0	0.0	0.0	0.0	0.0	0.0	0.0	0.0	0.0	0.0	1.0	0.0	0.0	0.0	0.0	0.0	0.0	0.0	0.0	0.0	0.0	1.0
I11	ACC	2	hsa-miR-409-5p-002331	0.0	Amp	0.0	100.0	Undetermined	Undetermined	Undetermined	-	true	0.04	true	3.0	39.0	false	3.0	0.0	0.0	0.0	0.0	0.0	0.0	0.0	0.0	0.0	1.0	0.0	1.0	0.0	0.0	0.0	0.0	0.0	0.0	0.0	0.0	0.0	0.0	1.0
I12	ACC	2	hsa-miR-410-001274	0.0	Amp	0.0	100.0	Undetermined	Undetermined	Undetermined	-	true	0.04736164	true	3.0	39.0	false	2.0	0.0	0.0	0.0	0.0	0.0	0.0	0.0	0.0	0.0	1.0	0.0	0.0	0.0	0.0	0.0	0.0	0.0	0.0	0.0	0.0	0.0	0.0	1.0
I13	ACC	2	hsa-miR-411-001610	0.55036503	Amp	0.0	100.0	Undetermined	Undetermined	Undetermined	-	true	0.20083348	true	3.0	33.0	false	1.0	0.0	0.0	0.0	0.0	0.0	0.0	0.0	0.0	0.0	0.0	0.0	0.0	0.0	0.0	0.0	0.0	0.0	0.0	0.0	0.0	0.0	0.0	1.0
I14	ACC	2	hsa-miR-422a-002297	0.0	Amp	0.0	100.0	Undetermined	Undetermined	Undetermined	-	true	0.056139678	true	3.0	39.0	false	2.0	0.0	0.0	0.0	0.0	0.0	0.0	0.0	0.0	0.0	1.0	0.0	0.0	0.0	0.0	0.0	0.0	0.0	0.0	0.0	0.0	0.0	0.0	1.0
I15	ACC	2	hsa-miR-423-5p-002340	0.0	No Amp	0.0	100.0	Undetermined	Undetermined	Undetermined	-	true	0.061704796	true	3.0	39.0	false	2.0	0.0	0.0	0.0	0.0	0.0	0.0	0.0	0.0	0.0	1.0	0.0	0.0	0.0	0.0	0.0	0.0	0.0	0.0	0.0	0.0	0.0	0.0	1.0
I16	ACC	2	hsa-miR-424-000604	0.0	Inconclusive	0.0	100.0	Undetermined	Undetermined	Undetermined	-	true	0.04	true	3.0	39.0	false	3.0	0.0	0.0	0.0	0.0	0.0	0.0	0.0	0.0	0.0	1.0	0.0	1.0	0.0	0.0	0.0	0.0	0.0	0.0	0.0	0.0	0.0	0.0	1.0
I17	ACC	2	hsa-miR-425-5p-001516	0.8384967	Amp	0.75999945	100.0	29.159151	29.159151	29.159151	-	true	0.04	true	3.0	26.0	false	2.0	0.0	0.0	0.0	0.0	0.0	0.0	0.0	0.0	0.0	0.0	0.0	1.0	0.0	0.0	0.0	0.0	0.0	0.0	0.0	0.0	0.0	0.0	1.0
I18	ACC	2	hsa-miR-429-001024	0.0	No Amp	0.0	100.0	Undetermined	Undetermined	Undetermined	-	true	0.2	true	3.0	9.0	false	2.0	0.0	0.0	0.0	0.0	0.0	0.0	0.0	0.0	0.0	0.0	0.0	1.0	0.0	0.0	0.0	0.0	0.0	0.0	0.0	0.0	0.0	0.0	1.0
I19	ACC	2	hsa-miR-431-001979	0.0	No Amp	0.0	100.0	Undetermined	Undetermined	Undetermined	-	true	0.04	true	3.0	39.0	false	3.0	0.0	0.0	0.0	0.0	0.0	0.0	0.0	0.0	0.0	1.0	0.0	1.0	0.0	0.0	0.0	0.0	0.0	0.0	0.0	0.0	0.0	0.0	1.0
I20	ACC	2	hsa-miR-433-001028	1.033811	Amp	0.93541735	100.0	30.488928	30.488928	30.488928	-	true	0.04	true	3.0	27.0	false	1.0	0.0	0.0	0.0	0.0	0.0	0.0	0.0	0.0	0.0	0.0	0.0	1.0	0.0	0.0	0.0	0.0	0.0	0.0	0.0	0.0	0.0	0.0	0.0
I21	ACC	2	hsa-miR-449-001030	0.0	Amp	0.0	100.0	Undetermined	Undetermined	Undetermined	-	true	0.2	true	3.0	39.0	false	3.0	0.0	0.0	0.0	0.0	0.0	0.0	0.0	0.0	0.0	1.0	0.0	1.0	0.0	0.0	0.0	0.0	0.0	0.0	0.0	0.0	0.0	0.0	1.0
I22	ACC	2	hsa-miR-449b-001608	0.0	No Amp	0.0	100.0	Undetermined	Undetermined	Undetermined	-	true	0.2	true	3.0	39.0	false	3.0	0.0	0.0	0.0	0.0	0.0	0.0	0.0	0.0	0.0	1.0	0.0	1.0	0.0	0.0	0.0	0.0	0.0	0.0	0.0	0.0	0.0	0.0	1.0
I23	ACC	2	hsa-miR-450a-002303	0.0	Amp	0.0	100.0	Undetermined	Undetermined	Undetermined	-	true	0.2	true	3.0	39.0	false	3.0	0.0	0.0	0.0	0.0	0.0	0.0	0.0	0.0	0.0	1.0	0.0	1.0	0.0	0.0	0.0	0.0	0.0	0.0	0.0	0.0	0.0	0.0	1.0
I24	ACC	2	hsa-miR-450b-3p-002208	0.0	Amp	0.0	100.0	Undetermined	Undetermined	Undetermined	-	true	0.2	true	3.0	39.0	false	3.0	0.0	0.0	0.0	0.0	0.0	0.0	0.0	0.0	0.0	1.0	0.0	1.0	0.0	0.0	0.0	0.0	0.0	0.0	0.0	0.0	0.0	0.0	1.0
J1	ACC	2	hsa-miR-450b-5p-002207	0.7445839	Amp	0.52264965	100.0	34.792965	34.792965	34.792965	-	true	0.04	true	3.0	31.0	false	2.0	0.0	0.0	0.0	0.0	0.0	0.0	0.0	0.0	0.0	0.0	0.0	1.0	0.0	0.0	0.0	0.0	0.0	0.0	0.0	0.0	0.0	0.0	1.0
J2	ACC	2	mmu-miR-451-001141	1.4935808	Amp	0.99243695	100.0	28.904816	28.904816	28.904816	-	true	0.22223909	true	3.0	23.0	false	0.0	0.0	0.0	0.0	0.0	0.0	0.0	0.0	0.0	0.0	0.0	0.0	0.0	0.0	0.0	0.0	0.0	0.0	0.0	0.0	0.0	0.0	0.0	0.0
J3	ACC	2	hsa-miR-452-002329	0.0	Amp	0.0	100.0	Undetermined	Undetermined	Undetermined	-	true	0.06563893	true	3.0	39.0	false	2.0	0.0	0.0	0.0	0.0	0.0	0.0	0.0	0.0	0.0	1.0	0.0	0.0	0.0	0.0	0.0	0.0	0.0	0.0	0.0	0.0	0.0	0.0	1.0
J4	ACC	2	hsa-miR-453-002318	0.0	No Amp	0.0	100.0	Undetermined	Undetermined	Undetermined	-	true	0.2	true	3.0	39.0	false	3.0	0.0	0.0	0.0	0.0	0.0	0.0	0.0	0.0	0.0	1.0	0.0	1.0	0.0	0.0	0.0	0.0	0.0	0.0	0.0	0.0	0.0	0.0	1.0
J5	ACC	2	hsa-miR-454-002323	0.0	Amp	0.0	100.0	Undetermined	Undetermined	Undetermined	-	true	0.2236854	true	3.0	39.0	false	2.0	0.0	0.0	0.0	0.0	0.0	0.0	0.0	0.0	0.0	1.0	0.0	0.0	0.0	0.0	0.0	0.0	0.0	0.0	0.0	0.0	0.0	0.0	1.0
J6	ACC	2	hsa-miR-455-3p-002244	0.0	Amp	0.0	100.0	Undetermined	Undetermined	Undetermined	-	true	0.2	true	3.0	39.0	false	3.0	0.0	0.0	0.0	0.0	0.0	0.0	0.0	0.0	0.0	1.0	0.0	1.0	0.0	0.0	0.0	0.0	0.0	0.0	0.0	0.0	0.0	0.0	1.0
J7	ACC	2	hsa-miR-455-001280	0.0	Amp	0.0	100.0	Undetermined	Undetermined	Undetermined	-	true	0.2	true	3.0	39.0	false	3.0	0.0	0.0	0.0	0.0	0.0	0.0	0.0	0.0	0.0	1.0	0.0	1.0	0.0	0.0	0.0	0.0	0.0	0.0	0.0	0.0	0.0	0.0	1.0
J8	ACC	2	hsa-miR-483-5p-002338	1.5543697	Amp	0.9790606	100.0	29.102186	29.102186	29.102186	-	true	0.18315236	true	3.0	24.0	false	0.0	0.0	0.0	0.0	0.0	0.0	0.0	0.0	0.0	0.0	0.0	0.0	0.0	0.0	0.0	0.0	0.0	0.0	0.0	0.0	0.0	0.0	0.0	0.0
J9	ACC	2	hsa-miR-484-001821	1.2019118	Amp	0.9441448	100.0	30.655966	30.655966	30.655966	-	true	0.11344432	true	3.0	26.0	false	0.0	0.0	0.0	0.0	0.0	0.0	0.0	0.0	0.0	0.0	0.0	0.0	0.0	0.0	0.0	0.0	0.0	0.0	0.0	0.0	0.0	0.0	0.0	0.0
J10	ACC	2	hsa-miR-485-3p-001277	0.968847	Amp	0.81098217	100.0	30.505404	30.505404	30.505404	-	true	0.04	true	3.0	27.0	false	1.0	0.0	0.0	0.0	0.0	0.0	0.0	0.0	0.0	0.0	0.0	0.0	1.0	0.0	0.0	0.0	0.0	0.0	0.0	0.0	0.0	0.0	0.0	0.0
J11	ACC	2	hsa-miR-485-5p-001036	0.0	Amp	0.0	100.0	Undetermined	Undetermined	Undetermined	-	true	0.04	true	3.0	39.0	false	3.0	0.0	0.0	0.0	0.0	0.0	0.0	0.0	0.0	0.0	1.0	0.0	1.0	0.0	0.0	0.0	0.0	0.0	0.0	0.0	0.0	0.0	0.0	1.0
J12	ACC	2	hsa-miR-486-3p-002093	0.0	Amp	0.052969217	100.0	34.398018	34.398018	34.398018	-	true	0.04	true	3.0	9.0	false	2.0	0.0	0.0	0.0	0.0	0.0	0.0	0.0	0.0	0.0	0.0	0.0	1.0	0.0	0.0	0.0	0.0	0.0	0.0	0.0	0.0	0.0	0.0	1.0
J13	ACC	2	hsa-miR-486-001278	0.6701721	Amp	0.7997712	100.0	32.34424	32.34424	32.34424	-	true	0.04	true	3.0	28.0	false	2.0	0.0	0.0	0.0	0.0	0.0	0.0	0.0	0.0	0.0	0.0	0.0	1.0	0.0	0.0	0.0	0.0	0.0	0.0	0.0	0.0	0.0	0.0	1.0
J14	ACC	2	hsa-miR-487a-001279	0.7847744	Amp	0.68653214	100.0	33.51239	33.51239	33.51239	-	true	0.04	true	3.0	30.0	false	2.0	0.0	0.0	0.0	0.0	0.0	0.0	0.0	0.0	0.0	0.0	0.0	1.0	0.0	0.0	0.0	0.0	0.0	0.0	0.0	0.0	0.0	0.0	1.0
J15	ACC	2	hsa-miR-487b-001285	0.0	No Amp	0.0	100.0	Undetermined	Undetermined	Undetermined	-	true	0.04	true	3.0	39.0	false	3.0	0.0	0.0	0.0	0.0	0.0	0.0	0.0	0.0	0.0	1.0	0.0	1.0	0.0	0.0	0.0	0.0	0.0	0.0	0.0	0.0	0.0	0.0	1.0
J16	ACC	2	hsa-miR-488-002357	0.0	Amp	0.0	100.0	Undetermined	Undetermined	Undetermined	-	true	0.2	true	3.0	39.0	false	3.0	0.0	0.0	0.0	0.0	0.0	0.0	0.0	0.0	0.0	1.0	0.0	1.0	0.0	0.0	0.0	0.0	0.0	0.0	0.0	0.0	0.0	0.0	1.0
J17	ACC	2	hsa-miR-489-002358	0.9956212	Amp	0.8167972	100.0	32.038948	32.038948	32.038948	-	true	0.04	true	3.0	29.0	false	1.0	0.0	0.0	0.0	0.0	0.0	0.0	0.0	0.0	0.0	0.0	0.0	1.0	0.0	0.0	0.0	0.0	0.0	0.0	0.0	0.0	0.0	0.0	0.0
J18	ACC	2	hsa-miR-490-001037	0.0	Amp	0.0	100.0	Undetermined	Undetermined	Undetermined	-	true	0.061602518	true	3.0	39.0	false	2.0	0.0	0.0	0.0	0.0	0.0	0.0	0.0	0.0	0.0	1.0	0.0	0.0	0.0	0.0	0.0	0.0	0.0	0.0	0.0	0.0	0.0	0.0	1.0
J19	ACC	2	hsa-miR-491-3p-002360	0.0	No Amp	0.0	100.0	Undetermined	Undetermined	Undetermined	-	true	0.2	true	3.0	39.0	false	3.0	0.0	0.0	0.0	0.0	0.0	0.0	0.0	0.0	0.0	1.0	0.0	1.0	0.0	0.0	0.0	0.0	0.0	0.0	0.0	0.0	0.0	0.0	1.0
J20	ACC	2	mmu-miR-491-001630	0.0	Amp	0.0	100.0	Undetermined	Undetermined	Undetermined	-	true	0.19271283	true	3.0	39.0	false	2.0	0.0	0.0	0.0	0.0	0.0	0.0	0.0	0.0	0.0	1.0	0.0	0.0	0.0	0.0	0.0	0.0	0.0	0.0	0.0	0.0	0.0	0.0	1.0
J21	ACC	2	hsa-miR-493-002364	0.0	No Amp	0.0	100.0	Undetermined	Undetermined	Undetermined	-	true	0.2	true	3.0	39.0	false	3.0	0.0	0.0	0.0	0.0	0.0	0.0	0.0	0.0	0.0	1.0	0.0	1.0	0.0	0.0	0.0	0.0	0.0	0.0	0.0	0.0	0.0	0.0	1.0
J22	ACC	2	hsa-miR-494-002365	0.0	Amp	0.0	100.0	Undetermined	Undetermined	Undetermined	-	true	0.21235363	true	3.0	39.0	false	2.0	0.0	0.0	0.0	0.0	0.0	0.0	0.0	0.0	0.0	1.0	0.0	0.0	0.0	0.0	0.0	0.0	0.0	0.0	0.0	0.0	0.0	0.0	1.0
J23	ACC	2	mmu-miR-495-001663	0.0	Amp	0.24887814	100.0	21.793283	21.793283	21.793283	-	true	0.04	true	3.0	9.0	false	2.0	0.0	0.0	0.0	0.0	0.0	0.0	0.0	0.0	0.0	0.0	0.0	1.0	0.0	0.0	0.0	0.0	0.0	0.0	0.0	0.0	0.0	0.0	1.0
J24	ACC	2	mmu-miR-496-001953	0.56987613	Amp	0.0	100.0	Undetermined	Undetermined	Undetermined	-	true	0.04	true	3.0	35.0	false	2.0	0.0	0.0	0.0	0.0	0.0	0.0	0.0	0.0	0.0	0.0	0.0	1.0	0.0	0.0	0.0	0.0	0.0	0.0	0.0	0.0	0.0	0.0	1.0
K1	ACC	2	hsa-miR-499-3p-002427	0.0	Amp	0.0	100.0	Undetermined	Undetermined	Undetermined	-	true	0.2	true	3.0	39.0	false	3.0	0.0	0.0	0.0	0.0	0.0	0.0	0.0	0.0	0.0	1.0	0.0	1.0	0.0	0.0	0.0	0.0	0.0	0.0	0.0	0.0	0.0	0.0	1.0
K2	ACC	2	mmu-miR-499-001352	0.0	Amp	0.0	100.0	Undetermined	Undetermined	Undetermined	-	true	0.2	true	3.0	39.0	false	3.0	0.0	0.0	0.0	0.0	0.0	0.0	0.0	0.0	0.0	1.0	0.0	1.0	0.0	0.0	0.0	0.0	0.0	0.0	0.0	0.0	0.0	0.0	1.0
K3	ACC	2	hsa-miR-500-002428	0.0	Amp	0.0	100.0	Undetermined	Undetermined	Undetermined	-	true	0.2	true	3.0	39.0	false	3.0	0.0	0.0	0.0	0.0	0.0	0.0	0.0	0.0	0.0	1.0	0.0	1.0	0.0	0.0	0.0	0.0	0.0	0.0	0.0	0.0	0.0	0.0	1.0
K4	ACC	2	hsa-miR-501-3p-002435	0.0	Amp	0.0	100.0	Undetermined	Undetermined	Undetermined	-	true	0.2	true	3.0	39.0	false	3.0	0.0	0.0	0.0	0.0	0.0	0.0	0.0	0.0	0.0	1.0	0.0	1.0	0.0	0.0	0.0	0.0	0.0	0.0	0.0	0.0	0.0	0.0	1.0
K5	ACC	2	hsa-miR-501-001047	0.0	Amp	0.0	100.0	Undetermined	Undetermined	Undetermined	-	true	0.2	true	3.0	39.0	false	3.0	0.0	0.0	0.0	0.0	0.0	0.0	0.0	0.0	0.0	1.0	0.0	1.0	0.0	0.0	0.0	0.0	0.0	0.0	0.0	0.0	0.0	0.0	1.0
K6	ACC	2	hsa-miR-502-3p-002083	0.0	Amp	0.0	100.0	Undetermined	Undetermined	Undetermined	-	true	0.14217901	true	3.0	39.0	false	2.0	0.0	0.0	0.0	0.0	0.0	0.0	0.0	0.0	0.0	1.0	0.0	0.0	0.0	0.0	0.0	0.0	0.0	0.0	0.0	0.0	0.0	0.0	1.0
K7	ACC	2	hsa-miR-502-001109	0.0	Amp	0.0	100.0	Undetermined	Undetermined	Undetermined	-	true	0.1523785	true	3.0	39.0	false	2.0	0.0	0.0	0.0	0.0	0.0	0.0	0.0	0.0	0.0	1.0	0.0	0.0	0.0	0.0	0.0	0.0	0.0	0.0	0.0	0.0	0.0	0.0	1.0
K8	ACC	2	hsa-miR-503-001048	0.0	Amp	0.0	100.0	Undetermined	Undetermined	Undetermined	-	true	0.13065669	true	3.0	39.0	false	2.0	0.0	0.0	0.0	0.0	0.0	0.0	0.0	0.0	0.0	1.0	0.0	0.0	0.0	0.0	0.0	0.0	0.0	0.0	0.0	0.0	0.0	0.0	1.0
K9	ACC	2	hsa-miR-504-002084	0.0	No Amp	0.0	100.0	Undetermined	Undetermined	Undetermined	-	true	0.2	true	3.0	39.0	false	3.0	0.0	0.0	0.0	0.0	0.0	0.0	0.0	0.0	0.0	1.0	0.0	1.0	0.0	0.0	0.0	0.0	0.0	0.0	0.0	0.0	0.0	0.0	1.0
K10	ACC	2	hsa-miR-505-002089	0.0	Amp	0.0	100.0	Undetermined	Undetermined	Undetermined	-	true	0.04	true	3.0	39.0	false	3.0	0.0	0.0	0.0	0.0	0.0	0.0	0.0	0.0	0.0	1.0	0.0	1.0	0.0	0.0	0.0	0.0	0.0	0.0	0.0	0.0	0.0	0.0	1.0
K11	ACC	2	hsa-miR-507-001051	0.0	Amp	0.0	100.0	Undetermined	Undetermined	Undetermined	-	true	0.2	true	3.0	39.0	false	3.0	0.0	0.0	0.0	0.0	0.0	0.0	0.0	0.0	0.0	1.0	0.0	1.0	0.0	0.0	0.0	0.0	0.0	0.0	0.0	0.0	0.0	0.0	1.0
K12	ACC	2	hsa-miR-508-001052	0.0	Amp	0.0	100.0	Undetermined	Undetermined	Undetermined	-	true	0.2	true	3.0	39.0	false	3.0	0.0	0.0	0.0	0.0	0.0	0.0	0.0	0.0	0.0	1.0	0.0	1.0	0.0	0.0	0.0	0.0	0.0	0.0	0.0	0.0	0.0	0.0	1.0
K13	ACC	2	hsa-miR-508-5p-002092	0.0	Amp	0.0	100.0	Undetermined	Undetermined	Undetermined	-	true	0.2	true	3.0	39.0	false	3.0	0.0	0.0	0.0	0.0	0.0	0.0	0.0	0.0	0.0	1.0	0.0	1.0	0.0	0.0	0.0	0.0	0.0	0.0	0.0	0.0	0.0	0.0	1.0
K14	ACC	2	hsa-miR-509-5p-002235	0.0	Amp	0.0	100.0	Undetermined	Undetermined	Undetermined	-	true	0.04	true	3.0	39.0	false	3.0	0.0	0.0	0.0	0.0	0.0	0.0	0.0	0.0	0.0	1.0	0.0	1.0	0.0	0.0	0.0	0.0	0.0	0.0	0.0	0.0	0.0	0.0	1.0
K15	ACC	2	hsa-miR-510-002241	0.0	Amp	0.0	100.0	Undetermined	Undetermined	Undetermined	-	true	0.2	true	3.0	39.0	false	3.0	0.0	0.0	0.0	0.0	0.0	0.0	0.0	0.0	0.0	1.0	0.0	1.0	0.0	0.0	0.0	0.0	0.0	0.0	0.0	0.0	0.0	0.0	1.0
K16	ACC	2	hsa-miR-512-3p-001823	0.0	Amp	0.0	100.0	Undetermined	Undetermined	Undetermined	-	true	0.2	true	3.0	39.0	false	3.0	0.0	0.0	0.0	0.0	0.0	0.0	0.0	0.0	0.0	1.0	0.0	1.0	0.0	0.0	0.0	0.0	0.0	0.0	0.0	0.0	0.0	0.0	1.0
K17	ACC	2	hsa-miR-512-5p-001145	0.0	Amp	0.0	100.0	Undetermined	Undetermined	Undetermined	-	true	0.2	true	3.0	39.0	false	3.0	0.0	0.0	0.0	0.0	0.0	0.0	0.0	0.0	0.0	1.0	0.0	1.0	0.0	0.0	0.0	0.0	0.0	0.0	0.0	0.0	0.0	0.0	1.0
K18	ACC	2	hsa-miR-513-5p-002090	0.0	Amp	0.0	100.0	Undetermined	Undetermined	Undetermined	-	true	0.2	true	3.0	39.0	false	3.0	0.0	0.0	0.0	0.0	0.0	0.0	0.0	0.0	0.0	1.0	0.0	1.0	0.0	0.0	0.0	0.0	0.0	0.0	0.0	0.0	0.0	0.0	1.0
K19	ACC	2	hsa-miR-515-3p-002369	1.3122864	Amp	0.8933947	100.0	35.25319	35.25319	35.25319	-	true	0.20474401	true	3.0	30.0	false	0.0	0.0	0.0	0.0	0.0	0.0	0.0	0.0	0.0	0.0	0.0	0.0	0.0	0.0	0.0	0.0	0.0	0.0	0.0	0.0	0.0	0.0	0.0	0.0
K20	ACC	2	hsa-miR-515-5p-001112	0.0	Inconclusive	0.0	100.0	Undetermined	Undetermined	Undetermined	-	true	0.2	true	3.0	39.0	false	3.0	0.0	0.0	0.0	0.0	0.0	0.0	0.0	0.0	0.0	1.0	0.0	1.0	0.0	0.0	0.0	0.0	0.0	0.0	0.0	0.0	0.0	0.0	1.0
K21	ACC	2	hsa-miR-516a-5p-002416	0.0	No Amp	0.0	100.0	Undetermined	Undetermined	Undetermined	-	true	0.04	true	3.0	39.0	false	3.0	0.0	0.0	0.0	0.0	0.0	0.0	0.0	0.0	0.0	1.0	0.0	1.0	0.0	0.0	0.0	0.0	0.0	0.0	0.0	0.0	0.0	0.0	1.0
K22	ACC	2	hsa-miR-516b-001150	0.0	Amp	0.0	100.0	Undetermined	Undetermined	Undetermined	-	true	0.2	true	3.0	39.0	false	3.0	0.0	0.0	0.0	0.0	0.0	0.0	0.0	0.0	0.0	1.0	0.0	1.0	0.0	0.0	0.0	0.0	0.0	0.0	0.0	0.0	0.0	0.0	1.0
K23	ACC	2	hsa-miR-517a-002402	0.0	Amp	0.0	100.0	Undetermined	Undetermined	Undetermined	-	true	0.2	true	3.0	28.0	false	2.0	0.0	0.0	0.0	0.0	0.0	0.0	0.0	0.0	0.0	0.0	0.0	1.0	0.0	0.0	0.0	0.0	0.0	0.0	0.0	0.0	0.0	0.0	1.0
K24	ACC	2	hsa-miR-517c-001153	0.0	Amp	0.0	100.0	Undetermined	Undetermined	Undetermined	-	true	0.2	true	3.0	39.0	false	3.0	0.0	0.0	0.0	0.0	0.0	0.0	0.0	0.0	0.0	1.0	0.0	1.0	0.0	0.0	0.0	0.0	0.0	0.0	0.0	0.0	0.0	0.0	1.0
L1	ACC	2	hsa-miR-518a-3p-002397	0.0	No Amp	0.0	100.0	Undetermined	Undetermined	Undetermined	-	true	0.2	true	3.0	39.0	false	3.0	0.0	0.0	0.0	0.0	0.0	0.0	0.0	0.0	0.0	1.0	0.0	1.0	0.0	0.0	0.0	0.0	0.0	0.0	0.0	0.0	0.0	0.0	1.0
L2	ACC	2	hsa-miR-518a-5p-002396	0.0	Amp	0.0	100.0	Undetermined	Undetermined	Undetermined	-	true	0.072712034	true	3.0	39.0	false	2.0	0.0	0.0	0.0	0.0	0.0	0.0	0.0	0.0	0.0	1.0	0.0	0.0	0.0	0.0	0.0	0.0	0.0	0.0	0.0	0.0	0.0	0.0	1.0
L3	ACC	2	hsa-miR-518b-001156	1.1634542	Amp	0.8305544	100.0	32.982338	32.982338	32.982338	-	true	0.05242108	true	3.0	29.0	false	0.0	0.0	0.0	0.0	0.0	0.0	0.0	0.0	0.0	0.0	0.0	0.0	0.0	0.0	0.0	0.0	0.0	0.0	0.0	0.0	0.0	0.0	0.0	0.0
L4	ACC	2	hsa-miR-518c-002401	0.0	Amp	0.0	100.0	Undetermined	Undetermined	Undetermined	-	true	0.2	true	3.0	39.0	false	3.0	0.0	0.0	0.0	0.0	0.0	0.0	0.0	0.0	0.0	1.0	0.0	1.0	0.0	0.0	0.0	0.0	0.0	0.0	0.0	0.0	0.0	0.0	1.0
L5	ACC	2	hsa-miR-518d-001159	1.2325798	Amp	0.95365274	100.0	28.997322	28.997322	28.997322	-	true	0.08210947	true	3.0	25.0	false	0.0	0.0	0.0	0.0	0.0	0.0	0.0	0.0	0.0	0.0	0.0	0.0	0.0	0.0	0.0	0.0	0.0	0.0	0.0	0.0	0.0	0.0	0.0	0.0
L6	ACC	2	hsa-miR-518d-5p-002389	0.0	No Amp	0.0	100.0	Undetermined	Undetermined	Undetermined	-	true	0.2	true	3.0	39.0	false	3.0	0.0	0.0	0.0	0.0	0.0	0.0	0.0	0.0	0.0	1.0	0.0	1.0	0.0	0.0	0.0	0.0	0.0	0.0	0.0	0.0	0.0	0.0	1.0
L7	ACC	2	hsa-miR-518e-002395	0.735709	Amp	0.0	100.0	Undetermined	Undetermined	Undetermined	-	true	0.2	true	3.0	33.0	false	2.0	0.0	0.0	0.0	0.0	0.0	0.0	0.0	0.0	0.0	0.0	0.0	1.0	0.0	0.0	0.0	0.0	0.0	0.0	0.0	0.0	0.0	0.0	1.0
L8	ACC	2	hsa-miR-518f-002388	0.0	Amp	0.0	100.0	Undetermined	Undetermined	Undetermined	-	true	0.06656788	true	3.0	39.0	false	2.0	0.0	0.0	0.0	0.0	0.0	0.0	0.0	0.0	0.0	1.0	0.0	0.0	0.0	0.0	0.0	0.0	0.0	0.0	0.0	0.0	0.0	0.0	1.0
L9	ACC	2	hsa-miR-519a-002415	1.0720043	Amp	0.923687	100.0	32.797905	32.797905	32.797905	-	true	0.04	true	3.0	30.0	false	1.0	0.0	0.0	0.0	0.0	0.0	0.0	0.0	0.0	0.0	0.0	0.0	1.0	0.0	0.0	0.0	0.0	0.0	0.0	0.0	0.0	0.0	0.0	0.0
L10	ACC	2	hsa-miR-519d-002403	0.0	Amp	0.0	100.0	Undetermined	Undetermined	Undetermined	-	true	0.04	true	3.0	39.0	false	3.0	0.0	0.0	0.0	0.0	0.0	0.0	0.0	0.0	0.0	1.0	0.0	1.0	0.0	0.0	0.0	0.0	0.0	0.0	0.0	0.0	0.0	0.0	1.0
L11	ACC	2	hsa-miR-519e-002370	0.0	Amp	0.0	100.0	Undetermined	Undetermined	Undetermined	-	true	0.2	true	3.0	39.0	false	3.0	0.0	0.0	0.0	0.0	0.0	0.0	0.0	0.0	0.0	1.0	0.0	1.0	0.0	0.0	0.0	0.0	0.0	0.0	0.0	0.0	0.0	0.0	1.0
L12	ACC	2	hsa-miR-520a-001167	0.0	Amp	0.0	100.0	Undetermined	Undetermined	Undetermined	-	true	0.2	true	3.0	39.0	false	3.0	0.0	0.0	0.0	0.0	0.0	0.0	0.0	0.0	0.0	1.0	0.0	1.0	0.0	0.0	0.0	0.0	0.0	0.0	0.0	0.0	0.0	0.0	1.0
L13	ACC	2	hsa-miR-520a#-001168	0.0	Inconclusive	0.0	100.0	Undetermined	Undetermined	Undetermined	-	true	0.2	true	3.0	39.0	false	3.0	0.0	0.0	0.0	0.0	0.0	0.0	0.0	0.0	0.0	1.0	0.0	1.0	0.0	0.0	0.0	0.0	0.0	0.0	0.0	0.0	0.0	0.0	1.0
L14	ACC	2	hsa-miR-520d-5p-002393	0.0	No Amp	0.0	100.0	Undetermined	Undetermined	Undetermined	-	true	0.060978614	true	3.0	39.0	false	2.0	0.0	0.0	0.0	0.0	0.0	0.0	0.0	0.0	0.0	1.0	0.0	0.0	0.0	0.0	0.0	0.0	0.0	0.0	0.0	0.0	0.0	0.0	1.0
L15	ACC	2	hsa-miR-520g-001121	0.0	Amp	0.0	100.0	Undetermined	Undetermined	Undetermined	-	true	0.1030487	true	3.0	39.0	false	2.0	0.0	0.0	0.0	0.0	0.0	0.0	0.0	0.0	0.0	1.0	0.0	0.0	0.0	0.0	0.0	0.0	0.0	0.0	0.0	0.0	0.0	0.0	1.0
L16	ACC	2	hsa-miR-521-001122	0.62142783	Amp	0.0	100.0	39.508457	39.508457	39.508457	-	true	0.045266595	true	3.0	35.0	false	1.0	0.0	0.0	0.0	0.0	0.0	0.0	0.0	0.0	0.0	0.0	0.0	0.0	0.0	0.0	0.0	0.0	0.0	0.0	0.0	0.0	0.0	0.0	1.0
L17	ACC	2	hsa-miR-522-002413	0.0	Amp	0.31504846	100.0	36.275772	36.275772	36.275772	-	true	0.04	true	3.0	29.0	false	2.0	0.0	0.0	0.0	0.0	0.0	0.0	0.0	0.0	0.0	0.0	0.0	1.0	0.0	0.0	0.0	0.0	0.0	0.0	0.0	0.0	0.0	0.0	1.0
L18	ACC	2	hsa-miR-523-002386	0.0	Amp	0.0	100.0	Undetermined	Undetermined	Undetermined	-	true	0.04	true	3.0	39.0	false	3.0	0.0	0.0	0.0	0.0	0.0	0.0	0.0	0.0	0.0	1.0	0.0	1.0	0.0	0.0	0.0	0.0	0.0	0.0	0.0	0.0	0.0	0.0	1.0
L19	ACC	2	hsa-miR-524-5p-001982	0.0	Amp	0.0	100.0	Undetermined	Undetermined	Undetermined	-	true	0.2	true	3.0	39.0	false	3.0	0.0	0.0	0.0	0.0	0.0	0.0	0.0	0.0	0.0	1.0	0.0	1.0	0.0	0.0	0.0	0.0	0.0	0.0	0.0	0.0	0.0	0.0	1.0
L20	ACC	2	hsa-miR-525-3p-002385	0.0	Amp	0.0	100.0	Undetermined	Undetermined	Undetermined	-	true	0.2	true	3.0	39.0	false	3.0	0.0	0.0	0.0	0.0	0.0	0.0	0.0	0.0	0.0	1.0	0.0	1.0	0.0	0.0	0.0	0.0	0.0	0.0	0.0	0.0	0.0	0.0	1.0
L21	ACC	2	hsa-miR-525-001174	0.0	Amp	0.0	100.0	Undetermined	Undetermined	Undetermined	-	true	0.2	true	3.0	39.0	false	3.0	0.0	0.0	0.0	0.0	0.0	0.0	0.0	0.0	0.0	1.0	0.0	1.0	0.0	0.0	0.0	0.0	0.0	0.0	0.0	0.0	0.0	0.0	1.0
L22	ACC	2	hsa-miR-526b-002382	0.0	No Amp	0.0	100.0	Undetermined	Undetermined	Undetermined	-	true	0.2	true	3.0	39.0	false	3.0	0.0	0.0	0.0	0.0	0.0	0.0	0.0	0.0	0.0	1.0	0.0	1.0	0.0	0.0	0.0	0.0	0.0	0.0	0.0	0.0	0.0	0.0	1.0
L23	ACC	2	hsa-miR-532-3p-002355	0.0	No Amp	0.0	100.0	Undetermined	Undetermined	Undetermined	-	true	0.12588601	true	3.0	33.0	false	1.0	0.0	0.0	0.0	0.0	0.0	0.0	0.0	0.0	0.0	0.0	0.0	0.0	0.0	0.0	0.0	0.0	0.0	0.0	0.0	0.0	0.0	0.0	1.0
L24	ACC	2	hsa-miR-532-001518	0.8813894	Amp	0.88464266	100.0	34.699177	34.699177	34.699177	-	true	0.044897147	true	3.0	30.0	false	0.0	0.0	0.0	0.0	0.0	0.0	0.0	0.0	0.0	0.0	0.0	0.0	0.0	0.0	0.0	0.0	0.0	0.0	0.0	0.0	0.0	0.0	0.0	0.0
M1	ACC	2	hsa-miR-539-001286	0.0	Amp	0.0	100.0	Undetermined	Undetermined	Undetermined	-	true	0.04	true	3.0	39.0	false	3.0	0.0	0.0	0.0	0.0	0.0	0.0	0.0	0.0	0.0	1.0	0.0	1.0	0.0	0.0	0.0	0.0	0.0	0.0	0.0	0.0	0.0	0.0	1.0
M2	ACC	2	hsa-miR-541-002201	0.0	Amp	0.0	100.0	Undetermined	Undetermined	Undetermined	-	true	0.2	true	3.0	39.0	false	3.0	0.0	0.0	0.0	0.0	0.0	0.0	0.0	0.0	0.0	1.0	0.0	1.0	0.0	0.0	0.0	0.0	0.0	0.0	0.0	0.0	0.0	0.0	1.0
M3	ACC	2	hsa-miR-542-3p-001284	0.6676466	Amp	0.14191984	100.0	38.640026	38.640026	38.640026	-	true	0.04	true	3.0	35.0	false	2.0	0.0	0.0	0.0	0.0	0.0	0.0	0.0	0.0	0.0	0.0	0.0	1.0	0.0	0.0	0.0	0.0	0.0	0.0	0.0	0.0	0.0	0.0	1.0
M4	ACC	2	hsa-miR-542-5p-002240	0.0	Amp	0.0	100.0	Undetermined	Undetermined	Undetermined	-	true	0.2	true	3.0	39.0	false	3.0	0.0	0.0	0.0	0.0	0.0	0.0	0.0	0.0	0.0	1.0	0.0	1.0	0.0	0.0	0.0	0.0	0.0	0.0	0.0	0.0	0.0	0.0	1.0
M5	ACC	2	hsa-miR-544-002265	0.0	Amp	0.0	100.0	Undetermined	Undetermined	Undetermined	-	true	0.2	true	3.0	39.0	false	3.0	0.0	0.0	0.0	0.0	0.0	0.0	0.0	0.0	0.0	1.0	0.0	1.0	0.0	0.0	0.0	0.0	0.0	0.0	0.0	0.0	0.0	0.0	1.0
M6	ACC	2	hsa-miR-545-002267	0.0	Amp	0.29468647	100.0	23.314556	23.314556	23.314556	-	true	0.04	true	3.0	10.0	false	2.0	0.0	0.0	0.0	0.0	0.0	0.0	0.0	0.0	0.0	0.0	0.0	1.0	0.0	0.0	0.0	0.0	0.0	0.0	0.0	0.0	0.0	0.0	1.0
M7	ACC	2	hsa-miR-548a-001538	1.4441078	Amp	0.96736014	100.0	33.230427	33.230427	33.230427	-	true	0.08110731	true	3.0	29.0	false	0.0	0.0	0.0	0.0	0.0	0.0	0.0	0.0	0.0	0.0	0.0	0.0	0.0	0.0	0.0	0.0	0.0	0.0	0.0	0.0	0.0	0.0	0.0	0.0
M8	ACC	2	hsa-miR-548a-5p-002412	0.0	Amp	0.0	100.0	Undetermined	Undetermined	Undetermined	-	true	0.2	true	3.0	39.0	false	3.0	0.0	0.0	0.0	0.0	0.0	0.0	0.0	0.0	0.0	1.0	0.0	1.0	0.0	0.0	0.0	0.0	0.0	0.0	0.0	0.0	0.0	0.0	1.0
M9	ACC	2	hsa-miR-548b-001541	0.0	Amp	0.0	100.0	Undetermined	Undetermined	Undetermined	-	true	0.2	true	3.0	39.0	false	3.0	0.0	0.0	0.0	0.0	0.0	0.0	0.0	0.0	0.0	1.0	0.0	1.0	0.0	0.0	0.0	0.0	0.0	0.0	0.0	0.0	0.0	0.0	1.0
M10	ACC	2	hsa-miR-548b-5p-002408	0.0	Amp	0.0	100.0	Undetermined	Undetermined	Undetermined	-	true	0.08596834	true	3.0	39.0	false	2.0	0.0	0.0	0.0	0.0	0.0	0.0	0.0	0.0	0.0	1.0	0.0	0.0	0.0	0.0	0.0	0.0	0.0	0.0	0.0	0.0	0.0	0.0	1.0
M11	ACC	2	hsa-miR-548c-001590	1.4399053	Amp	0.97684515	100.0	32.917686	32.917686	32.917686	-	true	0.075694524	true	3.0	29.0	false	0.0	0.0	0.0	0.0	0.0	0.0	0.0	0.0	0.0	0.0	0.0	0.0	0.0	0.0	0.0	0.0	0.0	0.0	0.0	0.0	0.0	0.0	0.0	0.0
M12	ACC	2	hsa-miR-548c-5p-002429	0.0	Amp	0.0	100.0	Undetermined	Undetermined	Undetermined	-	true	0.04	true	3.0	39.0	false	3.0	0.0	0.0	0.0	0.0	0.0	0.0	0.0	0.0	0.0	1.0	0.0	1.0	0.0	0.0	0.0	0.0	0.0	0.0	0.0	0.0	0.0	0.0	1.0
M13	ACC	2	hsa-miR-548d-001605	0.0	Amp	0.0	100.0	Undetermined	Undetermined	Undetermined	-	true	0.2	true	3.0	39.0	false	3.0	0.0	0.0	0.0	0.0	0.0	0.0	0.0	0.0	0.0	1.0	0.0	1.0	0.0	0.0	0.0	0.0	0.0	0.0	0.0	0.0	0.0	0.0	1.0
M14	ACC	2	hsa-miR-548d-5p-002237	0.0	Amp	0.0	100.0	Undetermined	Undetermined	Undetermined	-	true	0.061888658	true	3.0	39.0	false	2.0	0.0	0.0	0.0	0.0	0.0	0.0	0.0	0.0	0.0	1.0	0.0	0.0	0.0	0.0	0.0	0.0	0.0	0.0	0.0	0.0	0.0	0.0	1.0
M15	ACC	2	hsa-miR-551b-001535	0.0	No Amp	0.0	100.0	Undetermined	Undetermined	Undetermined	-	true	0.043877605	true	3.0	39.0	false	2.0	0.0	0.0	0.0	0.0	0.0	0.0	0.0	0.0	0.0	1.0	0.0	0.0	0.0	0.0	0.0	0.0	0.0	0.0	0.0	0.0	0.0	0.0	1.0
M16	ACC	2	hsa-miR-556-3p-002345	0.0	Amp	0.0	100.0	Undetermined	Undetermined	Undetermined	-	true	0.2	true	3.0	39.0	false	3.0	0.0	0.0	0.0	0.0	0.0	0.0	0.0	0.0	0.0	1.0	0.0	1.0	0.0	0.0	0.0	0.0	0.0	0.0	0.0	0.0	0.0	0.0	1.0
M17	ACC	2	hsa-miR-556-5p-002344	0.0	Amp	0.0	100.0	Undetermined	Undetermined	Undetermined	-	true	0.2	true	3.0	39.0	false	3.0	0.0	0.0	0.0	0.0	0.0	0.0	0.0	0.0	0.0	1.0	0.0	1.0	0.0	0.0	0.0	0.0	0.0	0.0	0.0	0.0	0.0	0.0	1.0
M18	ACC	2	hsa-miR-561-001528	0.0	Amp	0.0	100.0	Undetermined	Undetermined	Undetermined	-	true	0.2	true	3.0	39.0	false	3.0	0.0	0.0	0.0	0.0	0.0	0.0	0.0	0.0	0.0	1.0	0.0	1.0	0.0	0.0	0.0	0.0	0.0	0.0	0.0	0.0	0.0	0.0	1.0
M19	ACC	2	hsa-miR-570-002347	0.0	Amp	0.0	100.0	Undetermined	Undetermined	Undetermined	-	true	0.2	true	3.0	39.0	false	3.0	0.0	0.0	0.0	0.0	0.0	0.0	0.0	0.0	0.0	1.0	0.0	1.0	0.0	0.0	0.0	0.0	0.0	0.0	0.0	0.0	0.0	0.0	1.0
M20	ACC	2	hsa-miR-574-3p-002349	1.0609463	Amp	0.919496	100.0	30.718857	30.718857	30.718857	-	true	0.07566565	true	3.0	26.0	false	0.0	0.0	0.0	0.0	0.0	0.0	0.0	0.0	0.0	0.0	0.0	0.0	0.0	0.0	0.0	0.0	0.0	0.0	0.0	0.0	0.0	0.0	0.0	0.0
M21	ACC	2	hsa-miR-576-3p-002351	0.0	Inconclusive	0.0	100.0	Undetermined	Undetermined	Undetermined	-	true	0.15719691	true	3.0	39.0	false	2.0	0.0	0.0	0.0	0.0	0.0	0.0	0.0	0.0	0.0	1.0	0.0	0.0	0.0	0.0	0.0	0.0	0.0	0.0	0.0	0.0	0.0	0.0	1.0
M22	ACC	2	hsa-miR-576-5p-002350	0.0	No Amp	0.0	100.0	Undetermined	Undetermined	Undetermined	-	true	0.2	true	3.0	39.0	false	3.0	0.0	0.0	0.0	0.0	0.0	0.0	0.0	0.0	0.0	1.0	0.0	1.0	0.0	0.0	0.0	0.0	0.0	0.0	0.0	0.0	0.0	0.0	1.0
M23	ACC	2	hsa-miR-579-002398	0.0	Amp	0.0	100.0	Undetermined	Undetermined	Undetermined	-	true	0.040094722	true	3.0	39.0	false	2.0	0.0	0.0	0.0	0.0	0.0	0.0	0.0	0.0	0.0	1.0	0.0	0.0	0.0	0.0	0.0	0.0	0.0	0.0	0.0	0.0	0.0	0.0	1.0
M24	ACC	2	hsa-miR-582-3p-002399	0.90408313	Amp	0.82038635	100.0	31.534565	31.534565	31.534565	-	true	0.04	true	3.0	28.0	false	1.0	0.0	0.0	0.0	0.0	0.0	0.0	0.0	0.0	0.0	0.0	0.0	1.0	0.0	0.0	0.0	0.0	0.0	0.0	0.0	0.0	0.0	0.0	0.0
N1	ACC	2	hsa-miR-582-5p-001983	0.0	Amp	0.0	100.0	Undetermined	Undetermined	Undetermined	-	true	0.04	true	3.0	39.0	false	3.0	0.0	0.0	0.0	0.0	0.0	0.0	0.0	0.0	0.0	1.0	0.0	1.0	0.0	0.0	0.0	0.0	0.0	0.0	0.0	0.0	0.0	0.0	1.0
N2	ACC	2	hsa-miR-589-002409	0.0	No Amp	0.0	100.0	Undetermined	Undetermined	Undetermined	-	true	0.2	true	3.0	39.0	false	3.0	0.0	0.0	0.0	0.0	0.0	0.0	0.0	0.0	0.0	1.0	0.0	1.0	0.0	0.0	0.0	0.0	0.0	0.0	0.0	0.0	0.0	0.0	1.0
N3	ACC	2	hsa-miR-590-5p-001984	0.0	Amp	0.0	100.0	Undetermined	Undetermined	Undetermined	-	true	0.19900408	true	3.0	39.0	false	2.0	0.0	0.0	0.0	0.0	0.0	0.0	0.0	0.0	0.0	1.0	0.0	0.0	0.0	0.0	0.0	0.0	0.0	0.0	0.0	0.0	0.0	0.0	1.0
N4	ACC	2	hsa-miR-597-001551	1.2154574	Amp	0.8903017	100.0	30.884083	30.884083	30.884083	-	true	0.080053516	true	3.0	27.0	false	0.0	0.0	0.0	0.0	0.0	0.0	0.0	0.0	0.0	0.0	0.0	0.0	0.0	0.0	0.0	0.0	0.0	0.0	0.0	0.0	0.0	0.0	0.0	0.0
N5	ACC	2	hsa-miR-598-001988	0.0	Amp	0.0	100.0	Undetermined	Undetermined	Undetermined	-	true	0.11389356	true	3.0	39.0	false	2.0	0.0	0.0	0.0	0.0	0.0	0.0	0.0	0.0	0.0	1.0	0.0	0.0	0.0	0.0	0.0	0.0	0.0	0.0	0.0	0.0	0.0	0.0	1.0
N6	ACC	2	mmu-miR-615-001960	0.0	Amp	0.0	100.0	Undetermined	Undetermined	Undetermined	-	true	0.04	true	3.0	39.0	false	3.0	0.0	0.0	0.0	0.0	0.0	0.0	0.0	0.0	0.0	1.0	0.0	1.0	0.0	0.0	0.0	0.0	0.0	0.0	0.0	0.0	0.0	0.0	1.0
N7	ACC	2	hsa-miR-615-5p-002353	0.0	No Amp	0.0	100.0	Undetermined	Undetermined	Undetermined	-	true	0.04	true	3.0	39.0	false	3.0	0.0	0.0	0.0	0.0	0.0	0.0	0.0	0.0	0.0	1.0	0.0	1.0	0.0	0.0	0.0	0.0	0.0	0.0	0.0	0.0	0.0	0.0	1.0
N8	ACC	2	hsa-miR-616-002414	0.0	No Amp	0.0	100.0	Undetermined	Undetermined	Undetermined	-	true	0.2	true	3.0	39.0	false	3.0	0.0	0.0	0.0	0.0	0.0	0.0	0.0	0.0	0.0	1.0	0.0	1.0	0.0	0.0	0.0	0.0	0.0	0.0	0.0	0.0	0.0	0.0	1.0
N9	ACC	2	hsa-miR-618-001593	0.9547446	Amp	0.69258285	100.0	34.620285	34.620285	34.620285	-	true	0.04	true	3.0	32.0	false	2.0	0.0	0.0	0.0	0.0	0.0	0.0	0.0	0.0	0.0	0.0	0.0	1.0	0.0	0.0	0.0	0.0	0.0	0.0	0.0	0.0	0.0	0.0	1.0
N10	ACC	2	hsa-miR-624-002430	0.0	Amp	0.0	100.0	Undetermined	Undetermined	Undetermined	-	true	0.2	true	3.0	39.0	false	3.0	0.0	0.0	0.0	0.0	0.0	0.0	0.0	0.0	0.0	1.0	0.0	1.0	0.0	0.0	0.0	0.0	0.0	0.0	0.0	0.0	0.0	0.0	1.0
N11	ACC	2	hsa-miR-625-002431	0.0	No Amp	0.0	100.0	Undetermined	Undetermined	Undetermined	-	true	0.06482769	true	3.0	39.0	false	2.0	0.0	0.0	0.0	0.0	0.0	0.0	0.0	0.0	0.0	1.0	0.0	0.0	0.0	0.0	0.0	0.0	0.0	0.0	0.0	0.0	0.0	0.0	1.0
N12	ACC	2	hsa-miR-627-001560	0.0	No Amp	0.0	100.0	Undetermined	Undetermined	Undetermined	-	true	0.04	true	3.0	39.0	false	3.0	0.0	0.0	0.0	0.0	0.0	0.0	0.0	0.0	0.0	1.0	0.0	1.0	0.0	0.0	0.0	0.0	0.0	0.0	0.0	0.0	0.0	0.0	1.0
N13	ACC	2	hsa-miR-628-5p-002433	0.60954523	Amp	0.0	100.0	Undetermined	Undetermined	Undetermined	-	true	0.06670603	true	3.0	32.0	false	1.0	0.0	0.0	0.0	0.0	0.0	0.0	0.0	0.0	0.0	0.0	0.0	0.0	0.0	0.0	0.0	0.0	0.0	0.0	0.0	0.0	0.0	0.0	1.0
N14	ACC	2	hsa-miR-629-002436	0.0	Amp	0.0	100.0	Undetermined	Undetermined	Undetermined	-	true	0.2	true	3.0	39.0	false	3.0	0.0	0.0	0.0	0.0	0.0	0.0	0.0	0.0	0.0	1.0	0.0	1.0	0.0	0.0	0.0	0.0	0.0	0.0	0.0	0.0	0.0	0.0	1.0
N15	ACC	2	hsa-miR-636-002088	1.0598221	Amp	0.86443037	100.0	29.914986	29.914986	29.914986	-	true	0.04	true	3.0	27.0	false	1.0	0.0	0.0	0.0	0.0	0.0	0.0	0.0	0.0	0.0	0.0	0.0	1.0	0.0	0.0	0.0	0.0	0.0	0.0	0.0	0.0	0.0	0.0	0.0
N16	ACC	2	hsa-miR-642-001592	0.0	No Amp	0.0	100.0	Undetermined	Undetermined	Undetermined	-	true	0.2	true	3.0	39.0	false	3.0	0.0	0.0	0.0	0.0	0.0	0.0	0.0	0.0	0.0	1.0	0.0	1.0	0.0	0.0	0.0	0.0	0.0	0.0	0.0	0.0	0.0	0.0	1.0
N17	ACC	2	hsa-miR-651-001604	0.0	Amp	0.0	100.0	Undetermined	Undetermined	Undetermined	-	true	0.14892885	true	3.0	39.0	false	2.0	0.0	0.0	0.0	0.0	0.0	0.0	0.0	0.0	0.0	1.0	0.0	0.0	0.0	0.0	0.0	0.0	0.0	0.0	0.0	0.0	0.0	0.0	1.0
N18	ACC	2	hsa-miR-652-002352	0.0	Amp	0.0	100.0	Undetermined	Undetermined	Undetermined	-	true	0.058599915	true	3.0	39.0	false	2.0	0.0	0.0	0.0	0.0	0.0	0.0	0.0	0.0	0.0	1.0	0.0	0.0	0.0	0.0	0.0	0.0	0.0	0.0	0.0	0.0	0.0	0.0	1.0
N19	ACC	2	hsa-miR-653-002292	0.0	Amp	0.0	100.0	Undetermined	Undetermined	Undetermined	-	true	0.2	true	3.0	39.0	false	3.0	0.0	0.0	0.0	0.0	0.0	0.0	0.0	0.0	0.0	1.0	0.0	1.0	0.0	0.0	0.0	0.0	0.0	0.0	0.0	0.0	0.0	0.0	1.0
N20	ACC	2	hsa-miR-654-3p-002239	0.0	Amp	0.0	100.0	Undetermined	Undetermined	Undetermined	-	true	0.31993234	true	3.0	39.0	false	2.0	0.0	0.0	0.0	0.0	0.0	0.0	0.0	0.0	0.0	1.0	0.0	0.0	0.0	0.0	0.0	0.0	0.0	0.0	0.0	0.0	0.0	0.0	1.0
N21	ACC	2	hsa-miR-654-001611	0.0	No Amp	0.0	100.0	Undetermined	Undetermined	Undetermined	-	true	0.2	true	3.0	39.0	false	3.0	0.0	0.0	0.0	0.0	0.0	0.0	0.0	0.0	0.0	1.0	0.0	1.0	0.0	0.0	0.0	0.0	0.0	0.0	0.0	0.0	0.0	0.0	1.0
N22	ACC	2	hsa-miR-655-001612	0.0	Amp	0.0	100.0	Undetermined	Undetermined	Undetermined	-	true	0.08689698	true	3.0	39.0	false	2.0	0.0	0.0	0.0	0.0	0.0	0.0	0.0	0.0	0.0	1.0	0.0	0.0	0.0	0.0	0.0	0.0	0.0	0.0	0.0	0.0	0.0	0.0	1.0
N23	ACC	2	hsa-miR-660-001515	0.0	Amp	0.0	100.0	Undetermined	Undetermined	Undetermined	-	true	0.114044644	true	3.0	39.0	false	2.0	0.0	0.0	0.0	0.0	0.0	0.0	0.0	0.0	0.0	1.0	0.0	0.0	0.0	0.0	0.0	0.0	0.0	0.0	0.0	0.0	0.0	0.0	1.0
N24	ACC	2	hsa-miR-671-3p-002322	0.0	Amp	0.0	100.0	Undetermined	Undetermined	Undetermined	-	true	0.086201236	true	3.0	39.0	false	2.0	0.0	0.0	0.0	0.0	0.0	0.0	0.0	0.0	0.0	1.0	0.0	0.0	0.0	0.0	0.0	0.0	0.0	0.0	0.0	0.0	0.0	0.0	1.0
O1	ACC	2	hsa-miR-672-002327	0.40443435	Amp	0.0	100.0	Undetermined	Undetermined	Undetermined	-	true	0.2	true	3.0	33.0	false	2.0	0.0	0.0	0.0	0.0	0.0	0.0	0.0	0.0	0.0	0.0	0.0	1.0	0.0	0.0	0.0	0.0	0.0	0.0	0.0	0.0	0.0	0.0	1.0
O2	ACC	2	hsa-miR-674-002021	0.0	Amp	0.0	100.0	Undetermined	Undetermined	Undetermined	-	true	0.2	true	3.0	39.0	false	3.0	0.0	0.0	0.0	0.0	0.0	0.0	0.0	0.0	0.0	1.0	0.0	1.0	0.0	0.0	0.0	0.0	0.0	0.0	0.0	0.0	0.0	0.0	1.0
O3	ACC	2	hsa-miR-708-002341	0.91410625	Amp	0.7605041	100.0	31.94427	31.94427	31.94427	-	true	0.04	true	3.0	28.0	false	2.0	0.0	0.0	0.0	0.0	0.0	0.0	0.0	0.0	0.0	0.0	0.0	1.0	0.0	0.0	0.0	0.0	0.0	0.0	0.0	0.0	0.0	0.0	1.0
O4	ACC	2	hsa-miR-744-002324	0.0	Amp	0.0	100.0	Undetermined	Undetermined	Undetermined	-	true	0.09753264	true	3.0	39.0	false	2.0	0.0	0.0	0.0	0.0	0.0	0.0	0.0	0.0	0.0	1.0	0.0	0.0	0.0	0.0	0.0	0.0	0.0	0.0	0.0	0.0	0.0	0.0	1.0
O5	ACC	2	hsa-miR-758-001990	0.0	Amp	0.0	100.0	Undetermined	Undetermined	Undetermined	-	true	0.040956605	true	3.0	39.0	false	2.0	0.0	0.0	0.0	0.0	0.0	0.0	0.0	0.0	0.0	1.0	0.0	0.0	0.0	0.0	0.0	0.0	0.0	0.0	0.0	0.0	0.0	0.0	1.0
O6	ACC	2	hsa-miR-871-002354	0.0	No Amp	0.0	100.0	Undetermined	Undetermined	Undetermined	-	true	0.2	true	3.0	39.0	false	3.0	0.0	0.0	0.0	0.0	0.0	0.0	0.0	0.0	0.0	1.0	0.0	1.0	0.0	0.0	0.0	0.0	0.0	0.0	0.0	0.0	0.0	0.0	1.0
O7	ACC	2	hsa-miR-872-002264	0.0	Amp	0.0	100.0	Undetermined	Undetermined	Undetermined	-	true	0.2	true	3.0	39.0	false	3.0	0.0	0.0	0.0	0.0	0.0	0.0	0.0	0.0	0.0	1.0	0.0	1.0	0.0	0.0	0.0	0.0	0.0	0.0	0.0	0.0	0.0	0.0	1.0
O8	ACC	2	hsa-miR-873-002356	0.0	Amp	0.0	100.0	Undetermined	Undetermined	Undetermined	-	true	0.04	true	3.0	39.0	false	3.0	0.0	0.0	0.0	0.0	0.0	0.0	0.0	0.0	0.0	1.0	0.0	1.0	0.0	0.0	0.0	0.0	0.0	0.0	0.0	0.0	0.0	0.0	1.0
O9	ACC	2	hsa-miR-874-002268	0.0	Amp	0.0	100.0	Undetermined	Undetermined	Undetermined	-	true	0.04	true	3.0	39.0	false	3.0	0.0	0.0	0.0	0.0	0.0	0.0	0.0	0.0	0.0	1.0	0.0	1.0	0.0	0.0	0.0	0.0	0.0	0.0	0.0	0.0	0.0	0.0	1.0
O10	ACC	2	hsa-miR-875-3p-002204	0.0	Amp	0.0	100.0	Undetermined	Undetermined	Undetermined	-	true	0.2	true	3.0	39.0	false	3.0	0.0	0.0	0.0	0.0	0.0	0.0	0.0	0.0	0.0	1.0	0.0	1.0	0.0	0.0	0.0	0.0	0.0	0.0	0.0	0.0	0.0	0.0	1.0
O11	ACC	2	hsa-miR-876-3p-002225	0.0	Amp	0.0	100.0	Undetermined	Undetermined	Undetermined	-	true	0.2	true	3.0	39.0	false	3.0	0.0	0.0	0.0	0.0	0.0	0.0	0.0	0.0	0.0	1.0	0.0	1.0	0.0	0.0	0.0	0.0	0.0	0.0	0.0	0.0	0.0	0.0	1.0
O12	ACC	2	hsa-miR-876-5p-002205	0.0	Amp	0.37680438	100.0	20.942736	20.942736	20.942736	-	true	0.04	true	3.0	7.0	false	2.0	0.0	0.0	0.0	0.0	0.0	0.0	0.0	0.0	0.0	0.0	0.0	1.0	0.0	0.0	0.0	0.0	0.0	0.0	0.0	0.0	0.0	0.0	1.0
O13	ACC	2	hsa-miR-885-3p-002372	0.0	Amp	0.0	100.0	Undetermined	Undetermined	Undetermined	-	true	0.04	true	3.0	39.0	false	3.0	0.0	0.0	0.0	0.0	0.0	0.0	0.0	0.0	0.0	1.0	0.0	1.0	0.0	0.0	0.0	0.0	0.0	0.0	0.0	0.0	0.0	0.0	1.0
O14	ACC	2	hsa-miR-885-5p-002296	1.0827644	Amp	0.8503978	100.0	31.534607	31.534607	31.534607	-	true	0.062083054	true	3.0	28.0	false	0.0	0.0	0.0	0.0	0.0	0.0	0.0	0.0	0.0	0.0	0.0	0.0	0.0	0.0	0.0	0.0	0.0	0.0	0.0	0.0	0.0	0.0	0.0	0.0
O15	ACC	2	hsa-miR-886-3p-002194	0.6872898	Amp	0.72659636	100.0	33.792374	33.792374	33.792374	-	true	0.04	true	3.0	30.0	false	2.0	0.0	0.0	0.0	0.0	0.0	0.0	0.0	0.0	0.0	0.0	0.0	1.0	0.0	0.0	0.0	0.0	0.0	0.0	0.0	0.0	0.0	0.0	1.0
O16	ACC	2	hsa-miR-886-5p-002193	0.0	Amp	0.0	100.0	Undetermined	Undetermined	Undetermined	-	true	0.050173655	true	3.0	39.0	false	2.0	0.0	0.0	0.0	0.0	0.0	0.0	0.0	0.0	0.0	1.0	0.0	0.0	0.0	0.0	0.0	0.0	0.0	0.0	0.0	0.0	0.0	0.0	1.0
O17	ACC	2	hsa-miR-887-002374	0.0	No Amp	0.0	100.0	Undetermined	Undetermined	Undetermined	-	true	0.2	true	3.0	39.0	false	3.0	0.0	0.0	0.0	0.0	0.0	0.0	0.0	0.0	0.0	1.0	0.0	1.0	0.0	0.0	0.0	0.0	0.0	0.0	0.0	0.0	0.0	0.0	1.0
O18	ACC	2	hsa-miR-888-002212	0.0	Amp	0.0	100.0	Undetermined	Undetermined	Undetermined	-	true	0.2	true	3.0	39.0	false	3.0	0.0	0.0	0.0	0.0	0.0	0.0	0.0	0.0	0.0	1.0	0.0	1.0	0.0	0.0	0.0	0.0	0.0	0.0	0.0	0.0	0.0	0.0	1.0
O19	ACC	2	hsa-miR-889-002202	0.0	Amp	0.0	100.0	Undetermined	Undetermined	Undetermined	-	true	0.110265814	true	3.0	39.0	false	2.0	0.0	0.0	0.0	0.0	0.0	0.0	0.0	0.0	0.0	1.0	0.0	0.0	0.0	0.0	0.0	0.0	0.0	0.0	0.0	0.0	0.0	0.0	1.0
O20	ACC	2	hsa-miR-890-002209	0.0	Amp	0.0	100.0	Undetermined	Undetermined	Undetermined	-	true	0.2	true	3.0	39.0	false	3.0	0.0	0.0	0.0	0.0	0.0	0.0	0.0	0.0	0.0	1.0	0.0	1.0	0.0	0.0	0.0	0.0	0.0	0.0	0.0	0.0	0.0	0.0	1.0
O21	ACC	2	hsa-miR-891a-002191	0.0	Amp	0.0	100.0	Undetermined	Undetermined	Undetermined	-	true	0.2	true	3.0	39.0	false	3.0	0.0	0.0	0.0	0.0	0.0	0.0	0.0	0.0	0.0	1.0	0.0	1.0	0.0	0.0	0.0	0.0	0.0	0.0	0.0	0.0	0.0	0.0	1.0
O22	ACC	2	hsa-miR-891b-002210	0.0	Amp	0.0	100.0	Undetermined	Undetermined	Undetermined	-	true	0.2	true	3.0	39.0	false	3.0	0.0	0.0	0.0	0.0	0.0	0.0	0.0	0.0	0.0	1.0	0.0	1.0	0.0	0.0	0.0	0.0	0.0	0.0	0.0	0.0	0.0	0.0	1.0
O23	ACC	2	hsa-miR-892a-002195	0.0	Amp	0.0	100.0	Undetermined	Undetermined	Undetermined	-	true	0.2	true	3.0	39.0	false	3.0	0.0	0.0	0.0	0.0	0.0	0.0	0.0	0.0	0.0	1.0	0.0	1.0	0.0	0.0	0.0	0.0	0.0	0.0	0.0	0.0	0.0	0.0	1.0
O24	ACC	2	hsa-miR-147-000469	0.0	Amp	0.0	100.0	Undetermined	Undetermined	Undetermined	-	true	0.04	true	3.0	39.0	false	3.0	0.0	0.0	0.0	0.0	0.0	0.0	0.0	0.0	0.0	1.0	0.0	1.0	0.0	0.0	0.0	0.0	0.0	0.0	0.0	0.0	0.0	0.0	1.0
P1	ACC	2	hsa-miR-208-000511	0.5728115	Amp	0.16422708	100.0	33.608917	33.608917	33.608917	-	true	0.04	true	3.0	7.0	false	2.0	0.0	0.0	0.0	0.0	0.0	0.0	0.0	0.0	0.0	0.0	0.0	1.0	0.0	0.0	0.0	0.0	0.0	0.0	0.0	0.0	0.0	0.0	1.0
P2	ACC	2	hsa-miR-211-000514	0.0	No Amp	0.0	100.0	Undetermined	Undetermined	Undetermined	-	true	0.041412104	true	3.0	39.0	false	2.0	0.0	0.0	0.0	0.0	0.0	0.0	0.0	0.0	0.0	1.0	0.0	0.0	0.0	0.0	0.0	0.0	0.0	0.0	0.0	0.0	0.0	0.0	1.0
P3	ACC	2	hsa-miR-212-000515	1.157047	Amp	0.8898521	100.0	31.508501	31.508501	31.508501	-	true	0.059283715	true	3.0	27.0	false	0.0	0.0	0.0	0.0	0.0	0.0	0.0	0.0	0.0	0.0	0.0	0.0	0.0	0.0	0.0	0.0	0.0	0.0	0.0	0.0	0.0	0.0	0.0	0.0
P4	ACC	2	hsa-miR-219-1-3p-002095	0.0	No Amp	0.0	100.0	Undetermined	Undetermined	Undetermined	-	true	0.2	true	3.0	39.0	false	3.0	0.0	0.0	0.0	0.0	0.0	0.0	0.0	0.0	0.0	1.0	0.0	1.0	0.0	0.0	0.0	0.0	0.0	0.0	0.0	0.0	0.0	0.0	1.0
P5	ACC	2	hsa-miR-219-2-3p-002390	0.0	No Amp	0.0	100.0	Undetermined	Undetermined	Undetermined	-	true	0.2	true	3.0	39.0	false	3.0	0.0	0.0	0.0	0.0	0.0	0.0	0.0	0.0	0.0	1.0	0.0	1.0	0.0	0.0	0.0	0.0	0.0	0.0	0.0	0.0	0.0	0.0	1.0
P6	ACC	2	hsa-miR-220-000523	0.936037	Amp	0.63173836	100.0	34.3695	34.3695	34.3695	-	true	0.044830732	true	3.0	31.0	false	1.0	0.0	0.0	0.0	0.0	0.0	0.0	0.0	0.0	0.0	0.0	0.0	0.0	0.0	0.0	0.0	0.0	0.0	0.0	0.0	0.0	0.0	0.0	1.0
P7	ACC	2	hsa-miR-220b-002206	0.8960572	Amp	0.86740494	100.0	32.782776	32.782776	32.782776	-	true	0.04	true	3.0	29.0	false	1.0	0.0	0.0	0.0	0.0	0.0	0.0	0.0	0.0	0.0	0.0	0.0	1.0	0.0	0.0	0.0	0.0	0.0	0.0	0.0	0.0	0.0	0.0	0.0
P8	ACC	2	hsa-miR-220c-002211	0.0	No Amp	0.0	100.0	Undetermined	Undetermined	Undetermined	-	true	0.2	true	3.0	39.0	false	3.0	0.0	0.0	0.0	0.0	0.0	0.0	0.0	0.0	0.0	1.0	0.0	1.0	0.0	0.0	0.0	0.0	0.0	0.0	0.0	0.0	0.0	0.0	1.0
P9	ACC	2	hsa-miR-298-002190	0.0	Amp	0.0	100.0	Undetermined	Undetermined	Undetermined	-	true	0.2	true	3.0	39.0	false	3.0	0.0	0.0	0.0	0.0	0.0	0.0	0.0	0.0	0.0	1.0	0.0	1.0	0.0	0.0	0.0	0.0	0.0	0.0	0.0	0.0	0.0	0.0	1.0
P10	ACC	2	hsa-miR-325-000540	0.0	Amp	0.0	100.0	Undetermined	Undetermined	Undetermined	-	true	0.2	true	3.0	39.0	false	3.0	0.0	0.0	0.0	0.0	0.0	0.0	0.0	0.0	0.0	1.0	0.0	1.0	0.0	0.0	0.0	0.0	0.0	0.0	0.0	0.0	0.0	0.0	1.0
P11	ACC	2	hsa-miR-346-000553	0.99457043	Amp	0.7241154	100.0	26.984962	26.984962	26.984962	-	true	0.04	true	3.0	24.0	false	2.0	0.0	0.0	0.0	0.0	0.0	0.0	0.0	0.0	0.0	0.0	0.0	1.0	0.0	0.0	0.0	0.0	0.0	0.0	0.0	0.0	0.0	0.0	1.0
P12	ACC	2	hsa-miR-376c-002122	0.0	No Amp	0.0	100.0	Undetermined	Undetermined	Undetermined	-	true	0.09978616	true	3.0	39.0	false	2.0	0.0	0.0	0.0	0.0	0.0	0.0	0.0	0.0	0.0	1.0	0.0	0.0	0.0	0.0	0.0	0.0	0.0	0.0	0.0	0.0	0.0	0.0	1.0
P13	ACC	2	hsa-miR-384-000574	0.0	No Amp	0.0	100.0	Undetermined	Undetermined	Undetermined	-	true	0.2	true	3.0	39.0	false	3.0	0.0	0.0	0.0	0.0	0.0	0.0	0.0	0.0	0.0	1.0	0.0	1.0	0.0	0.0	0.0	0.0	0.0	0.0	0.0	0.0	0.0	0.0	1.0
P14	ACC	2	hsa-miR-412-001023	0.0	No Amp	0.0	100.0	Undetermined	Undetermined	Undetermined	-	true	0.2	true	3.0	39.0	false	3.0	0.0	0.0	0.0	0.0	0.0	0.0	0.0	0.0	0.0	1.0	0.0	1.0	0.0	0.0	0.0	0.0	0.0	0.0	0.0	0.0	0.0	0.0	1.0
P15	ACC	2	hsa-miR-448-001029	0.0	Amp	0.0	100.0	Undetermined	Undetermined	Undetermined	-	true	0.2	true	3.0	39.0	false	3.0	0.0	0.0	0.0	0.0	0.0	0.0	0.0	0.0	0.0	1.0	0.0	1.0	0.0	0.0	0.0	0.0	0.0	0.0	0.0	0.0	0.0	0.0	1.0
P16	ACC	2	hsa-miR-492-001039	0.0	Amp	0.0	100.0	Undetermined	Undetermined	Undetermined	-	true	0.04	true	3.0	39.0	false	3.0	0.0	0.0	0.0	0.0	0.0	0.0	0.0	0.0	0.0	1.0	0.0	1.0	0.0	0.0	0.0	0.0	0.0	0.0	0.0	0.0	0.0	0.0	1.0
P17	ACC	2	hsa-miR-506-001050	0.0	No Amp	0.0	100.0	Undetermined	Undetermined	Undetermined	-	true	0.2	true	3.0	27.0	false	2.0	0.0	0.0	0.0	0.0	0.0	0.0	0.0	0.0	0.0	0.0	0.0	1.0	0.0	0.0	0.0	0.0	0.0	0.0	0.0	0.0	0.0	0.0	1.0
P18	ACC	2	hsa-miR-509-3-5p-002155	0.0	Amp	0.0	100.0	Undetermined	Undetermined	Undetermined	-	true	0.2	true	3.0	39.0	false	3.0	0.0	0.0	0.0	0.0	0.0	0.0	0.0	0.0	0.0	1.0	0.0	1.0	0.0	0.0	0.0	0.0	0.0	0.0	0.0	0.0	0.0	0.0	1.0
P19	ACC	2	hsa-miR-511-001111	0.72629565	Amp	0.60315174	100.0	33.318104	33.318104	33.318104	-	true	0.04	true	3.0	29.0	false	2.0	0.0	0.0	0.0	0.0	0.0	0.0	0.0	0.0	0.0	0.0	0.0	1.0	0.0	0.0	0.0	0.0	0.0	0.0	0.0	0.0	0.0	0.0	1.0
P20	ACC	2	hsa-miR-517b-001152	0.6851946	Amp	0.0	100.0	Undetermined	Undetermined	Undetermined	-	true	0.2	true	3.0	33.0	false	2.0	0.0	0.0	0.0	0.0	0.0	0.0	0.0	0.0	0.0	0.0	0.0	1.0	0.0	0.0	0.0	0.0	0.0	0.0	0.0	0.0	0.0	0.0	1.0
P21	ACC	2	hsa-miR-519c-001163	0.0	Amp	0.0	100.0	Undetermined	Undetermined	Undetermined	-	true	0.2	true	3.0	39.0	false	3.0	0.0	0.0	0.0	0.0	0.0	0.0	0.0	0.0	0.0	1.0	0.0	1.0	0.0	0.0	0.0	0.0	0.0	0.0	0.0	0.0	0.0	0.0	1.0
P22	ACC	2	hsa-miR-520b-001116	0.5381952	Amp	0.0	100.0	Undetermined	Undetermined	Undetermined	-	true	0.043109205	true	3.0	39.0	false	2.0	0.0	0.0	0.0	0.0	0.0	0.0	0.0	0.0	0.0	1.0	0.0	0.0	0.0	0.0	0.0	0.0	0.0	0.0	0.0	0.0	0.0	0.0	1.0
P23	ACC	2	hsa-miR-520e-001119	0.0	Amp	0.0	100.0	Undetermined	Undetermined	Undetermined	-	true	0.04	true	3.0	39.0	false	3.0	0.0	0.0	0.0	0.0	0.0	0.0	0.0	0.0	0.0	1.0	0.0	1.0	0.0	0.0	0.0	0.0	0.0	0.0	0.0	0.0	0.0	0.0	1.0
P24	ACC	2	hsa-miR-520f-001120	0.0	No Amp	0.0	100.0	Undetermined	Undetermined	Undetermined	-	true	0.1724354	true	3.0	39.0	false	2.0	0.0	0.0	0.0	0.0	0.0	0.0	0.0	0.0	0.0	1.0	0.0	0.0	0.0	0.0	0.0	0.0	0.0	0.0	0.0	0.0	0.0	0.0	1.0
A1	ACC	5	hsa-let-7a-000377	0.7003837	Amp	0.31417516	100.0	38.19828	38.19828	38.19828	-	true	0.053960834	true	3.0	33.0	false	1.0	0.0	0.0	0.0	0.0	0.0	0.0	0.0	0.0	0.0	0.0	0.0	0.0	0.0	0.0	0.0	0.0	0.0	0.0	0.0	0.0	0.0	0.0	1.0
A2	ACC	5	hsa-let-7c-000379	0.0	Inconclusive	0.0	100.0	Undetermined	Undetermined	Undetermined	-	true	0.17273867	true	3.0	39.0	false	2.0	0.0	0.0	0.0	0.0	0.0	0.0	0.0	0.0	0.0	1.0	0.0	0.0	0.0	0.0	0.0	0.0	0.0	0.0	0.0	0.0	0.0	0.0	1.0
A3	ACC	5	hsa-let-7d-002283	1.3289524	Amp	0.9916361	100.0	31.91507	31.91507	31.91507	-	true	0.051608104	true	3.0	28.0	false	0.0	0.0	0.0	0.0	0.0	0.0	0.0	0.0	0.0	0.0	0.0	0.0	0.0	0.0	0.0	0.0	0.0	0.0	0.0	0.0	0.0	0.0	0.0	0.0
A4	ACC	5	hsa-let-7e-002406	1.2643145	Amp	0.987116	100.0	30.992933	30.992933	30.992933	-	true	0.105099745	true	3.0	26.0	false	0.0	0.0	0.0	0.0	0.0	0.0	0.0	0.0	0.0	0.0	0.0	0.0	0.0	0.0	0.0	0.0	0.0	0.0	0.0	0.0	0.0	0.0	0.0	0.0
A5	ACC	5	hsa-let-7f-000382	0.0	Amp	0.0	100.0	Undetermined	Undetermined	Undetermined	-	true	0.04	true	3.0	39.0	false	3.0	0.0	0.0	0.0	0.0	0.0	0.0	0.0	0.0	0.0	1.0	0.0	1.0	0.0	0.0	0.0	0.0	0.0	0.0	0.0	0.0	0.0	0.0	1.0
A6	ACC	5	hsa-let-7g-002282	0.7914875	Amp	0.3038129	100.0	38.127876	38.127876	38.127876	-	true	0.102481976	true	3.0	31.0	false	1.0	0.0	0.0	0.0	0.0	0.0	0.0	0.0	0.0	0.0	0.0	0.0	0.0	0.0	0.0	0.0	0.0	0.0	0.0	0.0	0.0	0.0	0.0	1.0
A7	ACC	5	hsa-miR-1-002222	0.0	Amp	0.0	100.0	Undetermined	Undetermined	Undetermined	-	true	0.19920623	true	3.0	39.0	false	2.0	0.0	0.0	0.0	0.0	0.0	0.0	0.0	0.0	0.0	1.0	0.0	0.0	0.0	0.0	0.0	0.0	0.0	0.0	0.0	0.0	0.0	0.0	1.0
A8	ACC	5	hsa-miR-9-000583	0.0	Amp	0.0	100.0	Undetermined	Undetermined	Undetermined	-	true	0.06101114	true	3.0	39.0	false	2.0	0.0	0.0	0.0	0.0	0.0	0.0	0.0	0.0	0.0	1.0	0.0	0.0	0.0	0.0	0.0	0.0	0.0	0.0	0.0	0.0	0.0	0.0	1.0
A9	ACC	5	hsa-miR-10a-000387	0.0	Amp	0.0	100.0	Undetermined	Undetermined	Undetermined	-	true	0.14660844	true	3.0	39.0	false	2.0	0.0	0.0	0.0	0.0	0.0	0.0	0.0	0.0	0.0	1.0	0.0	0.0	0.0	0.0	0.0	0.0	0.0	0.0	0.0	0.0	0.0	0.0	1.0
A10	ACC	5	hsa-miR-10b-002218	0.0	Inconclusive	0.0	100.0	Undetermined	Undetermined	Undetermined	-	true	0.2	true	3.0	39.0	false	3.0	0.0	0.0	0.0	0.0	0.0	0.0	0.0	0.0	0.0	1.0	0.0	1.0	0.0	0.0	0.0	0.0	0.0	0.0	0.0	0.0	0.0	0.0	1.0
A11	ACC	5	U6 snRNA-001973	1.130107	Amp	0.9753638	100.0	30.601353	30.601353	30.601353	-	true	0.043746606	true	3.0	27.0	false	0.0	0.0	0.0	0.0	0.0	0.0	0.0	0.0	0.0	0.0	0.0	0.0	0.0	0.0	0.0	0.0	0.0	0.0	0.0	0.0	0.0	0.0	0.0	0.0
A12	ACC	5	U6 snRNA-001973	1.1302837	Amp	0.9690105	100.0	31.074577	31.074577	31.074577	-	true	0.043746606	true	3.0	28.0	false	0.0	0.0	0.0	0.0	0.0	0.0	0.0	0.0	0.0	0.0	0.0	0.0	0.0	0.0	0.0	0.0	0.0	0.0	0.0	0.0	0.0	0.0	0.0	0.0
A13	ACC	5	hsa-miR-15a-000389	0.0	Amp	0.0	100.0	Undetermined	Undetermined	Undetermined	-	true	0.04	true	3.0	39.0	false	3.0	0.0	0.0	0.0	0.0	0.0	0.0	0.0	0.0	0.0	1.0	0.0	1.0	0.0	0.0	0.0	0.0	0.0	0.0	0.0	0.0	0.0	0.0	1.0
A14	ACC	5	hsa-miR-15b-000390	1.2497777	Amp	0.988277	100.0	31.765152	31.765152	31.765152	-	true	0.09237084	true	3.0	27.0	false	0.0	0.0	0.0	0.0	0.0	0.0	0.0	0.0	0.0	0.0	0.0	0.0	0.0	0.0	0.0	0.0	0.0	0.0	0.0	0.0	0.0	0.0	0.0	0.0
A15	ACC	5	hsa-miR-16-000391	1.3486445	Amp	0.9903695	100.0	30.03318	30.03318	30.03318	-	true	0.17833437	true	3.0	25.0	false	0.0	0.0	0.0	0.0	0.0	0.0	0.0	0.0	0.0	0.0	0.0	0.0	0.0	0.0	0.0	0.0	0.0	0.0	0.0	0.0	0.0	0.0	0.0	0.0
A16	ACC	5	hsa-miR-17-002308	1.309104	Amp	0.99438536	100.0	28.037823	28.037823	28.037823	-	true	0.06365445	true	3.0	24.0	false	0.0	0.0	0.0	0.0	0.0	0.0	0.0	0.0	0.0	0.0	0.0	0.0	0.0	0.0	0.0	0.0	0.0	0.0	0.0	0.0	0.0	0.0	0.0	0.0
A17	ACC	5	hsa-miR-18a-002422	0.8041068	Amp	0.9321073	100.0	33.435986	33.435986	33.435986	-	true	0.04	true	3.0	29.0	false	1.0	0.0	0.0	0.0	0.0	0.0	0.0	0.0	0.0	0.0	0.0	0.0	1.0	0.0	0.0	0.0	0.0	0.0	0.0	0.0	0.0	0.0	0.0	0.0
A18	ACC	5	hsa-miR-18b-002217	0.0	Amp	0.0	100.0	Undetermined	Undetermined	Undetermined	-	true	0.04	true	3.0	39.0	false	3.0	0.0	0.0	0.0	0.0	0.0	0.0	0.0	0.0	0.0	1.0	0.0	1.0	0.0	0.0	0.0	0.0	0.0	0.0	0.0	0.0	0.0	0.0	1.0
A19	ACC	5	hsa-miR-19a-000395	1.2662967	Amp	0.9851594	100.0	32.129356	32.129356	32.129356	-	true	0.15203354	true	3.0	27.0	false	0.0	0.0	0.0	0.0	0.0	0.0	0.0	0.0	0.0	0.0	0.0	0.0	0.0	0.0	0.0	0.0	0.0	0.0	0.0	0.0	0.0	0.0	0.0	0.0
A20	ACC	5	hsa-miR-19b-000396	1.2408245	Amp	0.9896783	100.0	27.95962	27.95962	27.95962	-	true	0.13139611	true	3.0	23.0	false	0.0	0.0	0.0	0.0	0.0	0.0	0.0	0.0	0.0	0.0	0.0	0.0	0.0	0.0	0.0	0.0	0.0	0.0	0.0	0.0	0.0	0.0	0.0	0.0
A21	ACC	5	hsa-miR-20a-000580	1.4170102	Amp	0.9890289	100.0	29.713228	29.713228	29.713228	-	true	0.22043937	true	3.0	24.0	false	0.0	0.0	0.0	0.0	0.0	0.0	0.0	0.0	0.0	0.0	0.0	0.0	0.0	0.0	0.0	0.0	0.0	0.0	0.0	0.0	0.0	0.0	0.0	0.0
A22	ACC	5	hsa-miR-20b-001014	1.3945704	Amp	0.98539716	100.0	30.911957	30.911957	30.911957	-	true	0.052274123	true	3.0	28.0	false	0.0	0.0	0.0	0.0	0.0	0.0	0.0	0.0	0.0	0.0	0.0	0.0	0.0	0.0	0.0	0.0	0.0	0.0	0.0	0.0	0.0	0.0	0.0	0.0
A23	ACC	5	hsa-miR-21-000397	1.2569742	Amp	0.98782545	100.0	30.306063	30.306063	30.306063	-	true	0.10287307	true	3.0	26.0	false	0.0	0.0	0.0	0.0	0.0	0.0	0.0	0.0	0.0	0.0	0.0	0.0	0.0	0.0	0.0	0.0	0.0	0.0	0.0	0.0	0.0	0.0	0.0	0.0
A24	ACC	5	hsa-miR-22-000398	0.0	Amp	0.0	100.0	Undetermined	Undetermined	Undetermined	-	true	0.049010873	true	3.0	39.0	false	2.0	0.0	0.0	0.0	0.0	0.0	0.0	0.0	0.0	0.0	1.0	0.0	0.0	0.0	0.0	0.0	0.0	0.0	0.0	0.0	0.0	0.0	0.0	1.0
B1	ACC	5	hsa-miR-23a-000399	0.0	Amp	0.0	100.0	Undetermined	Undetermined	Undetermined	-	true	0.04	true	3.0	39.0	false	3.0	0.0	0.0	0.0	0.0	0.0	0.0	0.0	0.0	0.0	1.0	0.0	1.0	0.0	0.0	0.0	0.0	0.0	0.0	0.0	0.0	0.0	0.0	1.0
B2	ACC	5	hsa-miR-23b-000400	0.0	No Amp	0.0	100.0	Undetermined	Undetermined	Undetermined	-	true	0.09228696	true	3.0	39.0	false	2.0	0.0	0.0	0.0	0.0	0.0	0.0	0.0	0.0	0.0	1.0	0.0	0.0	0.0	0.0	0.0	0.0	0.0	0.0	0.0	0.0	0.0	0.0	1.0
B3	ACC	5	hsa-miR-24-000402	1.2960998	Amp	0.98813224	100.0	28.702572	28.702572	28.702572	-	true	0.16785835	true	3.0	24.0	false	0.0	0.0	0.0	0.0	0.0	0.0	0.0	0.0	0.0	0.0	0.0	0.0	0.0	0.0	0.0	0.0	0.0	0.0	0.0	0.0	0.0	0.0	0.0	0.0
B4	ACC	5	hsa-miR-25-000403	1.5213367	Amp	0.99446166	100.0	32.596626	32.596626	32.596626	-	true	0.14283498	true	3.0	28.0	false	0.0	0.0	0.0	0.0	0.0	0.0	0.0	0.0	0.0	0.0	0.0	0.0	0.0	0.0	0.0	0.0	0.0	0.0	0.0	0.0	0.0	0.0	0.0	0.0
B5	ACC	5	hsa-miR-26a-000405	1.2607191	Amp	0.9804597	100.0	30.768267	30.768267	30.768267	-	true	0.121224076	true	3.0	26.0	false	0.0	0.0	0.0	0.0	0.0	0.0	0.0	0.0	0.0	0.0	0.0	0.0	0.0	0.0	0.0	0.0	0.0	0.0	0.0	0.0	0.0	0.0	0.0	0.0
B6	ACC	5	hsa-miR-26b-000407	1.3438034	Amp	0.987821	100.0	32.429832	32.429832	32.429832	-	true	0.1881009	true	3.0	27.0	false	0.0	0.0	0.0	0.0	0.0	0.0	0.0	0.0	0.0	0.0	0.0	0.0	0.0	0.0	0.0	0.0	0.0	0.0	0.0	0.0	0.0	0.0	0.0	0.0
B7	ACC	5	hsa-miR-27a-000408	1.4493184	Amp	0.9886	100.0	33.063896	33.063896	33.063896	-	true	0.16168486	true	3.0	28.0	false	0.0	0.0	0.0	0.0	0.0	0.0	0.0	0.0	0.0	0.0	0.0	0.0	0.0	0.0	0.0	0.0	0.0	0.0	0.0	0.0	0.0	0.0	0.0	0.0
B8	ACC	5	hsa-miR-27b-000409	1.4354327	Amp	0.97180694	100.0	33.08447	33.08447	33.08447	-	true	0.19898821	true	3.0	28.0	false	0.0	0.0	0.0	0.0	0.0	0.0	0.0	0.0	0.0	0.0	0.0	0.0	0.0	0.0	0.0	0.0	0.0	0.0	0.0	0.0	0.0	0.0	0.0	0.0
B9	ACC	5	hsa-miR-28-3p-002446	1.3343235	Amp	0.9616104	100.0	32.425484	32.425484	32.425484	-	true	0.06368491	true	3.0	29.0	false	0.0	0.0	0.0	0.0	0.0	0.0	0.0	0.0	0.0	0.0	0.0	0.0	0.0	0.0	0.0	0.0	0.0	0.0	0.0	0.0	0.0	0.0	0.0	0.0
B10	ACC	5	hsa-miR-28-000411	0.0	Amp	0.0	100.0	Undetermined	Undetermined	Undetermined	-	true	0.22137266	true	3.0	39.0	false	2.0	0.0	0.0	0.0	0.0	0.0	0.0	0.0	0.0	0.0	1.0	0.0	0.0	0.0	0.0	0.0	0.0	0.0	0.0	0.0	0.0	0.0	0.0	1.0
B11	ACC	5	U6 snRNA-001973	1.0838213	Amp	0.9634813	100.0	31.627502	31.627502	31.627502	-	true	0.043746606	true	3.0	28.0	false	0.0	0.0	0.0	0.0	0.0	0.0	0.0	0.0	0.0	0.0	0.0	0.0	0.0	0.0	0.0	0.0	0.0	0.0	0.0	0.0	0.0	0.0	0.0	0.0
B12	ACC	5	U6 snRNA-001973	1.1965955	Amp	0.90744674	100.0	31.757236	31.757236	31.757236	-	true	0.043746606	true	3.0	28.0	false	0.0	0.0	0.0	0.0	0.0	0.0	0.0	0.0	0.0	0.0	0.0	0.0	0.0	0.0	0.0	0.0	0.0	0.0	0.0	0.0	0.0	0.0	0.0	0.0
B13	ACC	5	hsa-miR-29a-002112	0.0	Amp	0.0	100.0	Undetermined	Undetermined	Undetermined	-	true	0.21288554	true	3.0	39.0	false	2.0	0.0	0.0	0.0	0.0	0.0	0.0	0.0	0.0	0.0	1.0	0.0	0.0	0.0	0.0	0.0	0.0	0.0	0.0	0.0	0.0	0.0	0.0	1.0
B14	ACC	5	hsa-miR-29b-000413	0.0	No Amp	0.0	100.0	Undetermined	Undetermined	Undetermined	-	true	0.24508594	true	3.0	39.0	false	2.0	0.0	0.0	0.0	0.0	0.0	0.0	0.0	0.0	0.0	1.0	0.0	0.0	0.0	0.0	0.0	0.0	0.0	0.0	0.0	0.0	0.0	0.0	1.0
B15	ACC	5	hsa-miR-29c-000587	1.3376105	Amp	0.95861036	100.0	35.20171	35.20171	35.20171	-	true	0.19622856	true	3.0	30.0	false	0.0	0.0	0.0	0.0	0.0	0.0	0.0	0.0	0.0	0.0	0.0	0.0	0.0	0.0	0.0	0.0	0.0	0.0	0.0	0.0	0.0	0.0	0.0	0.0
B16	ACC	5	hsa-miR-30b-000602	1.3640875	Amp	0.9860479	100.0	31.134916	31.134916	31.134916	-	true	0.202558	true	3.0	26.0	false	0.0	0.0	0.0	0.0	0.0	0.0	0.0	0.0	0.0	0.0	0.0	0.0	0.0	0.0	0.0	0.0	0.0	0.0	0.0	0.0	0.0	0.0	0.0	0.0
B17	ACC	5	hsa-miR-30c-000419	1.4073946	Amp	0.98191893	100.0	30.270912	30.270912	30.270912	-	true	0.20398818	true	3.0	25.0	false	0.0	0.0	0.0	0.0	0.0	0.0	0.0	0.0	0.0	0.0	0.0	0.0	0.0	0.0	0.0	0.0	0.0	0.0	0.0	0.0	0.0	0.0	0.0	0.0
B18	ACC	5	hsa-miR-31-002279	0.0	Amp	0.0	100.0	Undetermined	Undetermined	Undetermined	-	true	0.2	true	3.0	39.0	false	3.0	0.0	0.0	0.0	0.0	0.0	0.0	0.0	0.0	0.0	1.0	0.0	1.0	0.0	0.0	0.0	0.0	0.0	0.0	0.0	0.0	0.0	0.0	1.0
B19	ACC	5	hsa-miR-32-002109	0.76098925	Amp	0.77141136	100.0	36.853737	36.853737	36.853737	-	true	0.04	true	3.0	33.0	false	2.0	0.0	0.0	0.0	0.0	0.0	0.0	0.0	0.0	0.0	0.0	0.0	1.0	0.0	0.0	0.0	0.0	0.0	0.0	0.0	0.0	0.0	0.0	1.0
B20	ACC	5	hsa-miR-33b-002085	0.0	Amp	0.0	100.0	Undetermined	Undetermined	Undetermined	-	true	0.2	true	3.0	39.0	false	3.0	0.0	0.0	0.0	0.0	0.0	0.0	0.0	0.0	0.0	1.0	0.0	1.0	0.0	0.0	0.0	0.0	0.0	0.0	0.0	0.0	0.0	0.0	1.0
B21	ACC	5	hsa-miR-34a-000426	0.0	Amp	0.0	100.0	Undetermined	Undetermined	Undetermined	-	false	0.085	true	3.0	39.0	false	2.0	0.0	0.0	0.0	0.0	0.0	0.0	0.0	0.0	0.0	1.0	0.0	0.0	0.0	0.0	0.0	0.0	0.0	0.0	0.0	0.0	0.0	0.0	1.0
B22	ACC	5	hsa-miR-34c-000428	0.0	Amp	0.0	100.0	Undetermined	Undetermined	Undetermined	-	true	0.2	true	3.0	39.0	false	3.0	0.0	0.0	0.0	0.0	0.0	0.0	0.0	0.0	0.0	1.0	0.0	1.0	0.0	0.0	0.0	0.0	0.0	0.0	0.0	0.0	0.0	0.0	1.0
B23	ACC	5	hsa-miR-92a-000431	1.392035	Amp	0.9857527	100.0	31.214586	31.214586	31.214586	-	true	0.21873271	true	3.0	26.0	false	0.0	0.0	0.0	0.0	0.0	0.0	0.0	0.0	0.0	0.0	0.0	0.0	0.0	0.0	0.0	0.0	0.0	0.0	0.0	0.0	0.0	0.0	0.0	0.0
B24	ACC	5	mmu-miR-93-001090	1.2223744	Amp	0.9797072	100.0	32.871613	32.871613	32.871613	-	true	0.102977954	true	3.0	28.0	false	0.0	0.0	0.0	0.0	0.0	0.0	0.0	0.0	0.0	0.0	0.0	0.0	0.0	0.0	0.0	0.0	0.0	0.0	0.0	0.0	0.0	0.0	0.0	0.0
C1	ACC	5	hsa-miR-95-000433	0.5219033	Amp	0.0	100.0	Undetermined	Undetermined	Undetermined	-	true	0.112841494	true	3.0	39.0	false	2.0	0.0	0.0	0.0	0.0	0.0	0.0	0.0	0.0	0.0	1.0	0.0	0.0	0.0	0.0	0.0	0.0	0.0	0.0	0.0	0.0	0.0	0.0	1.0
C2	ACC	5	mmu-miR-96-000186	0.0	Amp	0.0	100.0	Undetermined	Undetermined	Undetermined	-	true	0.2	true	3.0	39.0	false	3.0	0.0	0.0	0.0	0.0	0.0	0.0	0.0	0.0	0.0	1.0	0.0	1.0	0.0	0.0	0.0	0.0	0.0	0.0	0.0	0.0	0.0	0.0	1.0
C3	ACC	5	hsa-miR-98-000577	0.0	Amp	0.0	100.0	Undetermined	Undetermined	Undetermined	-	true	0.04	true	3.0	39.0	false	3.0	0.0	0.0	0.0	0.0	0.0	0.0	0.0	0.0	0.0	1.0	0.0	1.0	0.0	0.0	0.0	0.0	0.0	0.0	0.0	0.0	0.0	0.0	1.0
C4	ACC	5	hsa-miR-99a-000435	0.0	Amp	0.0	100.0	Undetermined	Undetermined	Undetermined	-	true	0.06803377	true	3.0	39.0	false	2.0	0.0	0.0	0.0	0.0	0.0	0.0	0.0	0.0	0.0	1.0	0.0	0.0	0.0	0.0	0.0	0.0	0.0	0.0	0.0	0.0	0.0	0.0	1.0
C5	ACC	5	hsa-miR-99b-000436	1.0476536	Amp	0.9489363	100.0	31.94007	31.94007	31.94007	-	true	0.04048359	true	3.0	29.0	false	0.0	0.0	0.0	0.0	0.0	0.0	0.0	0.0	0.0	0.0	0.0	0.0	0.0	0.0	0.0	0.0	0.0	0.0	0.0	0.0	0.0	0.0	0.0	0.0
C6	ACC	5	hsa-miR-100-000437	0.0	Amp	0.0	100.0	Undetermined	Undetermined	Undetermined	-	true	0.08302928	true	3.0	39.0	false	2.0	0.0	0.0	0.0	0.0	0.0	0.0	0.0	0.0	0.0	1.0	0.0	0.0	0.0	0.0	0.0	0.0	0.0	0.0	0.0	0.0	0.0	0.0	1.0
C7	ACC	5	hsa-miR-101-002253	1.4338913	Amp	0.98822874	100.0	33.651047	33.651047	33.651047	-	true	0.20499457	true	3.0	28.0	false	0.0	0.0	0.0	0.0	0.0	0.0	0.0	0.0	0.0	0.0	0.0	0.0	0.0	0.0	0.0	0.0	0.0	0.0	0.0	0.0	0.0	0.0	0.0	0.0
C8	ACC	5	hsa-miR-103-000439	1.0400852	Amp	0.9551861	100.0	32.041786	32.041786	32.041786	-	true	0.04	true	3.0	29.0	false	1.0	0.0	0.0	0.0	0.0	0.0	0.0	0.0	0.0	0.0	0.0	0.0	1.0	0.0	0.0	0.0	0.0	0.0	0.0	0.0	0.0	0.0	0.0	0.0
C9	ACC	5	hsa-miR-105-002167	0.0	Amp	0.0	100.0	Undetermined	Undetermined	Undetermined	-	true	0.2	true	3.0	39.0	false	3.0	0.0	0.0	0.0	0.0	0.0	0.0	0.0	0.0	0.0	1.0	0.0	1.0	0.0	0.0	0.0	0.0	0.0	0.0	0.0	0.0	0.0	0.0	1.0
C10	ACC	5	hsa-miR-106a-002169	1.2981322	Amp	0.9926193	100.0	26.85738	26.85738	26.85738	-	true	0.08175489	true	3.0	23.0	false	0.0	0.0	0.0	0.0	0.0	0.0	0.0	0.0	0.0	0.0	0.0	0.0	0.0	0.0	0.0	0.0	0.0	0.0	0.0	0.0	0.0	0.0	0.0	0.0
C11	ACC	5	RNU44-001094	0.0	Amp	0.0	100.0	Undetermined	Undetermined	Undetermined	-	true	0.2	true	3.0	39.0	false	3.0	0.0	0.0	0.0	0.0	0.0	0.0	0.0	0.0	0.0	1.0	0.0	1.0	0.0	0.0	0.0	0.0	0.0	0.0	0.0	0.0	0.0	0.0	1.0
C12	ACC	5	hsa-miR-106b-000442	1.3997203	Amp	0.9951859	100.0	30.788786	30.788786	30.788786	-	true	0.16119531	true	3.0	26.0	false	0.0	0.0	0.0	0.0	0.0	0.0	0.0	0.0	0.0	0.0	0.0	0.0	0.0	0.0	0.0	0.0	0.0	0.0	0.0	0.0	0.0	0.0	0.0	0.0
C13	ACC	5	hsa-miR-107-000443	0.0	Amp	0.0	100.0	Undetermined	Undetermined	Undetermined	-	true	0.2	true	3.0	39.0	false	3.0	0.0	0.0	0.0	0.0	0.0	0.0	0.0	0.0	0.0	1.0	0.0	1.0	0.0	0.0	0.0	0.0	0.0	0.0	0.0	0.0	0.0	0.0	1.0
C14	ACC	5	hsa-miR-122-002245	0.0	Amp	0.0	100.0	Undetermined	Undetermined	Undetermined	-	true	0.06679996	true	3.0	39.0	false	2.0	0.0	0.0	0.0	0.0	0.0	0.0	0.0	0.0	0.0	1.0	0.0	0.0	0.0	0.0	0.0	0.0	0.0	0.0	0.0	0.0	0.0	0.0	1.0
C15	ACC	5	mmu-miR-124a-001182	0.0	Amp	0.0	100.0	Undetermined	Undetermined	Undetermined	-	true	0.04	true	3.0	39.0	false	3.0	0.0	0.0	0.0	0.0	0.0	0.0	0.0	0.0	0.0	1.0	0.0	1.0	0.0	0.0	0.0	0.0	0.0	0.0	0.0	0.0	0.0	0.0	1.0
C16	ACC	5	hsa-miR-125a-3p-002199	0.0	Amp	0.0	100.0	Undetermined	Undetermined	Undetermined	-	true	0.04	true	3.0	39.0	false	3.0	0.0	0.0	0.0	0.0	0.0	0.0	0.0	0.0	0.0	1.0	0.0	1.0	0.0	0.0	0.0	0.0	0.0	0.0	0.0	0.0	0.0	0.0	1.0
C17	ACC	5	hsa-miR-125a-5p-002198	1.2917491	Amp	0.97365665	100.0	34.788868	34.788868	34.788868	-	true	0.14032274	true	3.0	30.0	false	0.0	0.0	0.0	0.0	0.0	0.0	0.0	0.0	0.0	0.0	0.0	0.0	0.0	0.0	0.0	0.0	0.0	0.0	0.0	0.0	0.0	0.0	0.0	0.0
C18	ACC	5	hsa-miR-125b-000449	0.5078922	Amp	0.0	100.0	Undetermined	Undetermined	Undetermined	-	true	0.2	true	3.0	39.0	false	3.0	0.0	0.0	0.0	0.0	0.0	0.0	0.0	0.0	0.0	1.0	0.0	1.0	0.0	0.0	0.0	0.0	0.0	0.0	0.0	0.0	0.0	0.0	1.0
C19	ACC	5	hsa-miR-126-002228	1.3069977	Amp	0.98061365	100.0	27.646656	27.646656	27.646656	-	true	0.16770075	true	3.0	22.0	false	0.0	0.0	0.0	0.0	0.0	0.0	0.0	0.0	0.0	0.0	0.0	0.0	0.0	0.0	0.0	0.0	0.0	0.0	0.0	0.0	0.0	0.0	0.0	0.0
C20	ACC	5	hsa-miR-127-000452	0.0	Amp	0.0	100.0	Undetermined	Undetermined	Undetermined	-	true	0.19936919	true	3.0	39.0	false	2.0	0.0	0.0	0.0	0.0	0.0	0.0	0.0	0.0	0.0	1.0	0.0	0.0	0.0	0.0	0.0	0.0	0.0	0.0	0.0	0.0	0.0	0.0	1.0
C21	ACC	5	hsa-miR-127-5p-002229	0.0	Amp	0.0	100.0	Undetermined	Undetermined	Undetermined	-	true	0.2	true	3.0	39.0	false	3.0	0.0	0.0	0.0	0.0	0.0	0.0	0.0	0.0	0.0	1.0	0.0	1.0	0.0	0.0	0.0	0.0	0.0	0.0	0.0	0.0	0.0	0.0	1.0
C22	ACC	5	hsa-miR-128a-002216	0.0	Amp	0.0	100.0	Undetermined	Undetermined	Undetermined	-	true	0.07151292	true	3.0	39.0	false	2.0	0.0	0.0	0.0	0.0	0.0	0.0	0.0	0.0	0.0	1.0	0.0	0.0	0.0	0.0	0.0	0.0	0.0	0.0	0.0	0.0	0.0	0.0	1.0
C23	ACC	5	mmu-miR-129-3p-001184	0.0	Amp	0.0	100.0	Undetermined	Undetermined	Undetermined	-	true	0.04	true	3.0	39.0	false	3.0	0.0	0.0	0.0	0.0	0.0	0.0	0.0	0.0	0.0	1.0	0.0	1.0	0.0	0.0	0.0	0.0	0.0	0.0	0.0	0.0	0.0	0.0	1.0
C24	ACC	5	hsa-miR-129-000590	0.0	Amp	0.0	100.0	Undetermined	Undetermined	Undetermined	-	true	0.2	true	3.0	39.0	false	3.0	0.0	0.0	0.0	0.0	0.0	0.0	0.0	0.0	0.0	1.0	0.0	1.0	0.0	0.0	0.0	0.0	0.0	0.0	0.0	0.0	0.0	0.0	1.0
D1	ACC	5	hsa-miR-130a-000454	1.2195321	Amp	0.95894253	100.0	31.300322	31.300322	31.300322	-	true	0.072605684	true	3.0	27.0	false	0.0	0.0	0.0	0.0	0.0	0.0	0.0	0.0	0.0	0.0	0.0	0.0	0.0	0.0	0.0	0.0	0.0	0.0	0.0	0.0	0.0	0.0	0.0	0.0
D2	ACC	5	hsa-miR-130b-000456	0.7959489	Amp	0.009874649	100.0	38.985386	38.985386	38.985386	-	true	0.076101564	true	3.0	34.0	false	1.0	0.0	0.0	0.0	0.0	0.0	0.0	0.0	0.0	0.0	0.0	0.0	0.0	0.0	0.0	0.0	0.0	0.0	0.0	0.0	0.0	0.0	0.0	1.0
D3	ACC	5	hsa-miR-132-000457	1.1269732	Amp	0.93094337	100.0	33.099796	33.099796	33.099796	-	true	0.0555144	true	3.0	29.0	false	0.0	0.0	0.0	0.0	0.0	0.0	0.0	0.0	0.0	0.0	0.0	0.0	0.0	0.0	0.0	0.0	0.0	0.0	0.0	0.0	0.0	0.0	0.0	0.0
D4	ACC	5	hsa-miR-133a-002246	0.0	Amp	0.4207991	100.0	33.24769	33.24769	33.24769	-	true	0.04	true	3.0	30.0	false	3.0	0.0	0.0	0.0	0.0	0.0	0.0	0.0	0.0	0.0	0.0	0.0	1.0	0.0	0.0	0.0	0.0	0.0	0.0	0.0	0.0	1.0	0.0	1.0
D5	ACC	5	hsa-miR-133b-002247	0.0	Amp	0.0	100.0	Undetermined	Undetermined	Undetermined	-	true	0.08902834	true	3.0	6.0	false	1.0	0.0	0.0	0.0	0.0	0.0	0.0	0.0	0.0	0.0	0.0	0.0	0.0	0.0	0.0	0.0	0.0	0.0	0.0	0.0	0.0	0.0	0.0	1.0
D6	ACC	5	mmu-miR-134-001186	0.0	Amp	0.0	100.0	Undetermined	Undetermined	Undetermined	-	true	0.04	true	3.0	39.0	false	3.0	0.0	0.0	0.0	0.0	0.0	0.0	0.0	0.0	0.0	1.0	0.0	1.0	0.0	0.0	0.0	0.0	0.0	0.0	0.0	0.0	0.0	0.0	1.0
D7	ACC	5	hsa-miR-135a-000460	0.0	Amp	0.0	100.0	Undetermined	Undetermined	Undetermined	-	true	0.04	true	3.0	39.0	false	3.0	0.0	0.0	0.0	0.0	0.0	0.0	0.0	0.0	0.0	1.0	0.0	1.0	0.0	0.0	0.0	0.0	0.0	0.0	0.0	0.0	0.0	0.0	1.0
D8	ACC	5	hsa-miR-135b-002261	0.0	No Amp	0.0	100.0	Undetermined	Undetermined	Undetermined	-	true	0.2	true	3.0	39.0	false	3.0	0.0	0.0	0.0	0.0	0.0	0.0	0.0	0.0	0.0	1.0	0.0	1.0	0.0	0.0	0.0	0.0	0.0	0.0	0.0	0.0	0.0	0.0	1.0
D9	ACC	5	hsa-miR-136-000592	1.1499074	Amp	0.96604604	100.0	35.939102	35.939102	35.939102	-	true	0.07305929	true	3.0	32.0	false	0.0	0.0	0.0	0.0	0.0	0.0	0.0	0.0	0.0	0.0	0.0	0.0	0.0	0.0	0.0	0.0	0.0	0.0	0.0	0.0	0.0	0.0	0.0	0.0
D10	ACC	5	mmu-miR-137-001129	0.0	Amp	0.0	100.0	Undetermined	Undetermined	Undetermined	-	true	0.2	true	3.0	39.0	false	3.0	0.0	0.0	0.0	0.0	0.0	0.0	0.0	0.0	0.0	1.0	0.0	1.0	0.0	0.0	0.0	0.0	0.0	0.0	0.0	0.0	0.0	0.0	1.0
D11	ACC	5	hsa-miR-138-002284	0.0	Amp	0.0	100.0	Undetermined	Undetermined	Undetermined	-	true	0.40486872	true	3.0	39.0	false	2.0	0.0	0.0	0.0	0.0	0.0	0.0	0.0	0.0	0.0	1.0	0.0	0.0	0.0	0.0	0.0	0.0	0.0	0.0	0.0	0.0	0.0	0.0	1.0
D12	ACC	5	hsa-miR-139-3p-002313	0.0	No Amp	0.0	100.0	Undetermined	Undetermined	Undetermined	-	true	0.047619443	true	3.0	39.0	false	2.0	0.0	0.0	0.0	0.0	0.0	0.0	0.0	0.0	0.0	1.0	0.0	0.0	0.0	0.0	0.0	0.0	0.0	0.0	0.0	0.0	0.0	0.0	1.0
D13	ACC	5	hsa-miR-139-5p-002289	1.1995666	Amp	0.98496133	100.0	29.750631	29.750631	29.750631	-	true	0.0625204	true	3.0	26.0	false	0.0	0.0	0.0	0.0	0.0	0.0	0.0	0.0	0.0	0.0	0.0	0.0	0.0	0.0	0.0	0.0	0.0	0.0	0.0	0.0	0.0	0.0	0.0	0.0
D14	ACC	5	hsa-miR-140-3p-002234	0.9651566	Inconclusive	0.81165344	100.0	36.706436	36.706436	36.706436	-	true	0.052023143	true	3.0	33.0	false	0.0	0.0	0.0	0.0	0.0	0.0	0.0	0.0	0.0	0.0	0.0	0.0	0.0	0.0	0.0	0.0	0.0	0.0	0.0	0.0	0.0	0.0	0.0	0.0
D15	ACC	5	mmu-miR-140-001187	1.4255127	Amp	0.9854198	100.0	34.562077	34.562077	34.562077	-	true	0.24560039	true	3.0	29.0	false	0.0	0.0	0.0	0.0	0.0	0.0	0.0	0.0	0.0	0.0	0.0	0.0	0.0	0.0	0.0	0.0	0.0	0.0	0.0	0.0	0.0	0.0	0.0	0.0
D16	ACC	5	hsa-miR-141-000463	0.0	Amp	0.0	100.0	Undetermined	Undetermined	Undetermined	-	true	0.11509472	true	3.0	39.0	false	2.0	0.0	0.0	0.0	0.0	0.0	0.0	0.0	0.0	0.0	1.0	0.0	0.0	0.0	0.0	0.0	0.0	0.0	0.0	0.0	0.0	0.0	0.0	1.0
D17	ACC	5	hsa-miR-142-3p-000464	1.3945887	Amp	0.97427136	100.0	28.742994	28.742994	28.742994	-	true	0.20063646	true	3.0	24.0	false	0.0	0.0	0.0	0.0	0.0	0.0	0.0	0.0	0.0	0.0	0.0	0.0	0.0	0.0	0.0	0.0	0.0	0.0	0.0	0.0	0.0	0.0	0.0	0.0
D18	ACC	5	hsa-miR-142-5p-002248	1.3238149	Amp	0.94678724	100.0	34.970055	34.970055	34.970055	-	true	0.18444054	true	3.0	29.0	false	0.0	0.0	0.0	0.0	0.0	0.0	0.0	0.0	0.0	0.0	0.0	0.0	0.0	0.0	0.0	0.0	0.0	0.0	0.0	0.0	0.0	0.0	0.0	0.0
D19	ACC	5	hsa-miR-143-002249	0.0	Amp	0.0	100.0	Undetermined	Undetermined	Undetermined	-	true	0.05499983	true	3.0	39.0	false	2.0	0.0	0.0	0.0	0.0	0.0	0.0	0.0	0.0	0.0	1.0	0.0	0.0	0.0	0.0	0.0	0.0	0.0	0.0	0.0	0.0	0.0	0.0	1.0
D20	ACC	5	hsa-miR-145-002278	1.1955268	Amp	0.9783219	100.0	31.976355	31.976355	31.976355	-	true	0.08006989	true	3.0	28.0	false	0.0	0.0	0.0	0.0	0.0	0.0	0.0	0.0	0.0	0.0	0.0	0.0	0.0	0.0	0.0	0.0	0.0	0.0	0.0	0.0	0.0	0.0	0.0	0.0
D21	ACC	5	hsa-miR-146a-000468	1.410305	Amp	0.9932875	100.0	27.937885	27.937885	27.937885	-	true	0.23494014	true	3.0	22.0	false	0.0	0.0	0.0	0.0	0.0	0.0	0.0	0.0	0.0	0.0	0.0	0.0	0.0	0.0	0.0	0.0	0.0	0.0	0.0	0.0	0.0	0.0	0.0	0.0
D22	ACC	5	hsa-miR-146b-3p-002361	0.0	Amp	0.0	100.0	Undetermined	Undetermined	Undetermined	-	true	0.2	true	3.0	39.0	false	3.0	0.0	0.0	0.0	0.0	0.0	0.0	0.0	0.0	0.0	1.0	0.0	1.0	0.0	0.0	0.0	0.0	0.0	0.0	0.0	0.0	0.0	0.0	1.0
D23	ACC	5	hsa-miR-146b-001097	1.2920433	Amp	0.9729017	100.0	31.508005	31.508005	31.508005	-	true	0.15399085	true	3.0	26.0	false	0.0	0.0	0.0	0.0	0.0	0.0	0.0	0.0	0.0	0.0	0.0	0.0	0.0	0.0	0.0	0.0	0.0	0.0	0.0	0.0	0.0	0.0	0.0	0.0
D24	ACC	5	hsa-miR-147b-002262	0.0	Amp	0.0	100.0	Undetermined	Undetermined	Undetermined	-	true	0.2	true	3.0	39.0	false	3.0	0.0	0.0	0.0	0.0	0.0	0.0	0.0	0.0	0.0	1.0	0.0	1.0	0.0	0.0	0.0	0.0	0.0	0.0	0.0	0.0	0.0	0.0	1.0
E1	ACC	5	hsa-miR-148a-000470	0.0	Amp	0.0	100.0	Undetermined	Undetermined	Undetermined	-	true	0.1181917	true	3.0	39.0	false	2.0	0.0	0.0	0.0	0.0	0.0	0.0	0.0	0.0	0.0	1.0	0.0	0.0	0.0	0.0	0.0	0.0	0.0	0.0	0.0	0.0	0.0	0.0	1.0
E2	ACC	5	hsa-miR-148b-000471	0.0	Amp	0.0	100.0	Undetermined	Undetermined	Undetermined	-	true	0.04074584	true	3.0	39.0	false	2.0	0.0	0.0	0.0	0.0	0.0	0.0	0.0	0.0	0.0	1.0	0.0	0.0	0.0	0.0	0.0	0.0	0.0	0.0	0.0	0.0	0.0	0.0	1.0
E3	ACC	5	hsa-miR-149-002255	0.0	Amp	0.0	100.0	Undetermined	Undetermined	Undetermined	-	true	0.2	true	3.0	39.0	false	3.0	0.0	0.0	0.0	0.0	0.0	0.0	0.0	0.0	0.0	1.0	0.0	1.0	0.0	0.0	0.0	0.0	0.0	0.0	0.0	0.0	0.0	0.0	1.0
E4	ACC	5	hsa-miR-150-000473	1.4223396	Amp	0.98901504	100.0	33.62638	33.62638	33.62638	-	true	0.2692764	true	3.0	27.0	false	0.0	0.0	0.0	0.0	0.0	0.0	0.0	0.0	0.0	0.0	0.0	0.0	0.0	0.0	0.0	0.0	0.0	0.0	0.0	0.0	0.0	0.0	0.0	0.0
E5	ACC	5	hsa-miR-152-000475	1.4699976	Amp	0.98948777	100.0	33.633385	33.633385	33.633385	-	true	0.24923787	true	3.0	28.0	false	0.0	0.0	0.0	0.0	0.0	0.0	0.0	0.0	0.0	0.0	0.0	0.0	0.0	0.0	0.0	0.0	0.0	0.0	0.0	0.0	0.0	0.0	0.0	0.0
E6	ACC	5	mmu-miR-153-001191	0.0	Amp	0.0	100.0	Undetermined	Undetermined	Undetermined	-	true	0.2	true	3.0	39.0	false	3.0	0.0	0.0	0.0	0.0	0.0	0.0	0.0	0.0	0.0	1.0	0.0	1.0	0.0	0.0	0.0	0.0	0.0	0.0	0.0	0.0	0.0	0.0	1.0
E7	ACC	5	hsa-miR-154-000477	0.0	Amp	0.0	100.0	Undetermined	Undetermined	Undetermined	-	true	0.2	true	3.0	39.0	false	3.0	0.0	0.0	0.0	0.0	0.0	0.0	0.0	0.0	0.0	1.0	0.0	1.0	0.0	0.0	0.0	0.0	0.0	0.0	0.0	0.0	0.0	0.0	1.0
E8	ACC	5	hsa-miR-181a-000480	1.100106	Amp	0.9501354	100.0	34.549763	34.549763	34.549763	-	true	0.063509665	true	3.0	31.0	false	0.0	0.0	0.0	0.0	0.0	0.0	0.0	0.0	0.0	0.0	0.0	0.0	0.0	0.0	0.0	0.0	0.0	0.0	0.0	0.0	0.0	0.0	0.0	0.0
E9	ACC	5	hsa-miR-181c-000482	0.6283413	Amp	0.0	100.0	Undetermined	Undetermined	Undetermined	-	true	0.05436146	true	3.0	35.0	false	1.0	0.0	0.0	0.0	0.0	0.0	0.0	0.0	0.0	0.0	0.0	0.0	0.0	0.0	0.0	0.0	0.0	0.0	0.0	0.0	0.0	0.0	0.0	1.0
E10	ACC	5	hsa-miR-182-002334	0.0	Amp	0.0	100.0	Undetermined	Undetermined	Undetermined	-	true	0.04445839	true	3.0	39.0	false	2.0	0.0	0.0	0.0	0.0	0.0	0.0	0.0	0.0	0.0	1.0	0.0	0.0	0.0	0.0	0.0	0.0	0.0	0.0	0.0	0.0	0.0	0.0	1.0
E11	ACC	5	RNU48-001006	0.0	Amp	0.0	100.0	Undetermined	Undetermined	Undetermined	-	true	0.1857924	true	3.0	39.0	false	2.0	0.0	0.0	0.0	0.0	0.0	0.0	0.0	0.0	0.0	1.0	0.0	0.0	0.0	0.0	0.0	0.0	0.0	0.0	0.0	0.0	0.0	0.0	1.0
E12	ACC	5	hsa-miR-183-002269	0.0	Amp	0.0	100.0	Undetermined	Undetermined	Undetermined	-	true	0.06402398	true	3.0	39.0	false	2.0	0.0	0.0	0.0	0.0	0.0	0.0	0.0	0.0	0.0	1.0	0.0	0.0	0.0	0.0	0.0	0.0	0.0	0.0	0.0	0.0	0.0	0.0	1.0
E13	ACC	5	hsa-miR-184-000485	0.0	Amp	0.0	100.0	Undetermined	Undetermined	Undetermined	-	true	0.2	true	3.0	39.0	false	3.0	0.0	0.0	0.0	0.0	0.0	0.0	0.0	0.0	0.0	1.0	0.0	1.0	0.0	0.0	0.0	0.0	0.0	0.0	0.0	0.0	0.0	0.0	1.0
E14	ACC	5	hsa-miR-185-002271	0.0	Amp	0.0	100.0	Undetermined	Undetermined	Undetermined	-	true	0.06834139	true	3.0	39.0	false	2.0	0.0	0.0	0.0	0.0	0.0	0.0	0.0	0.0	0.0	1.0	0.0	0.0	0.0	0.0	0.0	0.0	0.0	0.0	0.0	0.0	0.0	0.0	1.0
E15	ACC	5	hsa-miR-186-002285	1.4530988	Amp	0.9907471	100.0	31.200542	31.200542	31.200542	-	true	0.11518128	true	3.0	27.0	false	0.0	0.0	0.0	0.0	0.0	0.0	0.0	0.0	0.0	0.0	0.0	0.0	0.0	0.0	0.0	0.0	0.0	0.0	0.0	0.0	0.0	0.0	0.0	0.0
E16	ACC	5	mmu-miR-187-001193	0.0	Amp	0.0	100.0	Undetermined	Undetermined	Undetermined	-	true	0.2	true	3.0	39.0	false	3.0	0.0	0.0	0.0	0.0	0.0	0.0	0.0	0.0	0.0	1.0	0.0	1.0	0.0	0.0	0.0	0.0	0.0	0.0	0.0	0.0	0.0	0.0	1.0
E17	ACC	5	hsa-miR-188-3p-002106	0.0	Amp	0.0	100.0	Undetermined	Undetermined	Undetermined	-	true	0.2	true	3.0	39.0	false	3.0	0.0	0.0	0.0	0.0	0.0	0.0	0.0	0.0	0.0	1.0	0.0	1.0	0.0	0.0	0.0	0.0	0.0	0.0	0.0	0.0	0.0	0.0	1.0
E18	ACC	5	hsa-miR-190-000489	0.0	Amp	0.0	100.0	Undetermined	Undetermined	Undetermined	-	true	0.2	true	3.0	39.0	false	3.0	0.0	0.0	0.0	0.0	0.0	0.0	0.0	0.0	0.0	1.0	0.0	1.0	0.0	0.0	0.0	0.0	0.0	0.0	0.0	0.0	0.0	0.0	1.0
E19	ACC	5	hsa-miR-191-002299	1.3094	Amp	0.96602577	100.0	29.573206	29.573206	29.573206	-	true	0.15061118	true	3.0	25.0	false	0.0	0.0	0.0	0.0	0.0	0.0	0.0	0.0	0.0	0.0	0.0	0.0	0.0	0.0	0.0	0.0	0.0	0.0	0.0	0.0	0.0	0.0	0.0	0.0
E20	ACC	5	hsa-miR-192-000491	0.75107986	Amp	0.0	100.0	Undetermined	Undetermined	Undetermined	-	true	0.1954221	true	3.0	35.0	false	1.0	0.0	0.0	0.0	0.0	0.0	0.0	0.0	0.0	0.0	0.0	0.0	0.0	0.0	0.0	0.0	0.0	0.0	0.0	0.0	0.0	0.0	0.0	1.0
E21	ACC	5	hsa-miR-193a-3p-002250	0.0	Amp	0.0	100.0	Undetermined	Undetermined	Undetermined	-	true	0.04	true	3.0	39.0	false	3.0	0.0	0.0	0.0	0.0	0.0	0.0	0.0	0.0	0.0	1.0	0.0	1.0	0.0	0.0	0.0	0.0	0.0	0.0	0.0	0.0	0.0	0.0	1.0
E22	ACC	5	hsa-miR-193a-5p-002281	0.0	Amp	0.0	100.0	Undetermined	Undetermined	Undetermined	-	true	0.120585136	true	3.0	39.0	false	2.0	0.0	0.0	0.0	0.0	0.0	0.0	0.0	0.0	0.0	1.0	0.0	0.0	0.0	0.0	0.0	0.0	0.0	0.0	0.0	0.0	0.0	0.0	1.0
E23	ACC	5	hsa-miR-193b-002367	0.0	Amp	0.0	100.0	Undetermined	Undetermined	Undetermined	-	true	0.1376517	true	3.0	39.0	false	2.0	0.0	0.0	0.0	0.0	0.0	0.0	0.0	0.0	0.0	1.0	0.0	0.0	0.0	0.0	0.0	0.0	0.0	0.0	0.0	0.0	0.0	0.0	1.0
E24	ACC	5	hsa-miR-194-000493	0.0	Amp	0.0	100.0	Undetermined	Undetermined	Undetermined	-	true	0.14607978	true	3.0	39.0	false	2.0	0.0	0.0	0.0	0.0	0.0	0.0	0.0	0.0	0.0	1.0	0.0	0.0	0.0	0.0	0.0	0.0	0.0	0.0	0.0	0.0	0.0	0.0	1.0
F1	ACC	5	hsa-miR-195-000494	1.3513672	Amp	0.9815244	100.0	33.811146	33.811146	33.811146	-	true	0.15314245	true	3.0	29.0	false	0.0	0.0	0.0	0.0	0.0	0.0	0.0	0.0	0.0	0.0	0.0	0.0	0.0	0.0	0.0	0.0	0.0	0.0	0.0	0.0	0.0	0.0	0.0	0.0
F2	ACC	5	hsa-miR-196b-002215	0.0	Amp	0.0	100.0	Undetermined	Undetermined	Undetermined	-	true	0.2	true	3.0	39.0	false	3.0	0.0	0.0	0.0	0.0	0.0	0.0	0.0	0.0	0.0	1.0	0.0	1.0	0.0	0.0	0.0	0.0	0.0	0.0	0.0	0.0	0.0	0.0	1.0
F3	ACC	5	hsa-miR-197-000497	1.2368535	Amp	0.9332559	100.0	30.71923	30.71923	30.71923	-	true	0.08693524	true	3.0	27.0	false	0.0	0.0	0.0	0.0	0.0	0.0	0.0	0.0	0.0	0.0	0.0	0.0	0.0	0.0	0.0	0.0	0.0	0.0	0.0	0.0	0.0	0.0	0.0	0.0
F4	ACC	5	hsa-miR-198-002273	0.0	Amp	0.0	100.0	Undetermined	Undetermined	Undetermined	-	true	0.2	true	3.0	39.0	false	3.0	0.0	0.0	0.0	0.0	0.0	0.0	0.0	0.0	0.0	1.0	0.0	1.0	0.0	0.0	0.0	0.0	0.0	0.0	0.0	0.0	0.0	0.0	1.0
F5	ACC	5	hsa-miR-199a-000498	0.0	Amp	0.0	100.0	Undetermined	Undetermined	Undetermined	-	true	0.18217438	true	3.0	39.0	false	2.0	0.0	0.0	0.0	0.0	0.0	0.0	0.0	0.0	0.0	1.0	0.0	0.0	0.0	0.0	0.0	0.0	0.0	0.0	0.0	0.0	0.0	0.0	1.0
F6	ACC	5	hsa-miR-199a-3p-002304	1.2075742	Amp	0.96516836	100.0	32.28586	32.28586	32.28586	-	true	0.111071445	true	3.0	28.0	false	0.0	0.0	0.0	0.0	0.0	0.0	0.0	0.0	0.0	0.0	0.0	0.0	0.0	0.0	0.0	0.0	0.0	0.0	0.0	0.0	0.0	0.0	0.0	0.0
F7	ACC	5	hsa-miR-199b-000500	0.0	No Amp	0.0	100.0	Undetermined	Undetermined	Undetermined	-	true	0.04	true	3.0	39.0	false	3.0	0.0	0.0	0.0	0.0	0.0	0.0	0.0	0.0	0.0	1.0	0.0	1.0	0.0	0.0	0.0	0.0	0.0	0.0	0.0	0.0	0.0	0.0	1.0
F8	ACC	5	hsa-miR-200a-000502	0.0	Amp	0.0	100.0	Undetermined	Undetermined	Undetermined	-	true	0.04	true	3.0	39.0	false	3.0	0.0	0.0	0.0	0.0	0.0	0.0	0.0	0.0	0.0	1.0	0.0	1.0	0.0	0.0	0.0	0.0	0.0	0.0	0.0	0.0	0.0	0.0	1.0
F9	ACC	5	hsa-miR-200b-002251	0.0	Inconclusive	0.0	100.0	Undetermined	Undetermined	Undetermined	-	true	0.04	true	3.0	39.0	false	3.0	0.0	0.0	0.0	0.0	0.0	0.0	0.0	0.0	0.0	1.0	0.0	1.0	0.0	0.0	0.0	0.0	0.0	0.0	0.0	0.0	0.0	0.0	1.0
F10	ACC	5	hsa-miR-200c-002300	0.0	Amp	0.0	100.0	Undetermined	Undetermined	Undetermined	-	true	0.045772973	true	3.0	39.0	false	2.0	0.0	0.0	0.0	0.0	0.0	0.0	0.0	0.0	0.0	1.0	0.0	0.0	0.0	0.0	0.0	0.0	0.0	0.0	0.0	0.0	0.0	0.0	1.0
F11	ACC	5	hsa-miR-202-002363	0.79878736	Amp	0.8160201	100.0	35.83882	35.83882	35.83882	-	true	0.04	true	3.0	32.0	false	1.0	0.0	0.0	0.0	0.0	0.0	0.0	0.0	0.0	0.0	0.0	0.0	1.0	0.0	0.0	0.0	0.0	0.0	0.0	0.0	0.0	0.0	0.0	0.0
F12	ACC	5	hsa-miR-203-000507	0.0	Amp	0.0	100.0	Undetermined	Undetermined	Undetermined	-	true	0.21196769	true	3.0	39.0	false	2.0	0.0	0.0	0.0	0.0	0.0	0.0	0.0	0.0	0.0	1.0	0.0	0.0	0.0	0.0	0.0	0.0	0.0	0.0	0.0	0.0	0.0	0.0	1.0
F13	ACC	5	hsa-miR-204-000508	0.0	Amp	0.0	100.0	Undetermined	Undetermined	Undetermined	-	true	0.2	true	3.0	39.0	false	3.0	0.0	0.0	0.0	0.0	0.0	0.0	0.0	0.0	0.0	1.0	0.0	1.0	0.0	0.0	0.0	0.0	0.0	0.0	0.0	0.0	0.0	0.0	1.0
F14	ACC	5	hsa-miR-205-000509	0.0	Amp	0.0	100.0	Undetermined	Undetermined	Undetermined	-	true	0.040039428	true	3.0	39.0	false	2.0	0.0	0.0	0.0	0.0	0.0	0.0	0.0	0.0	0.0	1.0	0.0	0.0	0.0	0.0	0.0	0.0	0.0	0.0	0.0	0.0	0.0	0.0	1.0
F15	ACC	5	hsa-miR-208b-002290	0.0	No Amp	0.0	100.0	Undetermined	Undetermined	Undetermined	-	true	0.2	true	3.0	39.0	false	3.0	0.0	0.0	0.0	0.0	0.0	0.0	0.0	0.0	0.0	1.0	0.0	1.0	0.0	0.0	0.0	0.0	0.0	0.0	0.0	0.0	0.0	0.0	1.0
F16	ACC	5	hsa-miR-210-000512	0.0	Amp	0.23506483	100.0	37.408802	37.408802	37.408802	-	true	0.04	true	3.0	30.0	false	2.0	0.0	0.0	0.0	0.0	0.0	0.0	0.0	0.0	0.0	0.0	0.0	1.0	0.0	0.0	0.0	0.0	0.0	0.0	0.0	0.0	0.0	0.0	1.0
F17	ACC	5	hsa-miR-214-002306	0.0	Amp	0.0	100.0	Undetermined	Undetermined	Undetermined	-	true	0.058422383	true	3.0	39.0	false	2.0	0.0	0.0	0.0	0.0	0.0	0.0	0.0	0.0	0.0	1.0	0.0	0.0	0.0	0.0	0.0	0.0	0.0	0.0	0.0	0.0	0.0	0.0	1.0
F18	ACC	5	hsa-miR-215-000518	0.0	No Amp	0.0	100.0	Undetermined	Undetermined	Undetermined	-	true	0.04	true	3.0	39.0	false	3.0	0.0	0.0	0.0	0.0	0.0	0.0	0.0	0.0	0.0	1.0	0.0	1.0	0.0	0.0	0.0	0.0	0.0	0.0	0.0	0.0	0.0	0.0	1.0
F19	ACC	5	hsa-miR-216a-002220	0.0	Amp	0.0	100.0	Undetermined	Undetermined	Undetermined	-	true	0.2	true	3.0	39.0	false	3.0	0.0	0.0	0.0	0.0	0.0	0.0	0.0	0.0	0.0	1.0	0.0	1.0	0.0	0.0	0.0	0.0	0.0	0.0	0.0	0.0	0.0	0.0	1.0
F20	ACC	5	hsa-miR-216b-002326	0.0	Amp	0.0	100.0	Undetermined	Undetermined	Undetermined	-	true	0.2	true	3.0	39.0	false	3.0	0.0	0.0	0.0	0.0	0.0	0.0	0.0	0.0	0.0	1.0	0.0	1.0	0.0	0.0	0.0	0.0	0.0	0.0	0.0	0.0	0.0	0.0	1.0
F21	ACC	5	hsa-miR-217-002337	0.29833785	Amp	0.0	100.0	38.419632	38.419632	38.419632	-	true	0.04	true	3.0	16.0	false	2.0	0.0	0.0	0.0	0.0	0.0	0.0	0.0	0.0	0.0	0.0	0.0	1.0	0.0	0.0	0.0	0.0	0.0	0.0	0.0	0.0	0.0	0.0	1.0
F22	ACC	5	hsa-miR-218-000521	0.0	Amp	0.0	100.0	Undetermined	Undetermined	Undetermined	-	true	0.076105855	true	3.0	39.0	false	2.0	0.0	0.0	0.0	0.0	0.0	0.0	0.0	0.0	0.0	1.0	0.0	0.0	0.0	0.0	0.0	0.0	0.0	0.0	0.0	0.0	0.0	0.0	1.0
F23	ACC	5	hsa-miR-219-000522	0.0	Amp	0.0	100.0	Undetermined	Undetermined	Undetermined	-	true	0.2	true	3.0	39.0	false	3.0	0.0	0.0	0.0	0.0	0.0	0.0	0.0	0.0	0.0	1.0	0.0	1.0	0.0	0.0	0.0	0.0	0.0	0.0	0.0	0.0	0.0	0.0	1.0
F24	ACC	5	hsa-miR-221-000524	1.0806084	Amp	0.9689707	100.0	31.195948	31.195948	31.195948	-	true	0.08799766	true	3.0	26.0	false	0.0	0.0	0.0	0.0	0.0	0.0	0.0	0.0	0.0	0.0	0.0	0.0	0.0	0.0	0.0	0.0	0.0	0.0	0.0	0.0	0.0	0.0	0.0	0.0
G1	ACC	5	hsa-miR-222-002276	1.4514769	Amp	0.9866383	100.0	29.67417	29.67417	29.67417	-	true	0.23837456	true	3.0	24.0	false	0.0	0.0	0.0	0.0	0.0	0.0	0.0	0.0	0.0	0.0	0.0	0.0	0.0	0.0	0.0	0.0	0.0	0.0	0.0	0.0	0.0	0.0	0.0	0.0
G2	ACC	5	hsa-miR-223-002295	1.4453648	Amp	0.9816473	100.0	23.540064	23.540064	23.540064	-	true	0.2636411	true	3.0	18.0	false	0.0	0.0	0.0	0.0	0.0	0.0	0.0	0.0	0.0	0.0	0.0	0.0	0.0	0.0	0.0	0.0	0.0	0.0	0.0	0.0	0.0	0.0	0.0	0.0
G3	ACC	5	hsa-miR-224-002099	0.0	Amp	0.0	100.0	Undetermined	Undetermined	Undetermined	-	true	0.15398102	true	3.0	39.0	false	2.0	0.0	0.0	0.0	0.0	0.0	0.0	0.0	0.0	0.0	1.0	0.0	0.0	0.0	0.0	0.0	0.0	0.0	0.0	0.0	0.0	0.0	0.0	1.0
G4	ACC	5	hsa-miR-296-3p-002101	0.0	Amp	0.0	100.0	Undetermined	Undetermined	Undetermined	-	true	0.04	true	3.0	39.0	false	3.0	0.0	0.0	0.0	0.0	0.0	0.0	0.0	0.0	0.0	1.0	0.0	1.0	0.0	0.0	0.0	0.0	0.0	0.0	0.0	0.0	0.0	0.0	1.0
G5	ACC	5	hsa-miR-296-000527	1.0811024	Amp	0.95777357	100.0	34.57476	34.57476	34.57476	-	true	0.067922994	true	3.0	30.0	false	0.0	0.0	0.0	0.0	0.0	0.0	0.0	0.0	0.0	0.0	0.0	0.0	0.0	0.0	0.0	0.0	0.0	0.0	0.0	0.0	0.0	0.0	0.0	0.0
G6	ACC	5	hsa-miR-299-3p-001015	0.0	Amp	0.0	100.0	Undetermined	Undetermined	Undetermined	-	true	0.2	true	3.0	39.0	false	3.0	0.0	0.0	0.0	0.0	0.0	0.0	0.0	0.0	0.0	1.0	0.0	1.0	0.0	0.0	0.0	0.0	0.0	0.0	0.0	0.0	0.0	0.0	1.0
G7	ACC	5	hsa-miR-299-5p-000600	0.0	Amp	0.0	100.0	Undetermined	Undetermined	Undetermined	-	true	0.04	true	3.0	39.0	false	3.0	0.0	0.0	0.0	0.0	0.0	0.0	0.0	0.0	0.0	1.0	0.0	1.0	0.0	0.0	0.0	0.0	0.0	0.0	0.0	0.0	0.0	0.0	1.0
G8	ACC	5	hsa-miR-301-000528	1.351967	Amp	0.98939115	100.0	33.42295	33.42295	33.42295	-	true	0.18430789	true	3.0	28.0	false	0.0	0.0	0.0	0.0	0.0	0.0	0.0	0.0	0.0	0.0	0.0	0.0	0.0	0.0	0.0	0.0	0.0	0.0	0.0	0.0	0.0	0.0	0.0	0.0
G9	ACC	5	hsa-miR-301b-002392	0.0	Amp	0.0	100.0	Undetermined	Undetermined	Undetermined	-	true	0.16371438	true	3.0	39.0	false	2.0	0.0	0.0	0.0	0.0	0.0	0.0	0.0	0.0	0.0	1.0	0.0	0.0	0.0	0.0	0.0	0.0	0.0	0.0	0.0	0.0	0.0	0.0	1.0
G10	ACC	5	hsa-miR-302a-000529	0.0	Amp	0.0	100.0	Undetermined	Undetermined	Undetermined	-	true	0.2	true	3.0	39.0	false	3.0	0.0	0.0	0.0	0.0	0.0	0.0	0.0	0.0	0.0	1.0	0.0	1.0	0.0	0.0	0.0	0.0	0.0	0.0	0.0	0.0	0.0	0.0	1.0
G11	ACC	5	ath-miR159a-000338	0.602753	Amp	0.047876965	100.0	38.88652	38.88652	38.88652	-	true	0.04	true	3.0	34.0	false	2.0	0.0	0.0	0.0	0.0	0.0	0.0	0.0	0.0	0.0	0.0	0.0	1.0	0.0	0.0	0.0	0.0	0.0	0.0	0.0	0.0	0.0	0.0	1.0
G12	ACC	5	hsa-miR-302b-000531	0.0	Amp	0.0	100.0	Undetermined	Undetermined	Undetermined	-	true	0.2	true	3.0	39.0	false	3.0	0.0	0.0	0.0	0.0	0.0	0.0	0.0	0.0	0.0	1.0	0.0	1.0	0.0	0.0	0.0	0.0	0.0	0.0	0.0	0.0	0.0	0.0	1.0
G13	ACC	5	hsa-miR-302c-000533	0.0	Amp	0.0	100.0	Undetermined	Undetermined	Undetermined	-	true	0.2	true	3.0	39.0	false	3.0	0.0	0.0	0.0	0.0	0.0	0.0	0.0	0.0	0.0	1.0	0.0	1.0	0.0	0.0	0.0	0.0	0.0	0.0	0.0	0.0	0.0	0.0	1.0
G14	ACC	5	hsa-miR-320-002277	1.3795823	Amp	0.9919452	100.0	29.835178	29.835178	29.835178	-	true	0.15510677	true	3.0	24.0	false	0.0	0.0	0.0	0.0	0.0	0.0	0.0	0.0	0.0	0.0	0.0	0.0	0.0	0.0	0.0	0.0	0.0	0.0	0.0	0.0	0.0	0.0	0.0	0.0
G15	ACC	5	hsa-miR-323-3p-002227	1.0984732	Amp	0.9584264	100.0	32.400272	32.400272	32.400272	-	true	0.066165015	true	3.0	28.0	false	0.0	0.0	0.0	0.0	0.0	0.0	0.0	0.0	0.0	0.0	0.0	0.0	0.0	0.0	0.0	0.0	0.0	0.0	0.0	0.0	0.0	0.0	0.0	0.0
G16	ACC	5	hsa-miR-324-3p-002161	0.0	Amp	0.0	100.0	Undetermined	Undetermined	Undetermined	-	true	0.04	true	3.0	39.0	false	3.0	0.0	0.0	0.0	0.0	0.0	0.0	0.0	0.0	0.0	1.0	0.0	1.0	0.0	0.0	0.0	0.0	0.0	0.0	0.0	0.0	0.0	0.0	1.0
G17	ACC	5	hsa-miR-324-5p-000539	0.0	Amp	0.0	100.0	Undetermined	Undetermined	Undetermined	-	true	0.12908892	true	3.0	39.0	false	2.0	0.0	0.0	0.0	0.0	0.0	0.0	0.0	0.0	0.0	1.0	0.0	0.0	0.0	0.0	0.0	0.0	0.0	0.0	0.0	0.0	0.0	0.0	1.0
G18	ACC	5	hsa-miR-326-000542	0.0	Amp	0.0	100.0	Undetermined	Undetermined	Undetermined	-	true	0.07604271	true	3.0	39.0	false	2.0	0.0	0.0	0.0	0.0	0.0	0.0	0.0	0.0	0.0	1.0	0.0	0.0	0.0	0.0	0.0	0.0	0.0	0.0	0.0	0.0	0.0	0.0	1.0
G19	ACC	5	hsa-miR-328-000543	1.2672099	Amp	0.9872555	100.0	31.47864	31.47864	31.47864	-	true	0.10814132	true	3.0	27.0	false	0.0	0.0	0.0	0.0	0.0	0.0	0.0	0.0	0.0	0.0	0.0	0.0	0.0	0.0	0.0	0.0	0.0	0.0	0.0	0.0	0.0	0.0	0.0	0.0
G20	ACC	5	hsa-miR-329-001101	0.0	Amp	0.0	100.0	Undetermined	Undetermined	Undetermined	-	true	0.2	true	3.0	39.0	false	3.0	0.0	0.0	0.0	0.0	0.0	0.0	0.0	0.0	0.0	1.0	0.0	1.0	0.0	0.0	0.0	0.0	0.0	0.0	0.0	0.0	0.0	0.0	1.0
G21	ACC	5	hsa-miR-330-000544	0.0	Amp	0.0	100.0	Undetermined	Undetermined	Undetermined	-	true	0.04	true	3.0	39.0	false	3.0	0.0	0.0	0.0	0.0	0.0	0.0	0.0	0.0	0.0	1.0	0.0	1.0	0.0	0.0	0.0	0.0	0.0	0.0	0.0	0.0	0.0	0.0	1.0
G22	ACC	5	hsa-miR-330-5p-002230	0.0	Amp	0.0	100.0	Undetermined	Undetermined	Undetermined	-	true	0.2	true	3.0	39.0	false	3.0	0.0	0.0	0.0	0.0	0.0	0.0	0.0	0.0	0.0	1.0	0.0	1.0	0.0	0.0	0.0	0.0	0.0	0.0	0.0	0.0	0.0	0.0	1.0
G23	ACC	5	hsa-miR-331-000545	1.2429842	Amp	0.99154705	100.0	30.601732	30.601732	30.601732	-	true	0.08387644	true	3.0	26.0	false	0.0	0.0	0.0	0.0	0.0	0.0	0.0	0.0	0.0	0.0	0.0	0.0	0.0	0.0	0.0	0.0	0.0	0.0	0.0	0.0	0.0	0.0	0.0	0.0
G24	ACC	5	hsa-miR-331-5p-002233	0.0	Amp	0.0	100.0	Undetermined	Undetermined	Undetermined	-	true	0.04	true	3.0	39.0	false	3.0	0.0	0.0	0.0	0.0	0.0	0.0	0.0	0.0	0.0	1.0	0.0	1.0	0.0	0.0	0.0	0.0	0.0	0.0	0.0	0.0	0.0	0.0	1.0
H1	ACC	5	hsa-miR-335-000546	1.2429047	Amp	0.98516285	100.0	32.37556	32.37556	32.37556	-	true	0.11716781	true	3.0	27.0	false	0.0	0.0	0.0	0.0	0.0	0.0	0.0	0.0	0.0	0.0	0.0	0.0	0.0	0.0	0.0	0.0	0.0	0.0	0.0	0.0	0.0	0.0	0.0	0.0
H2	ACC	5	hsa-miR-337-5p-002156	0.976467	Amp	0.87631875	100.0	35.473698	35.473698	35.473698	-	true	0.052290667	true	3.0	32.0	false	0.0	0.0	0.0	0.0	0.0	0.0	0.0	0.0	0.0	0.0	0.0	0.0	0.0	0.0	0.0	0.0	0.0	0.0	0.0	0.0	0.0	0.0	0.0	0.0
H3	ACC	5	hsa-miR-338-3p-002252	0.0	Amp	0.0	100.0	Undetermined	Undetermined	Undetermined	-	true	0.17906648	true	3.0	39.0	false	2.0	0.0	0.0	0.0	0.0	0.0	0.0	0.0	0.0	0.0	1.0	0.0	0.0	0.0	0.0	0.0	0.0	0.0	0.0	0.0	0.0	0.0	0.0	1.0
H4	ACC	5	hsa-miR-339-3p-002184	0.0	Amp	0.0	100.0	Undetermined	Undetermined	Undetermined	-	true	0.08503223	true	3.0	39.0	false	2.0	0.0	0.0	0.0	0.0	0.0	0.0	0.0	0.0	0.0	1.0	0.0	0.0	0.0	0.0	0.0	0.0	0.0	0.0	0.0	0.0	0.0	0.0	1.0
H5	ACC	5	hsa-miR-339-5p-002257	0.0	Amp	0.0	100.0	Undetermined	Undetermined	Undetermined	-	true	0.04	true	3.0	39.0	false	3.0	0.0	0.0	0.0	0.0	0.0	0.0	0.0	0.0	0.0	1.0	0.0	1.0	0.0	0.0	0.0	0.0	0.0	0.0	0.0	0.0	0.0	0.0	1.0
H6	ACC	5	hsa-miR-340-002258	1.4298086	Amp	0.9835561	100.0	34.00515	34.00515	34.00515	-	true	0.27946597	true	3.0	28.0	false	0.0	0.0	0.0	0.0	0.0	0.0	0.0	0.0	0.0	0.0	0.0	0.0	0.0	0.0	0.0	0.0	0.0	0.0	0.0	0.0	0.0	0.0	0.0	0.0
H7	ACC	5	hsa-miR-155-002623	0.6250511	Amp	0.0	100.0	Undetermined	Undetermined	Undetermined	-	true	0.10041446	true	3.0	34.0	false	1.0	0.0	0.0	0.0	0.0	0.0	0.0	0.0	0.0	0.0	0.0	0.0	0.0	0.0	0.0	0.0	0.0	0.0	0.0	0.0	0.0	0.0	0.0	1.0
H8	ACC	5	hsa-let-7b-002619	1.0602963	Amp	0.9514499	100.0	31.614454	31.614454	31.614454	-	true	0.07198684	true	3.0	27.0	false	0.0	0.0	0.0	0.0	0.0	0.0	0.0	0.0	0.0	0.0	0.0	0.0	0.0	0.0	0.0	0.0	0.0	0.0	0.0	0.0	0.0	0.0	0.0	0.0
H9	ACC	5	hsa-miR-342-3p-002260	1.2393656	Amp	0.96525156	100.0	31.88597	31.88597	31.88597	-	true	0.12166911	true	3.0	26.0	false	0.0	0.0	0.0	0.0	0.0	0.0	0.0	0.0	0.0	0.0	0.0	0.0	0.0	0.0	0.0	0.0	0.0	0.0	0.0	0.0	0.0	0.0	0.0	0.0
H10	ACC	5	hsa-miR-342-5p-002147	0.0	Amp	0.0	100.0	Undetermined	Undetermined	Undetermined	-	true	0.2	true	3.0	39.0	false	3.0	0.0	0.0	0.0	0.0	0.0	0.0	0.0	0.0	0.0	1.0	0.0	1.0	0.0	0.0	0.0	0.0	0.0	0.0	0.0	0.0	0.0	0.0	1.0
H11	ACC	5	hsa-miR-345-002186	1.3118768	Amp	0.96747005	100.0	32.378014	32.378014	32.378014	-	true	0.06326451	true	3.0	29.0	false	0.0	0.0	0.0	0.0	0.0	0.0	0.0	0.0	0.0	0.0	0.0	0.0	0.0	0.0	0.0	0.0	0.0	0.0	0.0	0.0	0.0	0.0	0.0	0.0
H12	ACC	5	hsa-miR-361-000554	0.0	Amp	0.0	100.0	Undetermined	Undetermined	Undetermined	-	true	0.10528997	true	3.0	39.0	false	2.0	0.0	0.0	0.0	0.0	0.0	0.0	0.0	0.0	0.0	1.0	0.0	0.0	0.0	0.0	0.0	0.0	0.0	0.0	0.0	0.0	0.0	0.0	1.0
H13	ACC	5	hsa-miR-362-3p-002117	0.0	Amp	0.0	100.0	Undetermined	Undetermined	Undetermined	-	true	0.27329636	true	3.0	39.0	false	2.0	0.0	0.0	0.0	0.0	0.0	0.0	0.0	0.0	0.0	1.0	0.0	0.0	0.0	0.0	0.0	0.0	0.0	0.0	0.0	0.0	0.0	0.0	1.0
H14	ACC	5	hsa-miR-362-001273	0.0	Amp	0.0	100.0	Undetermined	Undetermined	Undetermined	-	true	0.2	true	3.0	39.0	false	3.0	0.0	0.0	0.0	0.0	0.0	0.0	0.0	0.0	0.0	1.0	0.0	1.0	0.0	0.0	0.0	0.0	0.0	0.0	0.0	0.0	0.0	0.0	1.0
H15	ACC	5	hsa-miR-363-001271	1.0493915	Amp	0.9165074	100.0	32.41171	32.41171	32.41171	-	true	0.04	true	3.0	29.0	false	1.0	0.0	0.0	0.0	0.0	0.0	0.0	0.0	0.0	0.0	0.0	0.0	1.0	0.0	0.0	0.0	0.0	0.0	0.0	0.0	0.0	0.0	0.0	0.0
H16	ACC	5	hsa-miR-365-001020	0.0	Amp	0.0	100.0	Undetermined	Undetermined	Undetermined	-	true	0.10736416	true	3.0	39.0	false	2.0	0.0	0.0	0.0	0.0	0.0	0.0	0.0	0.0	0.0	1.0	0.0	0.0	0.0	0.0	0.0	0.0	0.0	0.0	0.0	0.0	0.0	0.0	1.0
H17	ACC	5	hsa-miR-367-000555	0.0	Amp	0.0	100.0	Undetermined	Undetermined	Undetermined	-	true	0.04	true	3.0	39.0	false	3.0	0.0	0.0	0.0	0.0	0.0	0.0	0.0	0.0	0.0	1.0	0.0	1.0	0.0	0.0	0.0	0.0	0.0	0.0	0.0	0.0	0.0	0.0	1.0
H18	ACC	5	hsa-miR-369-3p-000557	0.0	Amp	0.0	100.0	Undetermined	Undetermined	Undetermined	-	true	0.2	true	3.0	19.0	false	2.0	0.0	0.0	0.0	0.0	0.0	0.0	0.0	0.0	0.0	0.0	0.0	1.0	0.0	0.0	0.0	0.0	0.0	0.0	0.0	0.0	0.0	0.0	1.0
H19	ACC	5	hsa-miR-369-5p-001021	0.0	Amp	0.0	100.0	Undetermined	Undetermined	Undetermined	-	true	0.2	true	3.0	39.0	false	3.0	0.0	0.0	0.0	0.0	0.0	0.0	0.0	0.0	0.0	1.0	0.0	1.0	0.0	0.0	0.0	0.0	0.0	0.0	0.0	0.0	0.0	0.0	1.0
H20	ACC	5	hsa-miR-370-002275	0.0	Amp	0.0	100.0	Undetermined	Undetermined	Undetermined	-	true	0.04213288	true	3.0	39.0	false	2.0	0.0	0.0	0.0	0.0	0.0	0.0	0.0	0.0	0.0	1.0	0.0	0.0	0.0	0.0	0.0	0.0	0.0	0.0	0.0	0.0	0.0	0.0	1.0
H21	ACC	5	hsa-miR-371-3p-002124	0.0	Amp	0.0	100.0	Undetermined	Undetermined	Undetermined	-	true	0.2	true	3.0	39.0	false	3.0	0.0	0.0	0.0	0.0	0.0	0.0	0.0	0.0	0.0	1.0	0.0	1.0	0.0	0.0	0.0	0.0	0.0	0.0	0.0	0.0	0.0	0.0	1.0
H22	ACC	5	hsa-miR-372-000560	0.0	Amp	0.0	100.0	Undetermined	Undetermined	Undetermined	-	true	0.2	true	3.0	39.0	false	3.0	0.0	0.0	0.0	0.0	0.0	0.0	0.0	0.0	0.0	1.0	0.0	1.0	0.0	0.0	0.0	0.0	0.0	0.0	0.0	0.0	0.0	0.0	1.0
H23	ACC	5	hsa-miR-373-000561	0.0	Amp	0.0	100.0	Undetermined	Undetermined	Undetermined	-	true	0.2	true	3.0	39.0	false	3.0	0.0	0.0	0.0	0.0	0.0	0.0	0.0	0.0	0.0	1.0	0.0	1.0	0.0	0.0	0.0	0.0	0.0	0.0	0.0	0.0	0.0	0.0	1.0
H24	ACC	5	hsa-miR-374-000563	1.4544834	Amp	0.99133193	100.0	31.83066	31.83066	31.83066	-	true	0.304518	true	3.0	26.0	false	0.0	0.0	0.0	0.0	0.0	0.0	0.0	0.0	0.0	0.0	0.0	0.0	0.0	0.0	0.0	0.0	0.0	0.0	0.0	0.0	0.0	0.0	0.0	0.0
I1	ACC	5	mmu-miR-374-5p-001319	1.2469888	Amp	0.9905303	100.0	30.647669	30.647669	30.647669	-	true	0.08568211	true	3.0	26.0	false	0.0	0.0	0.0	0.0	0.0	0.0	0.0	0.0	0.0	0.0	0.0	0.0	0.0	0.0	0.0	0.0	0.0	0.0	0.0	0.0	0.0	0.0	0.0	0.0
I2	ACC	5	hsa-miR-375-000564	1.4170218	Amp	0.9943739	100.0	32.523212	32.523212	32.523212	-	true	0.14575823	true	3.0	28.0	false	0.0	0.0	0.0	0.0	0.0	0.0	0.0	0.0	0.0	0.0	0.0	0.0	0.0	0.0	0.0	0.0	0.0	0.0	0.0	0.0	0.0	0.0	0.0	0.0
I3	ACC	5	hsa-miR-376a-000565	0.0	No Amp	0.0	100.0	Undetermined	Undetermined	Undetermined	-	true	0.15781641	true	3.0	39.0	false	2.0	0.0	0.0	0.0	0.0	0.0	0.0	0.0	0.0	0.0	1.0	0.0	0.0	0.0	0.0	0.0	0.0	0.0	0.0	0.0	0.0	0.0	0.0	1.0
I4	ACC	5	hsa-miR-376b-001102	0.0	Amp	0.0	100.0	Undetermined	Undetermined	Undetermined	-	true	0.20243667	true	3.0	39.0	false	2.0	0.0	0.0	0.0	0.0	0.0	0.0	0.0	0.0	0.0	1.0	0.0	0.0	0.0	0.0	0.0	0.0	0.0	0.0	0.0	0.0	0.0	0.0	1.0
I5	ACC	5	hsa-miR-377-000566	0.0	Amp	0.0	100.0	Undetermined	Undetermined	Undetermined	-	true	0.04	true	3.0	39.0	false	3.0	0.0	0.0	0.0	0.0	0.0	0.0	0.0	0.0	0.0	1.0	0.0	1.0	0.0	0.0	0.0	0.0	0.0	0.0	0.0	0.0	0.0	0.0	1.0
I6	ACC	5	mmu-miR-379-001138	0.0	Amp	0.0	100.0	Undetermined	Undetermined	Undetermined	-	true	0.13318881	true	3.0	39.0	false	2.0	0.0	0.0	0.0	0.0	0.0	0.0	0.0	0.0	0.0	1.0	0.0	0.0	0.0	0.0	0.0	0.0	0.0	0.0	0.0	0.0	0.0	0.0	1.0
I7	ACC	5	hsa-miR-380-3p-000569	0.0	Amp	0.0	100.0	Undetermined	Undetermined	Undetermined	-	true	0.04	true	3.0	39.0	false	3.0	0.0	0.0	0.0	0.0	0.0	0.0	0.0	0.0	0.0	1.0	0.0	1.0	0.0	0.0	0.0	0.0	0.0	0.0	0.0	0.0	0.0	0.0	1.0
I8	ACC	5	hsa-miR-381-000571	0.0	Amp	0.0	100.0	Undetermined	Undetermined	Undetermined	-	true	0.04	true	3.0	39.0	false	3.0	0.0	0.0	0.0	0.0	0.0	0.0	0.0	0.0	0.0	1.0	0.0	1.0	0.0	0.0	0.0	0.0	0.0	0.0	0.0	0.0	0.0	0.0	1.0
I9	ACC	5	hsa-miR-382-000572	0.0	Amp	0.0	100.0	Undetermined	Undetermined	Undetermined	-	true	0.067396395	true	3.0	39.0	false	2.0	0.0	0.0	0.0	0.0	0.0	0.0	0.0	0.0	0.0	1.0	0.0	0.0	0.0	0.0	0.0	0.0	0.0	0.0	0.0	0.0	0.0	0.0	1.0
I10	ACC	5	hsa-miR-383-000573	0.0	Amp	0.0	100.0	Undetermined	Undetermined	Undetermined	-	true	0.04	true	3.0	39.0	false	3.0	0.0	0.0	0.0	0.0	0.0	0.0	0.0	0.0	0.0	1.0	0.0	1.0	0.0	0.0	0.0	0.0	0.0	0.0	0.0	0.0	0.0	0.0	1.0
I11	ACC	5	hsa-miR-409-5p-002331	0.0	Amp	0.0	100.0	Undetermined	Undetermined	Undetermined	-	true	0.04	true	3.0	39.0	false	3.0	0.0	0.0	0.0	0.0	0.0	0.0	0.0	0.0	0.0	1.0	0.0	1.0	0.0	0.0	0.0	0.0	0.0	0.0	0.0	0.0	0.0	0.0	1.0
I12	ACC	5	hsa-miR-410-001274	0.0	Amp	0.0	100.0	Undetermined	Undetermined	Undetermined	-	true	0.04736164	true	3.0	39.0	false	2.0	0.0	0.0	0.0	0.0	0.0	0.0	0.0	0.0	0.0	1.0	0.0	0.0	0.0	0.0	0.0	0.0	0.0	0.0	0.0	0.0	0.0	0.0	1.0
I13	ACC	5	hsa-miR-411-001610	0.0	Amp	0.0	100.0	Undetermined	Undetermined	Undetermined	-	true	0.20083348	true	3.0	39.0	false	2.0	0.0	0.0	0.0	0.0	0.0	0.0	0.0	0.0	0.0	1.0	0.0	0.0	0.0	0.0	0.0	0.0	0.0	0.0	0.0	0.0	0.0	0.0	1.0
I14	ACC	5	hsa-miR-422a-002297	0.0	No Amp	0.0	100.0	Undetermined	Undetermined	Undetermined	-	true	0.056139678	true	3.0	39.0	false	2.0	0.0	0.0	0.0	0.0	0.0	0.0	0.0	0.0	0.0	1.0	0.0	0.0	0.0	0.0	0.0	0.0	0.0	0.0	0.0	0.0	0.0	0.0	1.0
I15	ACC	5	hsa-miR-423-5p-002340	0.0	Amp	0.0	100.0	Undetermined	Undetermined	Undetermined	-	true	0.061704796	true	3.0	39.0	false	2.0	0.0	0.0	0.0	0.0	0.0	0.0	0.0	0.0	0.0	1.0	0.0	0.0	0.0	0.0	0.0	0.0	0.0	0.0	0.0	0.0	0.0	0.0	1.0
I16	ACC	5	hsa-miR-424-000604	0.0	Amp	0.0	100.0	Undetermined	Undetermined	Undetermined	-	true	0.04	true	3.0	39.0	false	3.0	0.0	0.0	0.0	0.0	0.0	0.0	0.0	0.0	0.0	1.0	0.0	1.0	0.0	0.0	0.0	0.0	0.0	0.0	0.0	0.0	0.0	0.0	1.0
I17	ACC	5	hsa-miR-425-5p-001516	0.8995134	Amp	0.9614038	100.0	30.545288	30.545288	30.545288	-	true	0.04	true	3.0	27.0	false	1.0	0.0	0.0	0.0	0.0	0.0	0.0	0.0	0.0	0.0	0.0	0.0	1.0	0.0	0.0	0.0	0.0	0.0	0.0	0.0	0.0	0.0	0.0	0.0
I18	ACC	5	hsa-miR-429-001024	0.0	Amp	0.0	100.0	Undetermined	Undetermined	Undetermined	-	true	0.2	true	3.0	39.0	false	3.0	0.0	0.0	0.0	0.0	0.0	0.0	0.0	0.0	0.0	1.0	0.0	1.0	0.0	0.0	0.0	0.0	0.0	0.0	0.0	0.0	0.0	0.0	1.0
I19	ACC	5	hsa-miR-431-001979	0.82018507	Amp	0.7696428	100.0	35.489124	35.489124	35.489124	-	true	0.04	true	3.0	31.0	false	2.0	0.0	0.0	0.0	0.0	0.0	0.0	0.0	0.0	0.0	0.0	0.0	1.0	0.0	0.0	0.0	0.0	0.0	0.0	0.0	0.0	0.0	0.0	1.0
I20	ACC	5	hsa-miR-433-001028	0.8185998	Amp	0.89764017	100.0	35.259426	35.259426	35.259426	-	true	0.04	true	3.0	31.0	false	1.0	0.0	0.0	0.0	0.0	0.0	0.0	0.0	0.0	0.0	0.0	0.0	1.0	0.0	0.0	0.0	0.0	0.0	0.0	0.0	0.0	0.0	0.0	0.0
I21	ACC	5	hsa-miR-449-001030	0.0	Amp	0.0	100.0	Undetermined	Undetermined	Undetermined	-	true	0.2	true	3.0	39.0	false	3.0	0.0	0.0	0.0	0.0	0.0	0.0	0.0	0.0	0.0	1.0	0.0	1.0	0.0	0.0	0.0	0.0	0.0	0.0	0.0	0.0	0.0	0.0	1.0
I22	ACC	5	hsa-miR-449b-001608	0.0	Amp	0.0	100.0	Undetermined	Undetermined	Undetermined	-	true	0.2	true	3.0	39.0	false	3.0	0.0	0.0	0.0	0.0	0.0	0.0	0.0	0.0	0.0	1.0	0.0	1.0	0.0	0.0	0.0	0.0	0.0	0.0	0.0	0.0	0.0	0.0	1.0
I23	ACC	5	hsa-miR-450a-002303	0.0	Amp	0.0	100.0	Undetermined	Undetermined	Undetermined	-	true	0.2	true	3.0	39.0	false	3.0	0.0	0.0	0.0	0.0	0.0	0.0	0.0	0.0	0.0	1.0	0.0	1.0	0.0	0.0	0.0	0.0	0.0	0.0	0.0	0.0	0.0	0.0	1.0
I24	ACC	5	hsa-miR-450b-3p-002208	0.0	Amp	0.0	100.0	Undetermined	Undetermined	Undetermined	-	true	0.2	true	3.0	39.0	false	3.0	0.0	0.0	0.0	0.0	0.0	0.0	0.0	0.0	0.0	1.0	0.0	1.0	0.0	0.0	0.0	0.0	0.0	0.0	0.0	0.0	0.0	0.0	1.0
J1	ACC	5	hsa-miR-450b-5p-002207	0.0	Amp	0.0	100.0	Undetermined	Undetermined	Undetermined	-	true	0.04	true	3.0	39.0	false	3.0	0.0	0.0	0.0	0.0	0.0	0.0	0.0	0.0	0.0	1.0	0.0	1.0	0.0	0.0	0.0	0.0	0.0	0.0	0.0	0.0	0.0	0.0	1.0
J2	ACC	5	mmu-miR-451-001141	1.4222308	Amp	0.9909112	100.0	29.80734	29.80734	29.80734	-	true	0.22223909	true	3.0	24.0	false	0.0	0.0	0.0	0.0	0.0	0.0	0.0	0.0	0.0	0.0	0.0	0.0	0.0	0.0	0.0	0.0	0.0	0.0	0.0	0.0	0.0	0.0	0.0	0.0
J3	ACC	5	hsa-miR-452-002329	0.0	Amp	0.0	100.0	Undetermined	Undetermined	Undetermined	-	true	0.06563893	true	3.0	39.0	false	2.0	0.0	0.0	0.0	0.0	0.0	0.0	0.0	0.0	0.0	1.0	0.0	0.0	0.0	0.0	0.0	0.0	0.0	0.0	0.0	0.0	0.0	0.0	1.0
J4	ACC	5	hsa-miR-453-002318	0.0	No Amp	0.0	100.0	Undetermined	Undetermined	Undetermined	-	true	0.2	true	3.0	39.0	false	3.0	0.0	0.0	0.0	0.0	0.0	0.0	0.0	0.0	0.0	1.0	0.0	1.0	0.0	0.0	0.0	0.0	0.0	0.0	0.0	0.0	0.0	0.0	1.0
J5	ACC	5	hsa-miR-454-002323	1.466244	Amp	0.987565	100.0	34.247654	34.247654	34.247654	-	true	0.2236854	true	3.0	28.0	false	0.0	0.0	0.0	0.0	0.0	0.0	0.0	0.0	0.0	0.0	0.0	0.0	0.0	0.0	0.0	0.0	0.0	0.0	0.0	0.0	0.0	0.0	0.0	0.0
J6	ACC	5	hsa-miR-455-3p-002244	0.0	Amp	0.0	100.0	Undetermined	Undetermined	Undetermined	-	true	0.2	true	3.0	39.0	false	3.0	0.0	0.0	0.0	0.0	0.0	0.0	0.0	0.0	0.0	1.0	0.0	1.0	0.0	0.0	0.0	0.0	0.0	0.0	0.0	0.0	0.0	0.0	1.0
J7	ACC	5	hsa-miR-455-001280	0.0	Amp	0.0	100.0	Undetermined	Undetermined	Undetermined	-	true	0.2	true	3.0	39.0	false	3.0	0.0	0.0	0.0	0.0	0.0	0.0	0.0	0.0	0.0	1.0	0.0	1.0	0.0	0.0	0.0	0.0	0.0	0.0	0.0	0.0	0.0	0.0	1.0
J8	ACC	5	hsa-miR-483-5p-002338	1.448246	Amp	0.9945532	100.0	30.845798	30.845798	30.845798	-	true	0.18315236	true	3.0	26.0	false	0.0	0.0	0.0	0.0	0.0	0.0	0.0	0.0	0.0	0.0	0.0	0.0	0.0	0.0	0.0	0.0	0.0	0.0	0.0	0.0	0.0	0.0	0.0	0.0
J9	ACC	5	hsa-miR-484-001821	1.3964251	Amp	0.98663926	100.0	28.997534	28.997534	28.997534	-	true	0.11344432	true	3.0	24.0	false	0.0	0.0	0.0	0.0	0.0	0.0	0.0	0.0	0.0	0.0	0.0	0.0	0.0	0.0	0.0	0.0	0.0	0.0	0.0	0.0	0.0	0.0	0.0	0.0
J10	ACC	5	hsa-miR-485-3p-001277	0.0	Amp	0.0	100.0	Undetermined	Undetermined	Undetermined	-	true	0.04	true	3.0	39.0	false	3.0	0.0	0.0	0.0	0.0	0.0	0.0	0.0	0.0	0.0	1.0	0.0	1.0	0.0	0.0	0.0	0.0	0.0	0.0	0.0	0.0	0.0	0.0	1.0
J11	ACC	5	hsa-miR-485-5p-001036	0.0	Amp	0.0	100.0	Undetermined	Undetermined	Undetermined	-	true	0.04	true	3.0	39.0	false	3.0	0.0	0.0	0.0	0.0	0.0	0.0	0.0	0.0	0.0	1.0	0.0	1.0	0.0	0.0	0.0	0.0	0.0	0.0	0.0	0.0	0.0	0.0	1.0
J12	ACC	5	hsa-miR-486-3p-002093	0.0	Amp	0.0	100.0	Undetermined	Undetermined	Undetermined	-	true	0.04	true	3.0	39.0	false	3.0	0.0	0.0	0.0	0.0	0.0	0.0	0.0	0.0	0.0	1.0	0.0	1.0	0.0	0.0	0.0	0.0	0.0	0.0	0.0	0.0	0.0	0.0	1.0
J13	ACC	5	hsa-miR-486-001278	0.0	Amp	0.0	100.0	Undetermined	Undetermined	Undetermined	-	true	0.04	true	3.0	39.0	false	3.0	0.0	0.0	0.0	0.0	0.0	0.0	0.0	0.0	0.0	1.0	0.0	1.0	0.0	0.0	0.0	0.0	0.0	0.0	0.0	0.0	0.0	0.0	1.0
J14	ACC	5	hsa-miR-487a-001279	0.0	Amp	0.0	100.0	Undetermined	Undetermined	Undetermined	-	true	0.04	true	3.0	39.0	false	3.0	0.0	0.0	0.0	0.0	0.0	0.0	0.0	0.0	0.0	1.0	0.0	1.0	0.0	0.0	0.0	0.0	0.0	0.0	0.0	0.0	0.0	0.0	1.0
J15	ACC	5	hsa-miR-487b-001285	0.0	Amp	0.0	100.0	Undetermined	Undetermined	Undetermined	-	true	0.04	true	3.0	39.0	false	3.0	0.0	0.0	0.0	0.0	0.0	0.0	0.0	0.0	0.0	1.0	0.0	1.0	0.0	0.0	0.0	0.0	0.0	0.0	0.0	0.0	0.0	0.0	1.0
J16	ACC	5	hsa-miR-488-002357	0.0	Amp	0.0	100.0	Undetermined	Undetermined	Undetermined	-	true	0.2	true	3.0	39.0	false	3.0	0.0	0.0	0.0	0.0	0.0	0.0	0.0	0.0	0.0	1.0	0.0	1.0	0.0	0.0	0.0	0.0	0.0	0.0	0.0	0.0	0.0	0.0	1.0
J17	ACC	5	hsa-miR-489-002358	0.0	No Amp	0.0	100.0	Undetermined	Undetermined	Undetermined	-	true	0.04	true	3.0	39.0	false	3.0	0.0	0.0	0.0	0.0	0.0	0.0	0.0	0.0	0.0	1.0	0.0	1.0	0.0	0.0	0.0	0.0	0.0	0.0	0.0	0.0	0.0	0.0	1.0
J18	ACC	5	hsa-miR-490-001037	0.0	Amp	0.0	100.0	Undetermined	Undetermined	Undetermined	-	true	0.061602518	true	3.0	39.0	false	2.0	0.0	0.0	0.0	0.0	0.0	0.0	0.0	0.0	0.0	1.0	0.0	0.0	0.0	0.0	0.0	0.0	0.0	0.0	0.0	0.0	0.0	0.0	1.0
J19	ACC	5	hsa-miR-491-3p-002360	0.0	Amp	0.0	100.0	Undetermined	Undetermined	Undetermined	-	true	0.2	true	3.0	39.0	false	3.0	0.0	0.0	0.0	0.0	0.0	0.0	0.0	0.0	0.0	1.0	0.0	1.0	0.0	0.0	0.0	0.0	0.0	0.0	0.0	0.0	0.0	0.0	1.0
J20	ACC	5	mmu-miR-491-001630	0.0	Amp	0.0	100.0	Undetermined	Undetermined	Undetermined	-	true	0.19271283	true	3.0	39.0	false	2.0	0.0	0.0	0.0	0.0	0.0	0.0	0.0	0.0	0.0	1.0	0.0	0.0	0.0	0.0	0.0	0.0	0.0	0.0	0.0	0.0	0.0	0.0	1.0
J21	ACC	5	hsa-miR-493-002364	0.0	Amp	0.0	100.0	Undetermined	Undetermined	Undetermined	-	true	0.2	true	3.0	39.0	false	3.0	0.0	0.0	0.0	0.0	0.0	0.0	0.0	0.0	0.0	1.0	0.0	1.0	0.0	0.0	0.0	0.0	0.0	0.0	0.0	0.0	0.0	0.0	1.0
J22	ACC	5	hsa-miR-494-002365	0.0	Amp	0.0	100.0	Undetermined	Undetermined	Undetermined	-	true	0.21235363	true	3.0	39.0	false	2.0	0.0	0.0	0.0	0.0	0.0	0.0	0.0	0.0	0.0	1.0	0.0	0.0	0.0	0.0	0.0	0.0	0.0	0.0	0.0	0.0	0.0	0.0	1.0
J23	ACC	5	mmu-miR-495-001663	0.0	Amp	0.0	100.0	Undetermined	Undetermined	Undetermined	-	true	0.04	true	3.0	39.0	false	3.0	0.0	0.0	0.0	0.0	0.0	0.0	0.0	0.0	0.0	1.0	0.0	1.0	0.0	0.0	0.0	0.0	0.0	0.0	0.0	0.0	0.0	0.0	1.0
J24	ACC	5	mmu-miR-496-001953	0.0	Amp	0.0	100.0	Undetermined	Undetermined	Undetermined	-	true	0.04	true	3.0	39.0	false	3.0	0.0	0.0	0.0	0.0	0.0	0.0	0.0	0.0	0.0	1.0	0.0	1.0	0.0	0.0	0.0	0.0	0.0	0.0	0.0	0.0	0.0	0.0	1.0
K1	ACC	5	hsa-miR-499-3p-002427	0.0	Amp	0.0	100.0	Undetermined	Undetermined	Undetermined	-	true	0.2	true	3.0	39.0	false	3.0	0.0	0.0	0.0	0.0	0.0	0.0	0.0	0.0	0.0	1.0	0.0	1.0	0.0	0.0	0.0	0.0	0.0	0.0	0.0	0.0	0.0	0.0	1.0
K2	ACC	5	mmu-miR-499-001352	0.0	Amp	0.0	100.0	Undetermined	Undetermined	Undetermined	-	true	0.2	true	3.0	39.0	false	3.0	0.0	0.0	0.0	0.0	0.0	0.0	0.0	0.0	0.0	1.0	0.0	1.0	0.0	0.0	0.0	0.0	0.0	0.0	0.0	0.0	0.0	0.0	1.0
K3	ACC	5	hsa-miR-500-002428	0.0	Amp	0.0	100.0	Undetermined	Undetermined	Undetermined	-	true	0.2	true	3.0	39.0	false	3.0	0.0	0.0	0.0	0.0	0.0	0.0	0.0	0.0	0.0	1.0	0.0	1.0	0.0	0.0	0.0	0.0	0.0	0.0	0.0	0.0	0.0	0.0	1.0
K4	ACC	5	hsa-miR-501-3p-002435	0.0	Amp	0.0	100.0	Undetermined	Undetermined	Undetermined	-	true	0.2	true	3.0	39.0	false	3.0	0.0	0.0	0.0	0.0	0.0	0.0	0.0	0.0	0.0	1.0	0.0	1.0	0.0	0.0	0.0	0.0	0.0	0.0	0.0	0.0	0.0	0.0	1.0
K5	ACC	5	hsa-miR-501-001047	0.0	Amp	0.0	100.0	Undetermined	Undetermined	Undetermined	-	true	0.2	true	3.0	39.0	false	3.0	0.0	0.0	0.0	0.0	0.0	0.0	0.0	0.0	0.0	1.0	0.0	1.0	0.0	0.0	0.0	0.0	0.0	0.0	0.0	0.0	0.0	0.0	1.0
K6	ACC	5	hsa-miR-502-3p-002083	0.0	Amp	0.0	100.0	Undetermined	Undetermined	Undetermined	-	true	0.14217901	true	3.0	39.0	false	2.0	0.0	0.0	0.0	0.0	0.0	0.0	0.0	0.0	0.0	1.0	0.0	0.0	0.0	0.0	0.0	0.0	0.0	0.0	0.0	0.0	0.0	0.0	1.0
K7	ACC	5	hsa-miR-502-001109	0.0	Amp	0.0	100.0	Undetermined	Undetermined	Undetermined	-	true	0.1523785	true	3.0	39.0	false	2.0	0.0	0.0	0.0	0.0	0.0	0.0	0.0	0.0	0.0	1.0	0.0	0.0	0.0	0.0	0.0	0.0	0.0	0.0	0.0	0.0	0.0	0.0	1.0
K8	ACC	5	hsa-miR-503-001048	0.0	Amp	0.0	100.0	Undetermined	Undetermined	Undetermined	-	true	0.13065669	true	3.0	39.0	false	2.0	0.0	0.0	0.0	0.0	0.0	0.0	0.0	0.0	0.0	1.0	0.0	0.0	0.0	0.0	0.0	0.0	0.0	0.0	0.0	0.0	0.0	0.0	1.0
K9	ACC	5	hsa-miR-504-002084	0.0	Amp	0.0	100.0	Undetermined	Undetermined	Undetermined	-	true	0.2	true	3.0	39.0	false	3.0	0.0	0.0	0.0	0.0	0.0	0.0	0.0	0.0	0.0	1.0	0.0	1.0	0.0	0.0	0.0	0.0	0.0	0.0	0.0	0.0	0.0	0.0	1.0
K10	ACC	5	hsa-miR-505-002089	0.0	Amp	0.0	100.0	Undetermined	Undetermined	Undetermined	-	true	0.04	true	3.0	39.0	false	3.0	0.0	0.0	0.0	0.0	0.0	0.0	0.0	0.0	0.0	1.0	0.0	1.0	0.0	0.0	0.0	0.0	0.0	0.0	0.0	0.0	0.0	0.0	1.0
K11	ACC	5	hsa-miR-507-001051	0.0	Amp	0.0	100.0	Undetermined	Undetermined	Undetermined	-	true	0.2	true	3.0	39.0	false	3.0	0.0	0.0	0.0	0.0	0.0	0.0	0.0	0.0	0.0	1.0	0.0	1.0	0.0	0.0	0.0	0.0	0.0	0.0	0.0	0.0	0.0	0.0	1.0
K12	ACC	5	hsa-miR-508-001052	0.0	Amp	0.0	100.0	Undetermined	Undetermined	Undetermined	-	true	0.2	true	3.0	39.0	false	3.0	0.0	0.0	0.0	0.0	0.0	0.0	0.0	0.0	0.0	1.0	0.0	1.0	0.0	0.0	0.0	0.0	0.0	0.0	0.0	0.0	0.0	0.0	1.0
K13	ACC	5	hsa-miR-508-5p-002092	0.0	Amp	0.0	100.0	Undetermined	Undetermined	Undetermined	-	true	0.2	true	3.0	39.0	false	3.0	0.0	0.0	0.0	0.0	0.0	0.0	0.0	0.0	0.0	1.0	0.0	1.0	0.0	0.0	0.0	0.0	0.0	0.0	0.0	0.0	0.0	0.0	1.0
K14	ACC	5	hsa-miR-509-5p-002235	0.0	Amp	0.0	100.0	Undetermined	Undetermined	Undetermined	-	true	0.04	true	3.0	39.0	false	3.0	0.0	0.0	0.0	0.0	0.0	0.0	0.0	0.0	0.0	1.0	0.0	1.0	0.0	0.0	0.0	0.0	0.0	0.0	0.0	0.0	0.0	0.0	1.0
K15	ACC	5	hsa-miR-510-002241	0.0	No Amp	0.0	100.0	Undetermined	Undetermined	Undetermined	-	true	0.2	true	3.0	39.0	false	3.0	0.0	0.0	0.0	0.0	0.0	0.0	0.0	0.0	0.0	1.0	0.0	1.0	0.0	0.0	0.0	0.0	0.0	0.0	0.0	0.0	0.0	0.0	1.0
K16	ACC	5	hsa-miR-512-3p-001823	0.0	Amp	0.0	100.0	Undetermined	Undetermined	Undetermined	-	true	0.2	true	3.0	39.0	false	3.0	0.0	0.0	0.0	0.0	0.0	0.0	0.0	0.0	0.0	1.0	0.0	1.0	0.0	0.0	0.0	0.0	0.0	0.0	0.0	0.0	0.0	0.0	1.0
K17	ACC	5	hsa-miR-512-5p-001145	0.0	Amp	0.0	100.0	Undetermined	Undetermined	Undetermined	-	true	0.2	true	3.0	39.0	false	3.0	0.0	0.0	0.0	0.0	0.0	0.0	0.0	0.0	0.0	1.0	0.0	1.0	0.0	0.0	0.0	0.0	0.0	0.0	0.0	0.0	0.0	0.0	1.0
K18	ACC	5	hsa-miR-513-5p-002090	0.0	No Amp	0.0	100.0	Undetermined	Undetermined	Undetermined	-	true	0.2	true	3.0	39.0	false	3.0	0.0	0.0	0.0	0.0	0.0	0.0	0.0	0.0	0.0	1.0	0.0	1.0	0.0	0.0	0.0	0.0	0.0	0.0	0.0	0.0	0.0	0.0	1.0
K19	ACC	5	hsa-miR-515-3p-002369	0.0	No Amp	0.0	100.0	Undetermined	Undetermined	Undetermined	-	true	0.20474401	true	3.0	39.0	false	2.0	0.0	0.0	0.0	0.0	0.0	0.0	0.0	0.0	0.0	1.0	0.0	0.0	0.0	0.0	0.0	0.0	0.0	0.0	0.0	0.0	0.0	0.0	1.0
K20	ACC	5	hsa-miR-515-5p-001112	0.0	Amp	0.0	100.0	Undetermined	Undetermined	Undetermined	-	true	0.2	true	3.0	39.0	false	3.0	0.0	0.0	0.0	0.0	0.0	0.0	0.0	0.0	0.0	1.0	0.0	1.0	0.0	0.0	0.0	0.0	0.0	0.0	0.0	0.0	0.0	0.0	1.0
K21	ACC	5	hsa-miR-516a-5p-002416	0.0	Amp	0.0	100.0	Undetermined	Undetermined	Undetermined	-	true	0.04	true	3.0	39.0	false	3.0	0.0	0.0	0.0	0.0	0.0	0.0	0.0	0.0	0.0	1.0	0.0	1.0	0.0	0.0	0.0	0.0	0.0	0.0	0.0	0.0	0.0	0.0	1.0
K22	ACC	5	hsa-miR-516b-001150	0.0	Amp	0.0	100.0	Undetermined	Undetermined	Undetermined	-	true	0.2	true	3.0	39.0	false	3.0	0.0	0.0	0.0	0.0	0.0	0.0	0.0	0.0	0.0	1.0	0.0	1.0	0.0	0.0	0.0	0.0	0.0	0.0	0.0	0.0	0.0	0.0	1.0
K23	ACC	5	hsa-miR-517a-002402	0.0	Amp	0.0	100.0	Undetermined	Undetermined	Undetermined	-	true	0.2	true	3.0	39.0	false	3.0	0.0	0.0	0.0	0.0	0.0	0.0	0.0	0.0	0.0	1.0	0.0	1.0	0.0	0.0	0.0	0.0	0.0	0.0	0.0	0.0	0.0	0.0	1.0
K24	ACC	5	hsa-miR-517c-001153	0.0	No Amp	0.0	100.0	Undetermined	Undetermined	Undetermined	-	true	0.2	true	3.0	39.0	false	3.0	0.0	0.0	0.0	0.0	0.0	0.0	0.0	0.0	0.0	1.0	0.0	1.0	0.0	0.0	0.0	0.0	0.0	0.0	0.0	0.0	0.0	0.0	1.0
L1	ACC	5	hsa-miR-518a-3p-002397	0.0	Amp	0.0	100.0	Undetermined	Undetermined	Undetermined	-	true	0.2	true	3.0	39.0	false	3.0	0.0	0.0	0.0	0.0	0.0	0.0	0.0	0.0	0.0	1.0	0.0	1.0	0.0	0.0	0.0	0.0	0.0	0.0	0.0	0.0	0.0	0.0	1.0
L2	ACC	5	hsa-miR-518a-5p-002396	0.0	Amp	0.0	100.0	Undetermined	Undetermined	Undetermined	-	true	0.072712034	true	3.0	39.0	false	2.0	0.0	0.0	0.0	0.0	0.0	0.0	0.0	0.0	0.0	1.0	0.0	0.0	0.0	0.0	0.0	0.0	0.0	0.0	0.0	0.0	0.0	0.0	1.0
L3	ACC	5	hsa-miR-518b-001156	0.0	Amp	0.0	100.0	Undetermined	Undetermined	Undetermined	-	true	0.05242108	true	3.0	39.0	false	2.0	0.0	0.0	0.0	0.0	0.0	0.0	0.0	0.0	0.0	1.0	0.0	0.0	0.0	0.0	0.0	0.0	0.0	0.0	0.0	0.0	0.0	0.0	1.0
L4	ACC	5	hsa-miR-518c-002401	0.0	Amp	0.0	100.0	Undetermined	Undetermined	Undetermined	-	true	0.2	true	3.0	39.0	false	3.0	0.0	0.0	0.0	0.0	0.0	0.0	0.0	0.0	0.0	1.0	0.0	1.0	0.0	0.0	0.0	0.0	0.0	0.0	0.0	0.0	0.0	0.0	1.0
L5	ACC	5	hsa-miR-518d-001159	1.159702	Amp	0.98117316	100.0	31.04893	31.04893	31.04893	-	true	0.08210947	true	3.0	27.0	false	0.0	0.0	0.0	0.0	0.0	0.0	0.0	0.0	0.0	0.0	0.0	0.0	0.0	0.0	0.0	0.0	0.0	0.0	0.0	0.0	0.0	0.0	0.0	0.0
L6	ACC	5	hsa-miR-518d-5p-002389	0.0	Inconclusive	0.0	100.0	Undetermined	Undetermined	Undetermined	-	true	0.2	true	3.0	39.0	false	3.0	0.0	0.0	0.0	0.0	0.0	0.0	0.0	0.0	0.0	1.0	0.0	1.0	0.0	0.0	0.0	0.0	0.0	0.0	0.0	0.0	0.0	0.0	1.0
[truncated: 2,802 more rows]
