# Supplementary material for: Evaluation and diagnostic potential of circulating extracellular vesicle-associated microRNAs in adrenocortical tumors
Source: Sci Rep. 2017 Jul 14;7:5474. doi: 10.1038/s41598-017-05777-0 (PMC5511159; doi:10.1038/s41598-017-05777-0)
Supplement: Supplementary file 3 — Dataset 2 [file 41598_2017_5777_MOESM3_ESM.xlsx]

## Sheet: Supplementary Dataset 2
Supplementary Dataset 2		Raw data of RT-qPCR validation
Sample Number	Tumor type	Detector	Ct			Sample Number	Tumor type	Detector	Ct
29	ACA	cel-miR-39	16.5			7	ACC	cel-miR-39	15.59
29	ACA	cel-miR-39	16.6			7	ACC	cel-miR-39	15.6
29	ACA	cel-miR-39	16.64			7	ACC	cel-miR-39	15.76
29	ACA	hsa-miR-101	34.86			7	ACC	hsa-miR-101	31.7
29	ACA	hsa-miR-101	34.85			7	ACC	hsa-miR-101	32.08
29	ACA	hsa-miR-101	35.23			7	ACC	hsa-miR-101	32.05
29	ACA	hsa-miR-483-5p	34.15			7	ACC	hsa-miR-483-5p	32.79
29	ACA	hsa-miR-483-5p	33.65			7	ACC	hsa-miR-483-5p	32.75
29	ACA	hsa-miR-483-5p	34.39			7	ACC	hsa-miR-483-5p	32.51
30	ACA	cel-miR-39	16.45			8	ACC	cel-miR-39	15.83
30	ACA	cel-miR-39	16.43			8	ACC	cel-miR-39	15.94
30	ACA	cel-miR-39	16.52			8	ACC	cel-miR-39	16.35
30	ACA	hsa-miR-101	33.11			8	ACC	hsa-miR-101	34.69
30	ACA	hsa-miR-101	33.1			8	ACC	hsa-miR-101	34.41
30	ACA	hsa-miR-101	33.21			8	ACC	hsa-miR-101	34.25
30	ACA	hsa-miR-483-5p	34.62			8	ACC	hsa-miR-483-5p	33.08
30	ACA	hsa-miR-483-5p	34.48			8	ACC	hsa-miR-483-5p	33.46
30	ACA	hsa-miR-483-5p	34.04			8	ACC	hsa-miR-483-5p	33.66
31	ACA	cel-miR-39	16.36			9	ACC	cel-miR-39	15.79
31	ACA	cel-miR-39	16.28			9	ACC	cel-miR-39	15.87
31	ACA	cel-miR-39	16.57			9	ACC	cel-miR-39	15.7
31	ACA	hsa-miR-101	37.09			9	ACC	hsa-miR-101	31.61
31	ACA	hsa-miR-101	38.47			9	ACC	hsa-miR-101	32.61
31	ACA	hsa-miR-101	36.88			9	ACC	hsa-miR-101	32.02
31	ACA	hsa-miR-483-5p	34.78			9	ACC	hsa-miR-483-5p	30.46
31	ACA	hsa-miR-483-5p	35.06			9	ACC	hsa-miR-483-5p	30.47
31	ACA	hsa-miR-483-5p	35.54			9	ACC	hsa-miR-483-5p	30.63
32	ACA	cel-miR-39	15.68			10	ACC	cel-miR-39	15.87
32	ACA	cel-miR-39	15.96			10	ACC	cel-miR-39	16.16
32	ACA	cel-miR-39	15.92			10	ACC	cel-miR-39	16.21
32	ACA	hsa-miR-101	34.19			10	ACC	hsa-miR-101	34.28
32	ACA	hsa-miR-101	33.96			10	ACC	hsa-miR-101	34.85
32	ACA	hsa-miR-101	35.09			10	ACC	hsa-miR-101	34.31
32	ACA	hsa-miR-483-5p	33.45			10	ACC	hsa-miR-483-5p	32.38
32	ACA	hsa-miR-483-5p	34.07			10	ACC	hsa-miR-483-5p	32.46
32	ACA	hsa-miR-483-5p	33			10	ACC	hsa-miR-483-5p	33.13
33	ACA	cel-miR-39	15.79			11	ACC	cel-miR-39	15.37
33	ACA	cel-miR-39	16.04			11	ACC	cel-miR-39	15.33
33	ACA	cel-miR-39	16.06			11	ACC	cel-miR-39	15.39
33	ACA	hsa-miR-101	33.97			11	ACC	hsa-miR-101	31.04
33	ACA	hsa-miR-101	33.97			11	ACC	hsa-miR-101	31.4
33	ACA	hsa-miR-101	34.32			11	ACC	hsa-miR-101	31.11
33	ACA	hsa-miR-483-5p	33.71			11	ACC	hsa-miR-483-5p	32.58
33	ACA	hsa-miR-483-5p	33.54			11	ACC	hsa-miR-483-5p	32.47
33	ACA	hsa-miR-483-5p	33.78			11	ACC	hsa-miR-483-5p	32.11
34	ACA	cel-miR-39	16.06			12	ACC	cel-miR-39	15.43
34	ACA	cel-miR-39	16.18			12	ACC	cel-miR-39	15.32
34	ACA	cel-miR-39	16.21			12	ACC	cel-miR-39	15.38
34	ACA	hsa-miR-101	34.59			12	ACC	hsa-miR-101	35.91
34	ACA	hsa-miR-101	34.36			12	ACC	hsa-miR-101	36.23
34	ACA	hsa-miR-101	34.87			12	ACC	hsa-miR-101	34.46
34	ACA	hsa-miR-483-5p	33.34			12	ACC	hsa-miR-483-5p	32.06
34	ACA	hsa-miR-483-5p	33.54			12	ACC	hsa-miR-483-5p	32.73
34	ACA	hsa-miR-483-5p	33.82			12	ACC	hsa-miR-483-5p	32.99
35	ACA	cel-miR-39	15.86			13	ACC	cel-miR-39	16.24
35	ACA	cel-miR-39	16.02			13	ACC	cel-miR-39	16.34
35	ACA	cel-miR-39	16.06			13	ACC	cel-miR-39	16.39
35	ACA	hsa-miR-101	31.21			13	ACC	hsa-miR-101	35.22
35	ACA	hsa-miR-101	31.44			13	ACC	hsa-miR-101	34.99
35	ACA	hsa-miR-101	32.06			13	ACC	hsa-miR-101	35.4
35	ACA	hsa-miR-483-5p	33.5			13	ACC	hsa-miR-483-5p	31.95
35	ACA	hsa-miR-483-5p	33.25			13	ACC	hsa-miR-483-5p	31.62
35	ACA	hsa-miR-483-5p	33.09			13	ACC	hsa-miR-483-5p	31.94
36	ACA	cel-miR-39	16.13			14	ACC	cel-miR-39	15.41
36	ACA	cel-miR-39	16.07			14	ACC	cel-miR-39	15.45
36	ACA	cel-miR-39	16.17			14	ACC	cel-miR-39	15.47
36	ACA	hsa-miR-101	36.54			14	ACC	hsa-miR-101	32.25
36	ACA	hsa-miR-101	38.7			14	ACC	hsa-miR-101	32.61
36	ACA	hsa-miR-101	36.41			14	ACC	hsa-miR-101	32.61
36	ACA	hsa-miR-483-5p	34.24			14	ACC	hsa-miR-483-5p	30.98
36	ACA	hsa-miR-483-5p	34.54			14	ACC	hsa-miR-483-5p	31.06
36	ACA	hsa-miR-483-5p	33.86			14	ACC	hsa-miR-483-5p	31.27
37	ACA	cel-miR-39	15.82			15	ACC	cel-miR-39	17.44
37	ACA	cel-miR-39	15.96			15	ACC	cel-miR-39	17.58
37	ACA	cel-miR-39	16.04			15	ACC	cel-miR-39	17.38
37	ACA	hsa-miR-101	34.2			15	ACC	hsa-miR-101	34.06
37	ACA	hsa-miR-101	35.2			15	ACC	hsa-miR-101	34.71
37	ACA	hsa-miR-101	34.31			15	ACC	hsa-miR-101	34.17
37	ACA	hsa-miR-483-5p	32.84			15	ACC	hsa-miR-483-5p	32.52
37	ACA	hsa-miR-483-5p	33.17			15	ACC	hsa-miR-483-5p	32.41
37	ACA	hsa-miR-483-5p	33.67			15	ACC	hsa-miR-483-5p	32.71
38	ACA	cel-miR-39	15.58			16	ACC	cel-miR-39	16.93
38	ACA	cel-miR-39	15.88			16	ACC	cel-miR-39	17.01
38	ACA	cel-miR-39	16.01			16	ACC	cel-miR-39	17.15
38	ACA	hsa-miR-101	33.3			16	ACC	hsa-miR-101	34.04
38	ACA	hsa-miR-101	33.59			16	ACC	hsa-miR-101	34.88
38	ACA	hsa-miR-101	34.26			16	ACC	hsa-miR-101	35.13
38	ACA	hsa-miR-483-5p	33.2			16	ACC	hsa-miR-483-5p	33.42
38	ACA	hsa-miR-483-5p	33.64			16	ACC	hsa-miR-483-5p	33.94
38	ACA	hsa-miR-483-5p	33.58			16	ACC	hsa-miR-483-5p	34.06
39	ACA	cel-miR-39	15.59			17	ACC	cel-miR-39	16.25
39	ACA	cel-miR-39	15.61			17	ACC	cel-miR-39	16.35
39	ACA	cel-miR-39	15.73			17	ACC	cel-miR-39	16.37
39	ACA	hsa-miR-101	34.61			17	ACC	hsa-miR-101	34.28
39	ACA	hsa-miR-101	34.62			17	ACC	hsa-miR-101	34.08
39	ACA	hsa-miR-101	34.6			17	ACC	hsa-miR-101	33.82
39	ACA	hsa-miR-483-5p	34.36			17	ACC	hsa-miR-483-5p	30.94
39	ACA	hsa-miR-483-5p	34.34			17	ACC	hsa-miR-483-5p	30.83
39	ACA	hsa-miR-483-5p	34.69			17	ACC	hsa-miR-483-5p	31.1
40	ACA	cel-miR-39	16.36			18	ACC	cel-miR-39	16.01
40	ACA	cel-miR-39	16.53			18	ACC	cel-miR-39	16.11
40	ACA	cel-miR-39	16.58			18	ACC	cel-miR-39	16.12
40	ACA	hsa-miR-101	35.54			18	ACC	hsa-miR-101	34.63
40	ACA	hsa-miR-101	36.03			18	ACC	hsa-miR-101	34.99
40	ACA	hsa-miR-101	36.23			18	ACC	hsa-miR-101	35.1
40	ACA	hsa-miR-483-5p	34.56			18	ACC	hsa-miR-483-5p	30.11
40	ACA	hsa-miR-483-5p	34.57			18	ACC	hsa-miR-483-5p	30.24
40	ACA	hsa-miR-483-5p	34.12			18	ACC	hsa-miR-483-5p	30.14
41	ACA	cel-miR-39	15.51			19	ACC	cel-miR-39	17.29
41	ACA	cel-miR-39	16.02			19	ACC	cel-miR-39	17.5
41	ACA	cel-miR-39	15.94			19	ACC	cel-miR-39	17.47
41	ACA	hsa-miR-101	33.84			19	ACC	hsa-miR-101	32.78
41	ACA	hsa-miR-101	34.13			19	ACC	hsa-miR-101	32.88
41	ACA	hsa-miR-101	34.17			19	ACC	hsa-miR-101	33
41	ACA	hsa-miR-483-5p	32.18			19	ACC	hsa-miR-483-5p	35.09
41	ACA	hsa-miR-483-5p	32.93			19	ACC	hsa-miR-483-5p	34.67
41	ACA	hsa-miR-483-5p	32.69			19	ACC	hsa-miR-483-5p	34.4
42	ACA	cel-miR-39	16.15			20	ACC	cel-miR-39	18.22
42	ACA	cel-miR-39	16.3			20	ACC	cel-miR-39	18.56
42	ACA	cel-miR-39	16.22			20	ACC	cel-miR-39	18.28
42	ACA	hsa-miR-101	35.77			20	ACC	hsa-miR-101	32.21
42	ACA	hsa-miR-101	35.41			20	ACC	hsa-miR-101	32.95
42	ACA	hsa-miR-101	36.28			20	ACC	hsa-miR-101	32.62
42	ACA	hsa-miR-483-5p	35.07			20	ACC	hsa-miR-483-5p	32.57
42	ACA	hsa-miR-483-5p	36.09			20	ACC	hsa-miR-483-5p	32.65
42	ACA	hsa-miR-483-5p	35.6			20	ACC	hsa-miR-483-5p	33.15
43	ACA	cel-miR-39	16.6			21	ACC	cel-miR-39	16.51
43	ACA	cel-miR-39	16.86			21	ACC	cel-miR-39	17.22
43	ACA	cel-miR-39	16.78			21	ACC	cel-miR-39	17.01
43	ACA	hsa-miR-101	37.07			21	ACC	hsa-miR-101	32.72
43	ACA	hsa-miR-101	38.46			21	ACC	hsa-miR-101	32.77
43	ACA	hsa-miR-101	36.58			21	ACC	hsa-miR-101	32.53
43	ACA	hsa-miR-483-5p	36.16			21	ACC	hsa-miR-483-5p	32.39
43	ACA	hsa-miR-483-5p	36.32			21	ACC	hsa-miR-483-5p	32.46
43	ACA	hsa-miR-483-5p	36.67			21	ACC	hsa-miR-483-5p	33.44
44	ACA	cel-miR-39	17.33			22	ACC	cel-miR-39	16.84
44	ACA	cel-miR-39	17.42			22	ACC	cel-miR-39	17.07
44	ACA	cel-miR-39	17.44			22	ACC	cel-miR-39	17.04
44	ACA	hsa-miR-101	35.67			22	ACC	hsa-miR-101	33.87
44	ACA	hsa-miR-101	35.87			22	ACC	hsa-miR-101	33.4
44	ACA	hsa-miR-101	34.98			22	ACC	hsa-miR-101	33.55
44	ACA	hsa-miR-483-5p	36.18			22	ACC	hsa-miR-483-5p	33.77
44	ACA	hsa-miR-483-5p	35.5			22	ACC	hsa-miR-483-5p	33.77
44	ACA	hsa-miR-483-5p	34.92			22	ACC	hsa-miR-483-5p	34.33
45	ACA	cel-miR-39	17.18
45	ACA	cel-miR-39	17.38
45	ACA	cel-miR-39	17.53
45	ACA	hsa-miR-101	36.64
45	ACA	hsa-miR-101	36.93
45	ACA	hsa-miR-101	35.75
45	ACA	hsa-miR-483-5p	35.04
45	ACA	hsa-miR-483-5p	35.53
45	ACA	hsa-miR-483-5p	35.18
46	ACA	cel-miR-39	16.94
46	ACA	cel-miR-39	17.04
46	ACA	cel-miR-39	16.95
46	ACA	hsa-miR-101	34.32
46	ACA	hsa-miR-101	35.21
46	ACA	hsa-miR-101	33.78
46	ACA	hsa-miR-483-5p	35.78
46	ACA	hsa-miR-483-5p	36.01
46	ACA	hsa-miR-483-5p	35.54
