# Supplementary material for: Evaluation and diagnostic potential of circulating extracellular vesicle-associated microRNAs in adrenocortical tumors
Source: Sci Rep. 2017 Jul 14;7:5474. doi: 10.1038/s41598-017-05777-0 (PMC5511159; doi:10.1038/s41598-017-05777-0)
Supplement: Supplementary file 4 — Dataset 3 [file 41598_2017_5777_MOESM4_ESM.xlsx]

## Sheet: Supplementary Dataset 3
Supplementary Dataset 3	Normalized data of RT-qPCR validation to cel-miR-39
Sample Number	Tumor type	Detector	Ct mean		Sample Number	Tumor type	Detector	Ct mean	dCt (Ct mean of hsa-miR-101-Ct mean of cel-miR-39)	- dCt				Sample Number	Tumor type	Detector	Ct mean	delta Ct (Ct mean of hsa-miR-483-5p-Ct mean of cel-miR-39)	- dCt
29	ACA	cel-miR-39	16.58		29	ACA	hsa-miR-101	34.98	18.4	-18.4				29	ACA	hsa-miR-483-5p	34.0633	17.4833	-17.4833
30	ACA	cel-miR-39	16.4667		30	ACA	hsa-miR-101	33.14	16.6733	-16.6733				30	ACA	hsa-miR-483-5p	34.38	17.9133	-17.9133
31	ACA	cel-miR-39	16.4033		31	ACA	hsa-miR-101	37.48	21.0767	-21.0767				31	ACA	hsa-miR-483-5p	35.1267	18.7233	-18.7233
32	ACA	cel-miR-39	15.8533		32	ACA	hsa-miR-101	34.4133	18.56	-18.56				32	ACA	hsa-miR-483-5p	33.5067	17.6533	-17.6533
33	ACA	cel-miR-39	15.9633		33	ACA	hsa-miR-101	34.0867	18.1233	-18.1233				33	ACA	hsa-miR-483-5p	33.6767	17.7133	-17.7133
34	ACA	cel-miR-39	16.15		34	ACA	hsa-miR-101	34.6067	18.4567	-18.4567				34	ACA	hsa-miR-483-5p	33.5667	17.4167	-17.4167
35	ACA	cel-miR-39	15.98		35	ACA	hsa-miR-101	31.57	15.59	-15.59				35	ACA	hsa-miR-483-5p	33.28	17.3	-17.3
36	ACA	cel-miR-39	16.1233		36	ACA	hsa-miR-101	37.2167	21.0933	-21.0933				36	ACA	hsa-miR-483-5p	34.2133	18.09	-18.09
37	ACA	cel-miR-39	15.94		37	ACA	hsa-miR-101	34.57	18.63	-18.63				37	ACA	hsa-miR-483-5p	33.2267	17.2867	-17.2867
38	ACA	cel-miR-39	15.8233		38	ACA	hsa-miR-101	33.7167	17.8933	-17.8933				38	ACA	hsa-miR-483-5p	33.4733	17.65	-17.65
39	ACA	cel-miR-39	15.6433		39	ACA	hsa-miR-101	34.61	18.9667	-18.9667				39	ACA	hsa-miR-483-5p	34.4633	18.82	-18.82
40	ACA	cel-miR-39	16.49		40	ACA	hsa-miR-101	35.9333	19.4433	-19.4433				40	ACA	hsa-miR-483-5p	34.4167	17.9267	-17.9267
41	ACA	cel-miR-39	15.8233		41	ACA	hsa-miR-101	34.0467	18.2233	-18.2233				41	ACA	hsa-miR-483-5p	32.6	16.7767	-16.7767
42	ACA	cel-miR-39	16.2233		42	ACA	hsa-miR-101	35.82	19.5967	-19.5967				42	ACA	hsa-miR-483-5p	35.5867	19.3633	-19.3633
43	ACA	cel-miR-39	16.7467		43	ACA	hsa-miR-101	37.37	20.6233	-20.6233				43	ACA	hsa-miR-483-5p	36.3833	19.6367	-19.6367
44	ACA	cel-miR-39	17.3967		44	ACA	hsa-miR-101	35.5067	18.11	-18.11				44	ACA	hsa-miR-483-5p	35.5333	18.1367	-18.1367
45	ACA	cel-miR-39	17.3633		45	ACA	hsa-miR-101	36.44	19.0767	-19.0767				45	ACA	hsa-miR-483-5p	35.25	17.8867	-17.8867
46	ACA	cel-miR-39	16.9767		46	ACA	hsa-miR-101	34.4367	17.46	-17.46				46	ACA	hsa-miR-483-5p	35.7767	18.8	-18.8
7	ACC	cel-miR-39	15.65		7	ACC	hsa-miR-101	31.9433	16.2933	-16.2933				7	ACC	hsa-miR-483-5p	32.6833	17.0333	-17.0333
8	ACC	cel-miR-39	16.04		8	ACC	hsa-miR-101	34.45	18.41	-18.41				8	ACC	hsa-miR-483-5p	33.4	17.36	-17.36
9	ACC	cel-miR-39	15.7867		9	ACC	hsa-miR-101	32.08	16.2933	-16.2933				9	ACC	hsa-miR-483-5p	30.52	14.7333	-14.7333
10	ACC	cel-miR-39	16.08		10	ACC	hsa-miR-101	34.48	18.4	-18.4				10	ACC	hsa-miR-483-5p	32.6567	16.5767	-16.5767
11	ACC	cel-miR-39	15.3633		11	ACC	hsa-miR-101	31.1833	15.82	-15.82				11	ACC	hsa-miR-483-5p	32.3867	17.0233	-17.0233
12	ACC	cel-miR-39	15.3767		12	ACC	hsa-miR-101	35.5333	20.1567	-20.1567				12	ACC	hsa-miR-483-5p	32.5933	17.2167	-17.2167
13	ACC	cel-miR-39	16.3233		13	ACC	hsa-miR-101	35.2033	18.88	-18.88				13	ACC	hsa-miR-483-5p	31.8367	15.5133	-15.5133
14	ACC	cel-miR-39	15.4433		14	ACC	hsa-miR-101	32.49	17.0467	-17.0467				14	ACC	hsa-miR-483-5p	31.1033	15.66	-15.66
15	ACC	cel-miR-39	17.4667		15	ACC	hsa-miR-101	34.3133	16.8467	-16.8467				15	ACC	hsa-miR-483-5p	32.5467	15.08	-15.08
16	ACC	cel-miR-39	17.03		16	ACC	hsa-miR-101	34.6833	17.6533	-17.6533				16	ACC	hsa-miR-483-5p	33.8067	16.7767	-16.7767
17	ACC	cel-miR-39	16.3233		17	ACC	hsa-miR-101	34.06	17.7367	-17.7367				17	ACC	hsa-miR-483-5p	30.9567	14.6333	-14.6333
18	ACC	cel-miR-39	16.08		18	ACC	hsa-miR-101	34.9067	18.8267	-18.8267				18	ACC	hsa-miR-483-5p	30.1633	14.0833	-14.0833
19	ACC	cel-miR-39	17.42		19	ACC	hsa-miR-101	32.8867	15.4667	-15.4667				19	ACC	hsa-miR-483-5p	34.72	17.3	-17.3
20	ACC	cel-miR-39	18.3533		20	ACC	hsa-miR-101	32.5933	14.24	-14.24				20	ACC	hsa-miR-483-5p	32.79	14.4367	-14.4367
21	ACC	cel-miR-39	16.9133		21	ACC	hsa-miR-101	32.6733	15.76	-15.76				21	ACC	hsa-miR-483-5p	32.7633	15.85	-15.85
22	ACC	cel-miR-39	16.9833		22	ACC	hsa-miR-101	33.6067	16.6233	-16.6233				22	ACC	hsa-miR-483-5p	33.9567	16.9733	-16.9733
